# Supplementary material for: Automatic pulmonary artery-vein separation in CT images using a twin-pipe network and topology reconstruction
Source: PeerJ Comput Sci. 2023 Oct 3;9:e1537. doi: 10.7717/peerj-cs.1537 (PMC10557495; doi:10.7717/peerj-cs.1537)
Supplement: Supplemental Information 1 [file peerj-cs-09-1537-s001.zip]

Archive with 79 entries (69 files):
- .idea/
- .idea/libraries/
- .idea/libraries/R_User_Library.xml
- .idea/Linking-CNN-GCN-master.iml
- .idea/misc.xml
- .idea/modules.xml
- .idea/workspace.xml
- 01art.txt
- 11.py
- 22.py
- __pycache__/
- __pycache__/rotation.cpython-36.pyc
- __pycache__/rotation.cpython-37.pyc
- first_gcn3D_AV_keras_generator.py
- intensitypingjun.xlsx
- logs/
- logs/rivulet/
- logs/rivulet/models_ep046_acc0.967val_acc0.861val_loss0.339.h5
- make_data.py
- make_data_num=5.py
- model_predicting.py
- model_predicting.sh
- README.md
- requirement1.txt
- requirements.txt
- rotation.py
- Scripts/
- Scripts/.idea/
- Scripts/.idea/libraries/
- Scripts/.idea/libraries/R_User_Library.xml
- Scripts/.idea/misc.xml
- Scripts/.idea/modules.xml
- Scripts/.idea/Scripts.iml
- Scripts/.idea/workspace.xml
- Scripts/11.py
- Scripts/a1.txt
- Scripts/art_vein_together_graph.py
- Scripts/cip_compute_airway_particles.py
- Scripts/cip_compute_vessel_particles.py
- Scripts/dfs_and_bfs.py
- Scripts/Dispatch.py
- Scripts/DispatchGenerateAirwayParticles.py
- Scripts/DispatchGenerateFissureParticles.py
- Scripts/DispatchGenerateVesselParticles.py
- Scripts/ExtractAirwayParticles.py
- Scripts/ExtractTracheaParticles.py
- Scripts/graph.py
- Scripts/grow.py
- Scripts/hevc_and_pass_modify.py
- Scripts/pass3_to_skel.py
- Scripts/patch.py
- Scripts/proces.py
- Scripts/process_nrrd.py
- Scripts/ReadNRRDsWriteVTKModule.py
- Scripts/rotation.py
- Scripts/test_tranform.py
- Scripts/thinning_hevc_and_pass_modify.py
- Scripts/train_particle.py
- Scripts/transform.py
- Scripts/transform2.py
- Scripts/transform4.py
- Scripts/transform5.py
- Training_gcn3D_AV_keras_generator.py
- Training_gcn3D_AV_keras_generator.sh
- Training_gcn3D_AV_keras_generator_ch.py
- utils/
- utils/11.py
- utils/__pycache__/
- utils/__pycache__/ArteryVein_data.cpython-36.pyc
- utils/__pycache__/ArteryVein_data.cpython-37.pyc
- utils/__pycache__/layer_GCN.cpython-36.pyc
- utils/__pycache__/models.cpython-36.pyc
- utils/__pycache__/non_local.cpython-36.pyc
- utils/__pycache__/TrainValTensorBoard.cpython-36.pyc
- utils/ArteryVein_data.py
- utils/layer_GCN.py
- utils/models.py
- utils/non_local.py
- utils/TrainValTensorBoard.py
