# Supplementary material for: Automatic pulmonary artery-vein separation in CT images using a twin-pipe network and topology reconstruction
Source: PeerJ Comput Sci. 2023 Oct 3;9:e1537. doi: 10.7717/peerj-cs.1537 (PMC10557495; doi:10.7717/peerj-cs.1537)
Supplement: Supplemental Information 1 [file peerj-cs-09-1537-s001.zip › 01art.txt]

1 1 448.43176350 325.53305084 122.47097967 0.75188500 2
2 1 448.45432848 325.47191315 123.55703784 0.89240054 7
3 1 450.66388884 331.92453680 124.24385274 1.00108524 10
4 1 434.29336594 353.00310945 123.38817662 1.26142430 5
5 1 435.41764953 353.00934605 124.11910520 1.06961614 13
6 1 434.69134884 354.41587969 123.11317781 0.84922316 5
7 1 448.52719940 325.72866303 125.67581290 1.08435752 16
8 1 448.49302256 325.49533536 124.65820217 1.01952497 7
9 1 450.15522126 330.84454528 125.85724793 1.19839935 19
10 1 450.36009872 331.43042991 125.13005465 1.20944788 9
11 1 436.65628234 351.04092731 125.66667245 1.18630172 12
12 1 437.01841223 350.39974635 126.27506695 1.22315806 22
13 1 436.25453324 351.67137535 125.09136883 1.16986715 11
14 1 435.84981805 352.35721173 124.59005926 1.11158500 13
15 1 448.50017952 326.06566177 127.79345150 1.05102971 25
16 1 448.51605662 325.90494249 126.70124856 1.08237370 15
17 1 449.60207489 329.37582579 128.36217774 1.18707068 26
18 1 449.81809278 329.86037050 127.52513933 1.22981938 17
19 1 449.98941243 330.33454262 126.67436222 1.17132493 17
20 1 437.95760915 348.62640249 128.17740346 1.30551512 29
21 1 437.65232790 349.21218043 127.52599175 1.28265195 20
22 1 437.33064815 349.80125454 126.90296775 1.25673718 20
23 1 438.38228752 217.66015536 129.86250286 0.87552616 30
24 1 455.76383288 297.66012550 129.79196025 1.04454304 34
25 1 448.55611169 326.34572782 128.85094192 1.10980809 35
26 1 449.19094424 328.38262444 129.77021938 1.12308455 35
27 1 438.69304665 347.06328759 129.60631690 1.31213762 28
28 1 439.02767822 346.30800251 130.14074546 1.29240958 37
29 1 438.25085097 347.98814871 128.83274842 1.31357822 27
30 1 438.29750380 218.13178535 130.82969894 0.96408871 32
31 1 438.10521584 218.96107883 132.60429747 1.03827261 40
32 1 438.18602702 218.54649586 131.72270757 0.99451681 31
33 1 455.32389764 297.99104111 131.99449362 1.24849867 42
34 1 455.58330073 297.86028604 130.86674181 1.20657354 33
35 1 448.79573593 326.91204284 131.21737408 1.48699415 44
36 1 440.01327993 344.18544509 131.85439507 1.25089211 -1
37 1 439.51953054 345.25410904 130.98035037 1.25423926 36
38 1 439.82113741 206.44790643 134.07874300 1.27994479 -1
39 1 439.30874245 207.78052132 134.67096904 1.29286903 38
40 1 438.06393419 219.89548872 134.39136543 1.08615748 53
41 1 438.07564398 219.42061021 133.49530555 1.06142710 40
42 1 455.04619857 298.07665341 133.70225327 1.31219169 43
43 1 454.93690514 298.11721616 134.81275923 1.33155461 54
44 1 448.50721255 326.28691252 133.13210752 1.36520408 -1
45 1 441.35496319 341.42301603 134.17457499 1.28296799 57
46 1 440.84163710 342.49706505 133.18799026 1.27791721 -1
47 1 438.90748881 209.02397014 135.13865402 1.33142354 39
48 1 438.43740067 210.59137767 135.77079851 1.46383601 49
49 1 438.65557455 209.80895845 135.44504024 1.39843166 47
50 1 438.30579296 211.40754675 136.12724441 1.44047853 49
51 1 438.22810146 212.20592246 136.52582403 1.42186757 48
52 1 438.15533623 213.07366246 136.98803282 1.41144975 51
53 1 438.06789542 220.71353677 135.92448701 1.07777191 66
54 1 454.72732119 298.24061418 135.93014678 1.34139852 67
55 1 448.03764563 326.24976096 135.58287780 1.20757050 56
56 1 447.64088620 326.75232837 137.02296824 1.26363811 69
57 1 441.94524445 340.40504819 135.07213531 1.26369236 58
58 1 442.31944822 339.77618683 135.76469436 1.26978447 73
59 1 360.27385087 406.30016572 136.89548479 1.06787546 79
60 1 360.69552914 406.34603838 136.00367155 0.99484532 59
61 1 438.10761991 213.92237861 137.44920595 1.40165383 52
62 1 438.02905639 216.34933868 138.47131569 1.56654924 63
63 1 438.09258033 215.46126260 138.15331892 1.52859773 61
64 1 438.09952307 214.67348772 137.84749037 1.40262896 61
65 1 437.90067756 217.21294270 138.78386049 1.53173124 63
66 1 437.98343819 221.57673733 137.64151761 1.02696798 83
67 1 454.48684662 298.41822871 137.08490085 1.32848443 68
68 1 454.30520292 298.57689306 138.23570972 1.28613906 87
69 1 447.16542512 327.12280779 138.72644381 1.29920645 88
70 1 444.16719048 334.92578359 138.83709131 1.37860501 93
71 1 443.68326451 336.58647491 138.04376402 1.36188235 72
72 1 443.96582326 335.66537541 138.46690898 1.41167508 70
73 1 442.82070221 338.82384055 137.11270311 1.61469456 74
74 1 443.33497266 337.51966901 137.67733317 1.35029309 71
75 1 441.94065176 340.80353282 138.92886317 1.22331667 76
76 1 442.38144840 339.88752877 138.21691909 1.08032696 74
77 1 421.37066569 389.36155730 138.58140591 1.04306120 -1
78 1 359.68559501 406.22252091 138.82655415 1.08866177 101
79 1 359.94339095 406.24635802 137.85338699 1.08251965 78
80 1 437.66502916 218.62791832 139.42311616 1.42540515 65
81 1 437.59506224 219.38090736 139.82180894 1.36510321 80
82 1 437.58192733 220.15468008 140.13155085 1.37687963 81
83 1 437.57530021 221.04121082 140.34182365 1.54861510 82
84 1 437.52906914 221.86074429 140.73548435 1.67430719 83
85 1 454.51087050 258.10831450 140.26623671 1.21412987 113
86 1 454.10182180 298.89723818 140.57279772 1.31444325 116
87 1 454.17063402 298.72669564 139.39255482 1.30551138 86
88 1 446.94006647 327.34403799 139.63409996 1.28315167 119
89 1 446.66678336 327.67086544 140.48301691 1.31084058 117
90 1 445.53279562 330.60725970 140.88892867 1.35078323 119
91 1 445.26571812 331.50093125 140.51723056 1.35641240 90
92 1 444.93836215 332.70352128 139.92945114 1.37358415 91
93 1 444.49107201 333.97596836 139.29483960 1.40585089 92
94 1 441.61961744 341.57440086 139.48273452 1.20766139 75
95 1 441.30733659 342.41828571 139.95230713 1.13731712 75
96 1 441.16520240 344.22264561 140.70085254 1.33181478 97
97 1 441.06489661 343.31610725 140.37889045 1.16237206 95
98 1 418.75398752 388.93865511 141.16940947 1.34138239 100
99 1 420.65557283 389.11541302 139.25924968 1.05633815 77
100 1 420.02243550 389.03698668 139.93922788 1.18205265 77
101 1 359.42066080 406.20059349 139.81095704 1.11070432 102
102 1 359.04095920 406.23918601 141.03096861 1.14890329 128
103 1 354.42105717 408.36702804 141.15565441 1.23569321 126
104 1 352.11036352 409.78031960 140.30272261 1.23193551 106
105 1 352.96969753 409.27123491 140.58745539 1.25016317 106
106 1 353.70058642 408.83888834 140.87542809 1.27652087 126
107 1 350.10733115 410.79198659 140.26227439 1.15405438 108
108 1 351.23087741 410.19771557 140.16879746 1.16898113 104
109 1 437.49618426 222.68823533 141.38788143 1.69824988 84
110 1 437.53583508 223.36049570 141.98992373 1.54759464 84
111 1 437.53424953 224.83607842 143.19851730 1.47979259 112
112 1 437.52806151 224.13112251 142.63813988 1.50239784 110
113 1 454.07653819 258.13027495 141.71808149 1.28498448 114
114 1 453.87059347 258.18817974 142.64816794 1.28846051 133
115 1 454.04205185 299.04318022 142.51761871 1.28956714 135
116 1 454.06483227 298.99367442 141.53971381 1.30074970 115
117 1 446.13621406 327.93847379 141.97742866 1.54814825 118
118 1 446.07067171 327.40174133 142.90656261 1.48347983 138
119 1 445.99404473 329.11533289 141.34959850 1.36696894 117
120 1 417.29669975 389.05959858 142.50608312 1.37676664 121
121 1 418.02462156 388.96654894 141.83354108 1.38652185 98
122 1 409.00461425 391.89682515 142.19548707 1.01612613 123
123 1 408.76219959 391.51416641 143.14572377 1.10025991 142
124 1 358.68102608 406.17452553 142.71540891 1.51194658 146
125 1 356.79769293 407.10546931 141.93488205 1.22796627 128
126 1 355.17376446 407.92513476 141.44482391 1.21671637 125
127 1 355.97268608 407.50403610 141.72266174 1.29495154 125
128 1 357.54105535 406.77952667 142.10031941 1.33835794 124
129 1 437.60448884 226.32210760 144.45892927 1.53452408 111
130 1 437.55418169 225.57304143 143.81144170 1.50023871 111
131 1 437.69608473 234.36641101 144.88725897 0.93082268 151
132 1 438.04283216 234.93483311 144.09720892 0.88954977 131
133 1 453.56973616 258.28267931 143.61329538 1.29810676 134
134 1 453.24996166 258.45290150 144.62140396 1.34112875 153
135 1 454.05145873 299.11734441 143.57278312 1.27637761 136
136 1 454.10033039 299.27848845 144.63169550 1.28486579 154
137 1 446.15650368 326.44194114 144.59959699 1.43336617 -1
138 1 446.07798780 326.93639867 143.74866495 1.44859956 137
139 1 415.38840367 389.36895771 144.30980927 1.42509303 141
140 1 414.73447213 389.34328604 144.92773872 1.41598117 141
141 1 416.04953536 389.29470954 143.69177854 1.41927702 120
142 1 408.70783162 391.11236574 144.09282869 1.20723304 143
143 1 408.73052700 390.78832251 145.03487408 1.21496198 163
144 1 360.21524739 405.01280579 145.00191439 1.39977721 168
145 1 359.18367173 405.83168945 143.44021776 1.40299535 146
146 1 359.69474165 405.42082101 144.20903207 1.42161191 144
147 1 437.71897598 227.56481496 145.63345938 1.57794401 129
148 1 437.76252072 228.40007206 146.36718336 1.56167218 147
149 1 437.77783778 229.09233399 146.92901345 1.52666841 147
150 1 437.70020096 232.29840510 146.89329047 1.06100158 170
151 1 437.66169543 233.39283139 145.74443383 1.02452083 150
152 1 452.71268222 258.77522226 146.50199872 1.19976296 173
153 1 452.98203991 258.62468120 145.55810488 1.25198156 -1
154 1 455.39795173 299.82404095 146.29959828 1.07290770 157
155 1 453.37018675 300.63517656 147.30625982 1.22272962 176
156 1 457.91339135 300.17191500 147.43239403 1.21599848 177
157 1 456.58063919 299.94827162 146.77273307 1.18633875 156
158 1 455.65591755 308.34818790 147.00970278 1.29116572 182
159 1 456.13275062 309.58320676 146.52403385 1.23389552 -1
160 1 456.51615856 310.39270987 146.17137852 1.14207443 159
161 1 456.86757640 311.26313457 145.93102893 1.13443579 160
162 1 446.27964491 325.96649282 145.46766690 1.53629251 -1
163 1 408.83909972 390.45480008 146.01740210 1.25287287 164
164 1 408.82155921 390.14361805 147.00429032 1.05117575 186
165 1 412.87577736 389.06065170 146.78458162 1.32210178 166
166 1 413.97550989 389.22352407 145.67028627 1.37865480 140
167 1 361.39509277 404.16177586 146.75162256 1.39292355 -1
168 1 360.76892625 404.62522329 145.80919562 1.38579047 167
169 1 437.79464087 229.88148216 147.53982977 1.48658399 149
170 1 437.83532390 230.93528872 148.40008455 1.54335770 169
171 1 437.87568837 231.56489255 149.05779125 1.52339093 170
172 1 452.07813749 258.85488896 148.65915192 1.24534708 200
173 1 452.35954862 258.85629666 147.62142391 1.19582843 172
174 1 446.00367485 263.84642761 148.45877981 0.98132673 -1
175 1 452.50255526 301.44513881 149.08380370 1.28502213 205
176 1 453.07239052 301.15709871 148.03251311 1.33818558 175
177 1 459.26155055 300.62784093 148.47527466 1.04943246 -1
178 1 453.14407791 302.63761158 148.47043678 1.12109112 176
179 1 453.50950536 303.55297196 148.35167721 1.19139063 178
180 1 453.87734425 304.37861352 148.21514325 1.20024047 178
181 1 454.34441179 305.30865352 148.02079701 1.22376476 179
182 1 455.10393986 306.97515421 147.51807099 1.30251437 183
183 1 454.75497759 306.14256420 147.81438041 1.29012998 181
184 1 446.47657582 324.63843554 148.54339227 1.72303835 209
185 1 446.16371513 325.83478624 149.39382542 1.33653577 184
186 1 408.95420680 389.82985169 148.04197826 1.01529046 216
187 1 410.26750358 389.12766503 149.04626718 1.18204334 188
188 1 411.69586175 389.05440635 147.90908093 1.24633974 165
189 1 368.76067005 401.58605409 149.20738406 1.46462842 -1
190 1 367.90531288 402.17226844 149.12248884 1.06419148 189
191 1 362.96284751 403.11591775 149.27935430 1.52865504 217
192 1 362.28924298 403.54845261 148.11137754 1.42039605 191
193 1 393.86191705 177.26296011 150.20930639 1.21985580 194
194 1 394.38458029 177.21435869 151.11730800 1.28113273 222
195 1 437.93607279 232.55196285 150.23647425 1.45021514 196
196 1 437.94570756 233.17501761 150.98098287 1.43394411 195
197 1 443.77599554 248.36041847 151.21103472 1.23054976 226
198 1 444.59959560 249.70287307 149.99102154 1.03350404 197
199 1 444.15232434 248.99325918 150.50868832 1.15683881 197
200 1 451.59223959 258.96425700 150.54788622 1.60628908 201
201 1 451.05920582 259.37721388 151.24265081 1.41186773 228
202 1 445.37680517 263.47860024 150.80363534 1.23111189 230
203 1 445.81090649 263.72156122 149.82594970 1.26289473 202
204 1 447.17592941 276.39589328 150.98428407 1.15400197 -1
205 1 451.98294997 301.22496055 150.06894443 1.27221653 206
206 1 451.49983337 301.04960202 150.99261808 1.31628867 238
207 1 446.65714856 321.29681149 150.82988947 1.59999873 242
208 1 446.63778139 322.07445523 150.23252678 1.58349944 207
209 1 446.61706383 322.90217369 149.66918441 1.57975153 208
210 1 445.93827143 326.98680103 149.97629798 1.45086485 184
211 1 445.74110628 327.83300551 150.38513561 1.43505221 210
212 1 445.15162062 330.06165984 151.14106957 1.39704248 213
213 1 445.49454374 328.71108216 150.74682058 1.42003827 211
214 1 445.02521306 330.97728631 151.39593022 1.36938411 212
215 1 408.79674600 388.94443295 150.71567933 1.33304835 251
216 1 409.33902178 389.12968683 149.67538132 1.47540478 -1
217 1 363.31571584 402.88731924 150.20683261 1.52162253 218
218 1 363.38835227 402.67245466 151.33674485 1.69475278 252
219 1 365.26578888 402.11603718 150.15546873 1.94082558 220
220 1 366.22925106 401.83830995 149.89846088 1.78628778 -1
221 1 395.37159890 177.26170379 152.57117327 1.23351038 222
222 1 395.90344635 177.41991698 153.44199233 1.21540741 255
223 1 437.93038857 233.80851192 151.71850116 1.42746333 196
224 1 437.87734130 234.80735295 152.85073827 1.39027796 223
225 1 441.69631980 246.51599327 153.60464288 1.17509433 227
226 1 443.09818478 247.69509990 152.11465954 1.21512731 227
227 1 442.21359859 246.97838372 153.07866859 1.20799893 -1
228 1 450.64097577 259.83034094 151.92085817 1.31384443 229
229 1 450.13549396 260.39161193 152.95167584 1.28154986 262
230 1 444.87110641 263.19692220 152.18192721 1.24377894 231
231 1 444.59951322 263.08728534 153.21296159 1.21954958 264
232 1 447.73134184 277.66034420 151.92667327 1.32815514 204
233 1 448.44234331 279.76437683 153.06023310 1.44458564 232
234 1 448.96197848 281.22818069 153.11123553 1.22309470 -1
235 1 449.53965146 282.69809998 153.30158778 1.14132800 234
236 1 449.89022904 283.47612281 153.53477442 1.17870801 -1
237 1 449.99765840 299.91494711 153.70698218 1.68011932 289
238 1 450.99284554 300.88790654 151.88971695 1.38017809 290
239 1 446.74702378 318.62692571 153.08666217 1.65824278 240
240 1 446.69828683 317.88192333 153.70525672 1.68244439 294
241 1 446.74461339 319.35097700 152.46709214 1.63616765 239
242 1 446.71038879 320.07395056 151.84513311 1.61223793 241
243 1 444.84558252 332.49622136 151.84238717 1.40196986 214
244 1 444.33140331 334.95346247 152.43547815 1.42491675 245
245 1 444.54914923 333.97937048 152.18782427 1.45199602 243
246 1 444.00895512 336.64606546 152.81451752 1.39643642 244
247 1 443.67551436 338.19912124 153.07399547 1.43357240 246
248 1 443.28374094 339.49102517 153.37205565 1.53486953 247
249 1 442.96289080 340.32930282 153.61860419 1.49977017 248
250 1 408.13874410 388.30324211 152.97012673 1.34548607 311
251 1 408.30877355 388.57460973 152.06970073 1.34999565 250
252 1 362.79988193 402.62738158 152.84562047 1.60556434 313
253 1 333.07061373 407.50004197 152.06178030 0.90889432 254
254 1 333.02149404 407.36930488 153.05785384 1.01600646 315
255 1 396.45285393 177.73023330 154.51769370 1.22054552 316
256 1 437.90159172 236.94441394 154.98074553 1.59786715 257
257 1 437.87670186 236.13105922 154.23383544 1.52831875 224
258 1 437.84700196 237.77296739 155.65737934 1.57031517 256
259 1 440.03855466 244.63273097 155.40036400 1.19684833 -1
260 1 440.55385559 245.29022856 154.83000031 1.19513485 259
261 1 441.09037448 245.92795209 154.22134497 1.16472339 260
262 1 449.78563238 260.77787070 153.81550818 1.27067812 263
263 1 449.31846404 261.17113069 154.93860396 1.27125508 327
264 1 444.35950657 263.01963701 154.25136736 1.13677825 265
265 1 444.17842403 262.96096689 155.18559260 1.11346568 329
266 1 450.68754185 266.83249761 155.53970216 1.23045806 331
267 1 451.96184755 268.64598469 155.28222347 1.07287847 266
268 1 457.22826239 277.98047347 154.32950170 1.06470825 269
269 1 457.72519799 277.17020792 154.20629874 0.85682719 -1
270 1 456.31019131 279.50181222 154.34914900 1.11802958 272
271 1 455.85824062 280.26919624 154.30504608 1.12663492 272
272 1 456.76696621 278.74207875 154.35976342 1.11691819 268
273 1 455.39233314 281.03664624 154.24810706 1.16975878 270
274 1 454.93165809 281.77169023 154.23353088 1.16734858 273
275 1 454.41439098 282.48186039 154.25051324 1.11095625 274
276 1 453.51396596 283.72520308 154.25450662 1.08403185 274
277 1 450.26647735 284.22676638 153.79507843 1.23018276 236
278 1 451.17071837 286.68909551 154.11564416 1.44818470 -1
279 1 451.11652312 288.32576711 154.08496814 1.33251073 278
280 1 451.06161899 290.30467180 154.00136856 1.33009996 281
281 1 451.09991792 289.32000212 154.04156548 1.32543471 279
282 1 450.98625585 291.21119641 153.98411885 1.37865987 280
283 1 450.87600535 292.05437660 153.99307242 1.46683562 282
284 1 450.62867084 293.39825001 154.03925508 1.47151926 283
285 1 450.41865129 294.84493125 154.05310265 1.42137859 284
286 1 450.32547756 295.73766523 154.02302703 1.39111709 285
287 1 450.15185120 297.58110008 153.90098939 1.41169328 288
288 1 450.23937771 296.66620506 153.96822213 1.39641502 286
289 1 450.02480762 299.03913947 153.77902646 1.51526592 287
290 1 449.83064345 300.74432819 153.96809698 1.69030602 287
291 1 449.31732051 301.97247645 155.11741146 1.50226521 237
292 1 446.25131443 315.24183600 155.71083454 1.62380571 344
293 1 446.38545796 315.99454287 155.14127051 1.62633227 292
294 1 446.58608055 317.09496977 154.31009931 1.66806639 293
295 1 442.59966171 341.14879189 153.82667402 1.38271009 249
296 1 442.23913842 341.97308845 153.99945530 1.34790571 295
297 1 441.78635274 343.38856608 154.23895555 1.34136746 296
298 1 441.39877045 344.82181608 154.49992254 1.34342945 297
299 1 441.24055187 346.19239276 154.72232918 1.49467035 298
300 1 441.01037582 347.42335291 154.48249943 1.36821076 299
301 1 440.72083714 348.31208817 154.28401395 1.24214764 300
302 1 440.21118721 349.93533729 154.16703424 1.28638082 301
303 1 439.94847019 350.99094170 154.14727285 1.29354705 302
304 1 439.67681189 351.97922068 154.13921260 1.25300813 303
305 1 439.18237428 353.50438336 154.14640236 1.25750843 304
306 1 438.92390488 354.33188921 154.16075249 1.28310979 304
307 1 437.89314984 355.73221950 154.50398809 1.38462085 308
308 1 438.51277669 355.11589931 154.25190266 1.33327043 305
309 1 436.96346091 355.88259025 154.69071480 1.59347201 308
310 1 407.72629547 387.75115779 154.96198714 1.39861070 351
311 1 407.97814849 388.06554329 153.87788312 1.35240343 310
312 1 361.79080203 402.80159242 154.81648559 1.54800516 353
313 1 362.22610447 402.69261354 153.97764088 1.55506468 312
314 1 334.13632128 406.59178827 155.37130717 1.05483432 354
315 1 333.29584801 407.04431864 154.01544139 1.09766187 314
316 1 397.14132219 178.09993732 155.93485269 1.26365545 317
317 1 397.64923218 178.22871997 156.80256000 1.23969078 318
318 1 398.14913481 178.35678746 157.65361600 1.26603979 355
319 1 440.42360422 237.01643567 156.58463501 1.02440527 320
320 1 441.17016966 237.33795679 157.15803038 0.95020262 357
321 1 437.75726008 238.55244584 156.28295539 1.53897410 258
322 1 437.65367564 240.04581652 157.59657693 1.56823775 321
323 1 438.41529264 242.31949082 157.30718154 1.16756373 322
324 1 439.45514144 243.86391993 156.05106558 1.20189807 325
325 1 438.93092667 243.12221824 156.65274439 1.18327439 323
326 1 448.38242640 262.10015854 157.05222795 1.45602478 362
327 1 448.92137716 261.59394257 155.98302969 1.26409143 362
328 1 443.91483990 262.89388323 157.17266967 1.03766619 363
329 1 444.05884724 262.91717829 156.14154930 1.11168042 328
330 1 448.90380921 263.58606205 156.66860252 0.98101256 326
331 1 449.57801798 264.82587806 156.20337041 1.19698154 330
332 1 449.03296036 302.94720801 156.09608419 1.51677255 291
333 1 448.96951069 303.19003917 156.33944646 1.56658739 291
334 1 448.71845446 303.85475579 156.99046655 1.57459266 332
335 1 452.61664129 303.91191175 157.38513375 1.15632105 337
336 1 451.52635657 303.91259940 157.34197306 1.07948513 335
337 1 453.67813123 303.91870720 157.42748964 1.14958262 338
338 1 454.95439968 303.86708343 157.46328075 1.09484846 340
339 1 455.89987171 303.78535589 157.50094288 1.02680813 340
340 1 456.78248688 304.07911844 157.77077083 1.05438444 -1
341 1 445.85205478 312.62351393 157.71943093 1.62377540 369
342 1 445.95087190 313.39118886 157.10329041 1.61845266 341
343 1 452.13904007 313.74774067 157.78708837 0.92064602 -1
344 1 446.07200514 314.17809841 156.50274054 1.61671136 342
345 1 416.04335140 378.34184464 157.83835551 1.17571047 346
346 1 416.68476604 378.68284885 157.33470928 1.12329376 348
347 1 418.68226348 379.82203989 155.93959009 1.00382455 350
348 1 417.94809606 379.30868440 156.31396820 1.13057829 347
349 1 417.31950239 378.99102986 156.82426015 1.14222393 348
350 1 419.29727113 380.53941672 155.90830917 0.89403189 347
351 1 407.22980274 387.16917664 156.64525277 1.42037081 378
352 1 360.27231027 403.36395769 157.16073004 1.41690773 380
353 1 360.86450138 403.11771262 156.33588511 1.46648407 352
354 1 335.02275839 406.08168233 156.71516195 1.07927657 381
355 1 399.09737918 178.79509281 159.39945172 1.30248389 388
356 1 398.65982684 178.56432328 158.55902149 1.29221202 355
357 1 441.88152259 238.04172599 158.17002994 0.83937167 -1
358 1 437.64109672 240.68748313 158.27846274 1.63625629 359
359 1 437.61382621 241.24203594 159.16983429 1.60710255 390
360 1 446.63333045 262.10886444 159.59546873 1.14627878 361
361 1 447.22849395 262.07788099 158.82650035 1.20680846 360
362 1 447.79181953 262.09108164 158.02741157 1.30686242 361
363 1 443.70557221 262.86499970 158.20261413 0.94493673 364
364 1 443.57198329 262.75984805 159.30096371 0.93796887 392
365 1 447.29341542 306.07181116 159.04689896 1.49886720 367
366 1 446.83140505 306.75626863 159.62079041 1.53146475 365
367 1 447.77437702 305.38882702 158.42897770 1.49293062 334
368 1 445.72098454 310.50817234 159.58956801 1.50917213 395
369 1 445.78531700 311.85035148 158.36121179 1.62653213 395
370 1 450.81935385 313.59081897 159.14128977 0.87660743 371
371 1 450.30495261 313.55956358 159.95600262 0.81678587 398
372 1 451.31464778 313.57110294 158.29856224 0.90636236 370
373 1 412.87335605 376.79628292 159.85851780 1.24771557 374
374 1 413.62804912 376.95157382 159.20288119 1.47655151 376
375 1 414.49256450 377.25547419 158.67954643 1.45374038 376
376 1 415.40660315 377.91042284 158.23074336 1.22962227 345
377 1 406.53661141 386.58638370 159.03673149 1.34980795 406
378 1 406.78884582 386.80249003 158.10518337 1.33305949 377
379 1 359.27084571 403.85518224 158.45498257 1.37979267 380
380 1 358.68104230 404.11910337 159.24734715 1.28721714 414
381 1 335.91875573 405.45194664 158.07604256 1.13788414 412
382 1 336.64075741 404.83767905 159.27147425 1.33803006 412
383 1 359.63226048 409.31495668 159.39916714 1.16383786 384
384 1 359.04769667 408.59748124 159.80435997 1.08587376 416
385 1 360.44291197 410.15421212 158.95704826 1.18832570 386
386 1 361.03171394 410.74765626 158.62156572 1.15646145 387
387 1 361.67404933 411.30492729 158.27519677 1.11308891 -1
388 1 399.57512818 178.95212374 160.22737122 1.29687359 389
389 1 400.50134991 179.11225478 161.65688385 1.27319707 419
390 1 437.62053481 241.68287418 160.12957302 1.58358966 391
391 1 437.74432577 242.38180096 161.72061892 1.60467372 420
392 1 444.74927554 262.34806175 161.15283844 1.39470055 393
393 1 445.95179646 262.16306989 160.28807283 1.09421936 360
394 1 446.08389020 307.96427581 160.49261949 1.80604029 365
395 1 445.71508324 309.81205467 160.28560076 1.58337416 396
396 1 445.59071850 309.03913248 161.43920759 1.89477499 424
397 1 449.23845718 313.47813780 161.41571926 0.90376059 398
398 1 449.80510534 313.52298478 160.72470927 0.87325275 397
399 1 410.90314317 376.31834004 161.93739849 1.09252247 400
400 1 411.96310827 376.54859182 160.80337565 1.04432652 373
401 1 406.69440088 380.99614189 161.76362616 1.56077300 433
402 1 406.61718370 381.91005061 161.46374834 1.60118763 401
403 1 406.32126678 385.22152294 160.67933728 1.46788787 404
404 1 406.42603666 384.11391895 160.93061075 1.55960331 402
405 1 406.45127414 383.85661106 160.98881756 1.58677670 402
406 1 406.29293895 386.10929660 160.56104772 1.56476458 403
407 1 406.13547435 387.77018018 161.63133521 1.37996613 408
408 1 406.19431058 387.06165597 161.04543564 1.47401668 406
409 1 357.78103837 404.58298153 160.43312845 1.35155902 414
410 1 357.64326189 404.68072355 160.60515657 1.42219970 414
411 1 357.55930989 404.72358640 160.71270238 1.43226557 414
412 1 337.01391719 404.92568862 160.13637045 1.32082689 413
413 1 337.39756486 405.00042460 160.98807235 1.31681128 439
414 1 356.93564664 404.91316249 161.46396379 1.57790536 440
415 1 357.90123781 406.90213213 160.77124115 1.03099107 414
416 1 358.36427085 407.64824087 160.34824939 1.03650957 415
417 1 337.16128335 413.81785969 161.91094523 1.02917194 444
418 1 401.11570379 179.29529374 162.51241179 1.34728057 419
419 1 401.72545364 179.55986105 163.36774324 1.36399522 445
420 1 437.95068943 242.97936954 162.94668282 1.63214612 421
421 1 438.15136820 243.44261980 163.87910416 1.65171890 447
422 1 442.51553714 262.26959582 163.58054416 1.47392565 -1
423 1 443.65390841 262.45913101 162.20434351 1.63012602 392
424 1 445.32527587 309.34694893 162.45410844 1.76150537 425
425 1 445.12832639 309.70703919 163.34085414 1.67844613 451
426 1 447.32781963 313.10791052 163.70819055 0.87447433 427
427 1 448.40842803 313.40719914 162.41315128 0.88578974 426
428 1 409.59005494 376.38677061 163.35219216 1.17977091 399
429 1 410.25247526 376.31533735 162.67342704 1.13755612 399
430 1 408.83505264 376.48771853 164.02396250 1.21181315 -1
431 1 406.89877599 378.56748136 163.52893273 1.49592508 456
432 1 406.80771238 379.43656623 162.75520333 1.49069635 456
433 1 406.75703049 380.18736693 162.17521816 1.54192165 432
434 1 406.10556179 388.48942876 162.23984297 1.39693299 407
435 1 405.99790492 390.06691113 163.66420952 1.34467343 436
436 1 406.06246751 389.27921001 162.95693083 1.37915535 407
437 1 355.35028796 404.74787179 163.38492788 1.43979602 -1
438 1 338.44140374 405.15702015 163.43650809 1.23263237 464
439 1 338.06784066 405.07430342 162.48851303 1.23409449 438
440 1 356.21493326 404.86160600 162.36823346 1.50409693 -1
441 1 338.72187685 410.19569545 163.89043863 1.07369633 468
442 1 338.53613844 411.22027200 163.20583560 1.05900606 441
443 1 338.19310676 412.35708580 162.59306800 1.08996472 442
444 1 337.78734634 413.15622221 162.22506152 1.03974841 443
445 1 402.92202528 179.97194282 165.44899769 1.36418601 470
446 1 402.38907649 179.84537680 164.53713312 1.33404465 445
447 1 438.44696897 244.09895425 165.21222899 1.59122641 448
448 1 438.62680814 244.56346959 166.15317051 1.57364607 472
449 1 440.85775662 261.59695676 165.81633452 1.50883107 476
450 1 441.57465338 261.97033667 164.78351604 1.47189308 449
451 1 444.95211379 310.14673491 164.20072857 1.71925868 452
452 1 444.76871605 310.64533083 165.07542390 1.80865098 453
453 1 444.53396873 311.18158545 166.04531707 1.87892018 478
454 1 286.68871166 370.24176151 165.14757551 0.99939296 455
455 1 286.55702342 370.55689026 166.09173144 1.10485901 481
456 1 407.01301478 377.72738852 164.31215310 1.55384371 457
457 1 407.05233658 377.07429701 164.96095840 1.56954762 458
458 1 406.93180099 376.47756867 165.68695062 1.57062819 -1
459 1 412.24597997 377.66703578 164.38345165 0.85661747 -1
460 1 406.32227887 391.65457324 165.83480510 1.30509765 492
461 1 405.95248239 390.99711271 164.63383523 1.46984634 460
462 1 354.23623181 404.52536786 164.51601239 1.47792974 -1
463 1 353.52567722 404.35053416 165.21653783 1.48461719 462
464 1 338.81609439 405.32285140 164.44139670 1.26392081 465
465 1 339.17765128 405.56038919 165.39664283 1.32221555 497
466 1 339.08493667 405.43587316 165.18515296 1.17318978 497
467 1 339.18232761 407.64251427 165.25873669 1.08623069 465
468 1 338.90843903 409.36083246 164.37172932 1.13438295 467
469 1 339.07571721 408.51516808 164.83474505 1.19185538 467
470 1 403.48385381 180.14592046 166.38280648 1.42820308 471
471 1 403.98848627 180.35781311 167.20388695 1.51389022 507
472 1 438.80216972 245.01702638 167.06869185 1.56521840 512
473 1 451.80565957 250.97801328 167.82796892 1.58533051 -1
474 1 450.90826191 252.32367129 167.84130104 1.06438965 515
475 1 451.51378721 252.03943657 167.13445693 0.99217166 -1
476 1 439.92189753 261.05100341 167.35466864 1.48282517 518
477 1 440.37637922 261.30688585 166.57889572 1.50284814 476
478 1 444.06446203 312.04101881 167.68899362 1.90302554 -1
479 1 438.82518210 355.43251141 167.10632271 0.98703006 480
480 1 438.75632988 355.35950772 168.09445020 1.00999980 521
481 1 286.78611354 370.74454625 167.05851328 1.18197172 482
482 1 287.00549386 370.88759635 167.94137809 1.20483872 522
483 1 406.37317770 375.61294962 167.36268227 1.70342531 525
484 1 406.68165353 375.99921890 166.45452945 1.55469991 483
485 1 409.97004771 376.08485112 167.89877698 0.94943881 488
486 1 409.05736160 375.92872839 167.92879088 1.09187426 485
487 1 410.78597220 376.29549388 167.46607340 1.05805308 488
488 1 412.47792450 376.61194826 167.33251207 1.09517647 489
489 1 413.37409346 376.68998252 167.47739754 1.06280474 491
490 1 415.29277405 376.73117595 167.56174622 0.97219983 -1
491 1 414.26440375 376.75769239 167.54420220 1.13593394 490
492 1 406.64218527 392.17085131 166.76410469 1.24835803 493
493 1 406.84431764 392.81196999 167.58147293 1.22384060 492
494 1 341.86995576 404.56646908 167.96419837 1.21117880 538
495 1 351.17313047 403.79335321 167.73704006 1.43322552 496
496 1 352.11607378 404.00767229 166.73260697 1.38401708 463
497 1 339.71256218 405.46379292 166.25677501 1.38475292 498
498 1 340.37142149 405.12518070 166.96636323 1.26848798 494
499 1 341.09436936 404.84737767 167.49358922 1.20514809 494
500 1 406.42550753 173.09661604 168.52912880 1.20559939 -1
501 1 407.86289360 175.15059704 169.21767816 1.11020433 502
502 1 407.01963090 173.78160782 168.85570949 1.21773445 500
503 1 408.85714925 176.90742362 169.74186823 1.10575878 504
504 1 408.43627221 176.12677728 169.50662553 1.07412689 501
505 1 409.19596686 177.76726298 169.91715690 1.10924071 503
506 1 410.67695233 179.01105140 170.28294058 1.27049866 546
507 1 404.79346639 180.72048042 168.56296231 1.57506846 510
508 1 408.81267092 179.48137921 170.20781788 1.43869780 505
509 1 405.31294252 180.85306843 169.35709454 1.60138197 510
510 1 405.95325195 180.93736955 170.17182265 1.58940097 553
511 1 440.02361656 244.70619850 170.34901233 1.47492147 555
512 1 439.10379851 245.76194861 168.49874935 1.68231340 514
513 1 439.19217595 248.07145707 170.17152379 1.78734944 -1
514 1 439.25355594 246.75098550 169.46484201 1.70963987 512
515 1 450.33874868 252.62947933 168.74103160 1.14682347 -1
516 1 449.67056195 252.97456557 169.82560078 1.25150212 560
517 1 438.40223545 260.41701244 169.78673290 1.51884837 561
518 1 439.01848951 260.65025800 168.82440159 1.50362863 517
519 1 443.86973572 312.36971398 168.33683941 1.90447529 520
520 1 443.44120062 313.11846392 169.76769510 1.87914365 568
521 1 438.64089577 355.04131995 168.99130646 0.99421818 584
522 1 287.16674185 371.02657955 168.94395988 1.20068384 523
523 1 287.21102291 371.14897233 169.98300706 1.18719772 586
524 1 405.29300785 374.88369583 169.29250030 1.67598962 588
525 1 405.84170621 375.19113639 168.42542095 1.76276798 524
526 1 407.09202479 393.72433372 168.51436339 1.35748278 493
527 1 405.56690373 395.11655245 168.80430292 1.00674419 529
528 1 404.99270751 395.71623011 168.95172366 1.04484009 527
529 1 406.29685892 394.47786019 168.61924294 0.99964790 531
530 1 408.24003515 394.50989192 169.93954494 1.17377061 590
531 1 407.77864998 394.17075717 169.25387015 1.19458816 530
532 1 404.01266199 396.73093906 169.11589975 1.10034218 528
533 1 403.40198927 397.28593162 169.18685729 1.09793499 532
534 1 401.45244742 398.97031044 169.56285682 0.89469161 535
535 1 402.20715768 398.47103859 169.45986709 1.06800394 536
536 1 402.80595815 397.84991054 169.29642697 1.11088240 532
537 1 343.54600652 404.04572577 169.00674600 1.28456663 539
538 1 342.72433634 404.27678285 168.46517463 1.25381742 537
539 1 344.72880093 403.70199825 169.74933354 1.29762906 540
540 1 345.61634265 403.39909490 170.24568503 1.27237389 594
541 1 348.69487098 403.11495334 170.24219388 1.47436233 593
542 1 350.48952705 403.62286810 168.42424529 1.50599942 495
543 1 349.82382639 403.44051803 169.07948028 1.52457581 495
544 1 407.51178115 180.50270445 170.57165190 1.35283695 508
545 1 411.57101110 179.05653373 170.57317560 1.23230570 546
546 1 413.00934822 179.10972556 170.91902298 1.20093270 548
547 1 415.17605095 179.54224793 171.13704131 1.16927084 549
548 1 414.31102064 179.31067051 171.04360239 1.17039993 547
549 1 416.05910549 179.79023725 171.32880963 1.26109962 550
550 1 417.04336229 179.96930891 171.65514769 1.32889158 551
551 1 418.10135980 180.03160440 171.98814876 1.35240385 552
552 1 419.60805601 180.07907002 172.36359721 1.36763407 595
553 1 406.63048825 181.45384712 172.42158709 1.47798996 597
554 1 440.82216614 243.12648601 171.87678914 1.42654142 601
555 1 440.45291922 243.89112457 171.15419897 1.41746048 554
556 1 439.17378790 248.54157484 170.43041944 1.79541386 513
557 1 439.21815226 251.44230201 172.15947192 1.81045795 558
558 1 439.17543990 250.30634530 171.45252319 1.77907922 556
559 1 448.19512986 253.16017356 172.10709960 1.22946838 610
560 1 448.75319158 253.13747514 171.27573516 1.25997806 559
561 1 437.84631052 260.14377760 170.75278089 1.53979640 562
562 1 437.48841740 259.76958962 171.66727853 1.49442153 615
563 1 436.62307130 261.42410624 170.54657307 1.29637779 561
564 1 434.02955433 263.91633931 170.45336117 1.06688551 565
565 1 435.11529199 262.92434191 170.42916941 1.09493101 -1
566 1 421.09406168 312.79850685 171.61980859 1.31929944 567
567 1 422.35964855 312.87688996 172.32379687 1.18600241 617
568 1 443.04852806 313.99225894 171.37690007 1.84580080 620
569 1 443.23092014 313.56336724 170.57988564 1.85665431 568
570 1 442.83872190 314.41689267 172.19926609 1.87766024 620
571 1 448.71565776 315.94132073 172.47931917 1.23906599 572
572 1 450.45130436 316.31280102 172.11011755 1.08191626 574
573 1 449.58068122 316.11623500 172.32325130 1.17434194 -1
574 1 451.76995700 316.64099752 171.77778075 1.14478081 576
575 1 453.07652601 316.97074703 171.47741273 1.26245168 576
576 1 454.02833097 317.13334856 171.26473094 1.24013070 577
577 1 454.96189688 317.22224792 171.09283470 1.20156540 579
578 1 457.40696881 317.70357877 170.59204506 1.07569441 580
579 1 456.53329015 317.49720021 170.76557588 1.10244901 578
580 1 458.30026561 318.00279833 170.43715212 1.19793961 -1
581 1 414.78027573 324.73639499 172.28145142 1.14662914 624
582 1 413.92235209 325.09434911 171.71572125 1.09802290 581
583 1 437.91846581 353.17275353 172.31848495 1.21388495 626
584 1 438.06436985 353.80454901 171.49636209 1.26062721 583
585 1 438.28373959 354.33964585 170.63597885 1.20879909 584
586 1 287.19550880 371.28022513 171.18340270 1.22393361 587
587 1 287.21835218 371.42555732 172.36214922 1.28622177 628
588 1 404.37602863 374.42992031 170.70547183 1.59991218 -1
589 1 403.81596297 374.11960470 171.64859167 1.60213052 630
590 1 409.19821626 395.41583910 171.32822223 1.19707836 592
591 1 408.69637115 394.88147300 170.61614043 1.16917399 590
592 1 409.80275012 396.09548011 172.09260310 1.18577361 590
593 1 347.84245673 402.84095033 171.50870772 1.62903953 634
594 1 346.44988667 403.15572039 170.69854729 1.34585129 593
595 1 420.50075993 180.21040510 172.64196976 1.35896139 596
596 1 421.27891332 180.54978451 173.07253037 1.44307193 599
597 1 406.65966188 181.71429524 173.40016455 1.45010871 639
598 1 422.01913663 180.91594108 173.65043598 1.61269452 599
599 1 422.85421560 181.15884331 174.13481466 1.76504496 -1
600 1 441.87173501 240.91522443 173.93997882 1.34604460 641
601 1 441.54112498 241.61897274 173.25813780 1.39662634 600
602 1 441.18855942 242.33971779 172.60242456 1.40854358 601
603 1 439.15077663 252.38903800 172.79535551 1.90110881 -1
604 1 438.75825202 253.23056522 173.40400430 1.83437302 603
605 1 442.12516488 252.85036683 173.45266931 1.36257839 607
606 1 440.85961982 252.69488094 173.10102881 1.48382880 605
607 1 443.00484478 252.91981885 173.67238857 1.40925567 608
608 1 444.25612512 253.03003829 173.96551458 1.43029560 609
609 1 445.78382667 253.22996849 174.29542898 1.46035486 644
610 1 447.64463699 253.20149427 172.96023640 1.17296871 609
611 1 438.31184142 253.85089626 173.90646472 1.76624126 604
612 1 437.87867829 254.44083764 174.37794690 1.78252317 611
613 1 436.73249690 258.05337400 174.57395560 1.50819144 648
614 1 436.91292366 258.63554590 173.72344700 1.44661983 -1
615 1 437.13914052 259.13787473 172.84040689 1.44740253 614
616 1 441.33841777 310.77314939 172.50155329 0.74518076 -1
617 1 423.62023221 312.93741551 173.14463016 1.25827509 618
618 1 424.82798143 313.12130961 174.00921865 1.29174561 652
619 1 442.14448497 315.20827412 173.80231444 1.86214282 658
620 1 442.54170575 314.82479953 173.00163050 1.87833375 619
621 1 444.97946138 315.33431771 172.59102950 1.31556072 622
622 1 446.32342519 315.61333770 172.65485964 1.26855176 623
623 1 447.83807099 315.79099389 172.57975267 1.29681583 572
624 1 415.38122987 324.46442539 173.20125616 1.23565840 625
625 1 415.80812336 324.23892004 174.03248463 1.26439083 662
626 1 437.79478202 352.64364634 173.08363654 1.12972178 627
627 1 437.68010786 352.16169726 173.87086434 1.14835182 665
628 1 287.30253065 371.69507306 173.73549817 1.19741762 666
629 1 402.44084014 373.35795695 173.99870035 1.68025414 668
630 1 403.26205334 373.81964129 172.59497744 1.61525471 629
631 1 410.86877518 397.23176048 173.48199184 1.30138271 632
632 1 411.32467290 397.68239285 174.14185603 1.30182904 672
633 1 410.32618098 396.69907768 172.76716845 1.24901381 631
634 1 347.76913737 402.10431448 174.13752043 1.60187100 674
635 1 347.72060899 402.43053066 173.11967467 1.56533137 634
636 1 349.56199477 407.38000890 174.50109039 1.11506113 676
637 1 350.04669226 408.65428484 174.25825420 1.14860808 677
638 1 406.69671115 182.43141479 175.98980336 1.56867739 679
639 1 406.67649121 182.11628166 174.88354744 1.49910917 638
640 1 442.67807746 239.11368313 175.86826808 1.32646008 684
641 1 442.28831581 239.94604046 174.90573636 1.34629495 640
642 1 429.66664168 247.31978052 176.30329128 0.86685882 -1
643 1 429.82478680 248.15417895 176.65347634 0.99681857 642
644 1 446.75815959 253.62167711 174.62003913 1.52244300 647
645 1 437.44276051 255.04575767 174.84652748 1.80159592 611
646 1 447.36307552 254.28741691 175.24454488 1.35297967 644
647 1 447.91551354 255.11499305 175.81600813 1.26452953 644
648 1 436.11385395 256.79347612 176.40860416 1.96332415 689
649 1 436.58188225 256.27822378 175.80619395 1.88392049 650
650 1 437.00273193 255.67143315 175.31682365 1.82159136 645
651 1 448.79051218 256.32844514 176.51826208 1.30681291 647
652 1 425.59299300 313.37710201 174.59413156 1.29579388 655
653 1 426.98686290 313.91642575 175.93131205 1.56201917 654
654 1 427.89705089 314.05434799 176.18509152 1.46829286 656
655 1 426.29452419 313.67691035 175.22371663 1.36768187 653
656 1 428.96708392 314.21716979 176.40998979 1.37653375 657
657 1 429.84110809 314.42227845 176.63123445 1.34738510 694
658 1 441.68834454 315.58059487 174.58570741 1.83413607 659
659 1 441.04264680 315.99128609 175.56015229 1.86219910 700
660 1 440.86166773 316.09265087 175.82364854 1.88117298 700
661 1 416.66876535 323.84741981 175.78066793 1.31373952 663
662 1 416.15635138 324.07046028 174.84591121 1.29457985 661
663 1 417.14233524 323.60709604 176.63656454 1.25444075 702
664 1 437.47931810 351.47727756 175.18504095 1.15715303 665
665 1 437.40263427 351.02156265 176.02659741 1.32477732 712
666 1 287.47941441 371.99371233 175.32547404 1.23412790 714
667 1 400.94070253 372.63392435 176.31539413 1.67864602 715
668 1 401.95888269 373.09849899 174.78315440 1.70632242 667
669 1 401.57253670 372.91233961 175.37690125 1.69769299 667
670 1 283.34535989 383.32399394 176.50499571 1.10669614 724
671 1 412.67384473 398.97282595 176.18831622 1.23176543 725
672 1 412.02719285 398.36351446 175.21235582 1.25628468 671
673 1 347.75631471 400.87744583 176.57764373 1.60410499 726
674 1 347.78591610 401.34338394 175.76952601 1.59325041 673
675 1 348.63738463 404.84406419 174.69606541 1.24429110 -1
676 1 348.87760390 405.74747663 174.75795917 1.10061078 675
677 1 349.21936220 406.62764778 174.63319053 1.10077914 676
678 1 406.66491391 183.08766745 178.13265755 1.66653392 733
679 1 406.72371811 182.76505109 177.08118535 1.66429861 678
680 1 408.54580633 182.79416709 177.61910690 1.14189630 682
681 1 411.61899251 183.04213913 177.65191334 1.12178712 -1
682 1 410.19752908 182.89245659 177.63799997 1.20629489 681
683 1 443.82976052 237.24979600 178.20403111 1.41314262 735
684 1 443.39089798 237.78873638 177.49953664 1.28731519 683
685 1 430.01821653 248.92679079 177.08239264 1.13995932 643
686 1 430.12277744 249.66819039 177.56681645 1.22312521 685
687 1 430.11893830 250.40255094 178.06848504 1.27847177 686
688 1 449.34288851 256.96368906 176.92515395 1.31504689 651
689 1 435.28496993 257.35290910 177.63383554 1.87819279 741
690 1 450.55604784 258.27229676 177.78777472 1.36491938 691
691 1 450.01984094 257.66890806 177.38754048 1.35213865 688
692 1 451.04773172 258.93029536 178.16384581 1.37367670 690
693 1 425.04467128 314.43089387 178.25445904 0.98370627 -1
694 1 430.89804849 314.72326860 176.90314507 1.26645025 696
695 1 433.17713087 315.51618958 177.65132039 1.26180108 697
696 1 431.88036044 315.00337723 177.17798917 1.28126101 -1
697 1 434.57674682 316.03694909 178.12626200 1.34733586 -1
698 1 435.38769807 316.29217785 178.36859454 1.33096157 763
699 1 439.41285674 316.82724746 177.81949155 1.90357640 765
700 1 439.97077733 316.55212284 177.05693042 1.91487933 699
701 1 418.04476127 323.28125791 178.55975202 1.12360225 766
702 1 417.60428394 323.43656270 177.50464115 1.12192822 766
703 1 430.81411543 344.79526372 178.68184007 1.37420091 704
704 1 431.62668978 345.18891701 178.23807323 1.40947416 705
705 1 433.11770126 346.25917769 177.89419479 1.30278945 707
706 1 434.64950616 347.66298220 177.90764654 1.31600922 708
707 1 433.99039047 347.09321012 177.88527660 1.25496635 706
708 1 435.84983402 348.60827367 177.94682118 1.33133181 710
709 1 438.07977451 349.57681653 178.16306750 1.38207385 711
710 1 437.16354289 349.39717327 177.89019150 1.53285316 709
711 1 438.88698409 349.49750822 178.63325309 1.66351953 849
712 1 437.39628607 350.54748779 176.87450562 1.46207492 710
713 1 287.91990703 372.52236471 177.84706060 1.34747049 790
714 1 287.72077124 372.25874865 176.81728538 1.27566930 790
715 1 400.01096773 372.27903069 177.60958926 1.63901979 793
716 1 287.92327007 373.59705774 178.45047330 1.28260604 790
717 1 287.77861866 375.22950671 178.42925205 1.30382158 716
718 1 287.26669420 377.51697542 178.30236794 1.21730277 719
719 1 287.51834765 376.60351100 178.36097966 1.29851102 717
720 1 286.86396704 378.69137752 178.31949092 1.40787886 718
721 1 285.50947455 380.92561797 178.24292678 1.34453301 723
722 1 284.92020553 381.49565983 177.89212607 1.21540940 721
723 1 286.09868700 380.31500070 178.50553285 1.48786559 718
724 1 284.13374406 382.26070531 177.22517971 1.06982962 722
725 1 413.11433908 399.36805327 176.85123915 1.26266373 727
726 1 347.69104453 400.03245328 177.87510101 1.63892222 799
727 1 413.69386982 399.80275695 177.57675249 1.23792987 801
728 1 414.58847600 400.43062828 178.37101016 1.14723448 801
729 1 378.01782603 176.76580025 179.16196512 1.26315415 730
730 1 379.10398781 176.00805995 180.01103337 1.25606840 803
731 1 378.57079345 176.16112421 179.28371567 1.22766868 730
732 1 406.39292824 183.69405661 180.17048963 1.57246125 804
733 1 406.51962807 183.39772450 179.17213726 1.63301051 732
734 1 444.40925442 234.81622370 180.36237500 1.34069889 810
735 1 444.36089030 236.69944116 179.08698065 1.90056607 736
736 1 444.94758366 236.16569675 179.99401836 2.52306103 811
737 1 430.27122556 251.81744629 178.92752623 1.23146231 686
738 1 430.45527665 252.65188401 179.40340945 1.14500588 737
739 1 430.66148960 253.53109625 179.89821328 1.10253796 738
740 1 431.05639968 254.84697508 180.62441783 1.04922128 739
741 1 434.07438250 257.81147389 179.46119727 1.84823907 814
742 1 433.96220684 257.83598984 179.62856857 1.85042482 814
743 1 433.66255074 257.89323074 180.06564641 1.85428919 814
744 1 451.74878671 259.96327736 178.82670622 1.42508680 692
745 1 452.51026341 261.01098581 179.65241428 1.49563406 744
746 1 452.95526817 261.77132760 179.95719898 1.46404915 745
747 1 453.68557106 263.48550574 179.99419063 1.32145119 748
748 1 453.32471055 262.63437057 179.99927291 1.32776166 746
749 1 454.22600425 264.90563940 179.97533160 1.31751311 748
750 1 454.67075717 265.92991742 179.97438075 1.25606498 749
751 1 455.42444070 267.55592820 179.98489058 1.19182312 752
752 1 455.04554002 266.81011772 179.98263785 1.23431306 750
753 1 455.87146816 268.34912606 179.98904688 1.22517486 752
754 1 456.34342288 269.07722815 180.00650151 1.25755852 753
755 1 457.20157581 270.29196197 180.06909502 1.28260907 754
756 1 457.98017139 271.65565924 180.11951090 1.25962242 755
757 1 458.31972856 272.48718219 180.14396266 1.24537452 756
758 1 458.92698914 274.23675763 180.21987114 1.23189178 759
759 1 458.64139847 273.35194093 180.17314280 1.22238865 756
760 1 459.36803072 275.73797050 180.34106044 1.31771277 758
761 1 459.81706764 277.24733229 180.49935361 1.37645880 -1
762 1 460.17430860 278.01781478 180.70793802 1.48005201 760
763 1 436.69574493 316.77790976 178.86066271 1.46833934 764
764 1 438.20349996 317.69332486 179.96974168 1.90924881 827
765 1 438.77440118 317.17297185 178.76041085 1.97292664 764
766 1 418.44011415 323.13775350 179.67718517 1.05764009 834
767 1 430.06802322 344.39348705 179.28730428 1.41975383 703
768 1 417.70576687 347.92551795 180.24751857 1.13369875 769
769 1 418.44363177 347.19347097 180.72786267 1.07239471 -1
770 1 416.51125678 349.13875603 179.74845187 1.13882425 768
771 1 417.12573279 348.53192832 179.94743993 1.16027314 768
772 1 391.42119158 350.67660727 179.57674297 0.90824177 -1
773 1 415.94431458 349.78271064 179.64730253 1.14090298 770
774 1 439.43093658 349.75761342 179.42589019 1.47083178 775
775 1 439.91174231 350.00771053 180.24290643 1.28229698 848
776 1 391.84590274 352.15676793 179.55875640 0.96778102 772
777 1 392.45004029 353.56343700 179.76843449 1.08326716 776
778 1 394.53531478 357.57505579 180.57011660 1.48985163 -1
779 1 394.94353825 359.02627214 180.26802538 1.33912377 -1
780 1 395.42594748 360.56157334 180.07779743 1.23325327 779
781 1 395.82815194 362.04340815 180.03266090 1.26521181 780
782 1 396.11295780 363.57340945 180.04528758 1.28563175 781
783 1 396.61834068 365.47756194 180.00833131 1.24238486 784
784 1 396.34884268 364.56876511 180.03778532 1.26167604 782
785 1 396.86924438 366.40786877 179.95275455 1.29420771 783
786 1 397.08081181 367.26861561 179.85836325 1.36875817 785
787 1 397.30021284 368.12441436 179.74495883 1.47406553 786
788 1 397.53872136 368.91501412 179.63359396 1.53851811 787
789 1 398.07320180 370.41954797 179.42326724 1.55604981 -1
790 1 288.18827563 372.32591577 179.31979337 1.59373786 791
791 1 288.33658701 371.91260126 180.23767867 1.60036018 852
792 1 398.43084938 372.38723381 179.75649947 1.67888675 794
793 1 399.01292792 372.10985181 178.93969443 1.74156385 792
794 1 398.04452353 372.91687413 180.40150037 1.65198159 792
795 1 286.55041652 379.35202899 179.99959396 1.51549343 856
796 1 396.52926793 382.73201558 180.15922573 1.06600075 797
797 1 396.50232404 381.84979339 180.56774153 1.07414754 861
798 1 396.55559430 383.64445571 179.85487136 1.04267130 796
799 1 347.66498088 399.40267789 178.82966278 1.62054861 800
800 1 347.81103154 398.58566976 180.23074438 1.64051214 862
801 1 415.24373243 401.01818841 178.86587041 0.95500187 -1
802 1 379.80412864 176.32269982 181.97077621 1.28499997 863
803 1 379.46043409 176.09692744 180.98886678 1.28275092 802
804 1 406.12834912 184.19538435 181.85528313 1.55998757 865
805 1 406.40927416 189.39037302 182.90297658 1.11897158 868
806 1 406.38895689 190.32624147 182.72387675 1.07789318 805
807 1 406.25294108 191.24577352 182.49908888 1.07239141 806
808 1 405.61552474 191.82680443 182.03870611 1.10376143 807
809 1 444.23359874 232.05448551 182.04654804 1.31633690 871
810 1 444.22299684 233.40646340 181.09041018 1.27863387 809
811 1 446.16388320 235.73382098 181.41177743 2.12283982 872
812 1 446.76145150 236.78295730 181.60785285 1.18711708 872
813 1 432.12488840 258.22593783 182.18385395 1.96685217 874
814 1 432.73420863 258.05965367 181.35087850 1.94220552 813
815 1 453.43727377 259.74193030 182.09185147 1.18159597 877
816 1 453.22163576 260.38911221 181.18221012 1.13035737 815
817 1 424.13159490 265.91262219 181.18475339 0.80959528 818
818 1 424.85787501 265.08874317 182.77266133 1.09920295 -1
819 1 460.65685961 278.66070201 181.04413303 1.65238063 762
820 1 461.19315238 279.31948419 181.55470647 1.83938462 819
821 1 411.64532849 317.31484598 182.15746441 1.17244833 823
822 1 410.98673495 316.81385136 182.16302508 1.18829806 821
823 1 412.28425386 317.82858102 182.12247804 1.16623076 824
824 1 412.96294612 318.31383931 182.06285824 1.17672519 825
825 1 414.00828571 319.03161605 182.01861868 1.10871176 830
826 1 437.59871770 318.94746229 182.71422353 1.91994545 879
827 1 437.89937449 318.29150311 181.28990784 1.88540792 826
828 1 437.98091842 318.10356994 180.87644269 1.88430268 826
829 1 437.93872707 318.19932750 181.08817070 1.88501732 826
830 1 415.26922619 319.94093464 182.00300065 1.19294880 831
831 1 416.75317027 320.97240977 181.91243341 1.10598081 834
832 1 416.00361092 320.45807571 181.96243166 1.16912838 831
833 1 417.47709470 321.49175392 181.81555230 1.14094054 834
834 1 418.26592698 322.07188036 181.67229511 1.14445708 835
835 1 420.36673267 323.03216327 182.37042774 1.29272268 837
836 1 419.65858900 322.80646474 181.89905722 1.30251064 837
837 1 421.02897746 323.26218755 182.90107663 1.33207518 882
838 1 403.06863656 335.84891453 182.38896220 1.16444432 885
839 1 426.81520078 342.50572356 182.52149860 1.47895819 843
840 1 422.09088974 343.82041793 182.76570243 1.11777355 891
841 1 427.45825546 342.88443779 181.97891636 1.46709264 843
842 1 428.60852759 343.57974550 180.85848840 1.47187665 767
843 1 428.03950653 343.22969177 181.43345551 1.46333960 842
844 1 419.70358968 345.86483972 181.56734271 1.09668929 845
845 1 420.69447815 344.97724271 182.07741476 1.02615155 846
846 1 421.29342004 344.46083166 182.36597155 1.03239696 840
847 1 419.12518922 346.49564691 181.18771608 1.04325810 844
848 1 441.01387282 350.55033857 181.99864142 1.20907319 892
849 1 440.43725882 350.22843526 181.04721747 1.25137834 892
850 1 394.49120572 353.02407499 182.54620234 0.95086892 894
851 1 394.60341184 353.83754850 182.00570515 1.06049021 850
852 1 288.67902298 371.09065358 182.31857830 1.52321429 898
853 1 288.49719382 371.51556100 181.17094948 1.57545409 852
854 1 397.37978520 374.17048445 181.58705611 1.66057860 794
855 1 397.70931036 373.51815859 180.99995619 1.66273102 794
856 1 286.62417321 379.06919771 181.05148738 1.08181932 857
857 1 286.85900495 378.72480827 182.05690745 1.07050405 904
858 1 396.46775147 379.22474594 181.91225956 1.00236725 859
859 1 396.42028648 378.37006777 182.42540274 1.10737731 903
860 1 396.47124044 380.10283602 181.43296098 1.08691495 858
861 1 396.48083127 380.97226571 180.98997933 1.07534292 860
862 1 348.32965954 397.98666238 181.82774927 1.62546174 905
863 1 380.29131467 176.99685418 183.59704004 1.26237006 864
864 1 380.64848307 177.40809217 184.60247551 1.22354417 916
865 1 405.54005271 184.64712213 183.49692751 1.53844613 866
866 1 405.26268169 184.67664028 183.87756365 1.51618066 921
867 1 406.29145044 186.91631038 183.27057719 1.20184005 865
868 1 406.38565466 188.49001075 183.04898946 1.16949630 867
869 1 444.48048466 228.12543522 184.86287362 1.10295555 923
870 1 444.27939871 229.42704553 184.01820155 1.20180811 869
871 1 444.18972631 230.70918027 183.09785860 1.29208108 870
872 1 447.81566274 236.16618836 183.22292131 1.86680400 -1
873 1 448.96242808 236.56665983 184.47701656 1.78256156 -1
874 1 430.73611267 258.79978024 184.21510862 1.96273198 930
875 1 453.85549679 258.53286104 183.77091290 1.18674036 926
876 1 454.00022400 257.91319892 184.51503585 1.21428914 926
877 1 453.67191573 259.11538076 182.97369473 1.16769920 875
878 1 425.30798765 264.29726739 184.52611058 1.25874916 -1
879 1 437.18277347 319.59749453 184.11797771 1.96098363 932
880 1 439.94892453 320.83208595 184.95745767 1.14942383 934
881 1 422.60428346 323.90766327 184.10934441 1.27440580 883
882 1 421.79617114 323.59432335 183.46752923 1.27387374 881
883 1 423.39785357 324.24437787 184.79695824 1.25707115 938
884 1 404.40894690 334.64737803 184.43360307 1.20795873 945
885 1 403.32727407 335.32786444 183.12940163 1.21166363 884
886 1 403.89270235 334.95220622 183.73320727 1.14765781 945
887 1 424.12787898 342.42504882 183.47600679 1.37267825 888
888 1 425.45271019 341.62494738 183.67690845 1.57689046 890
889 1 426.07336232 342.07013507 183.12271260 1.51187156 839
890 1 425.16603873 340.90928539 184.29350907 1.44094468 949
891 1 422.82601647 343.26454040 183.08870538 1.19893374 -1
892 1 441.80770798 351.08651757 183.31253419 1.27187611 893
893 1 442.34959624 351.39520459 184.22716360 1.31612745 950
894 1 394.08737189 352.34535373 183.17285040 1.19004555 -1
895 1 283.30558871 360.24874449 184.07152205 1.14104359 953
896 1 426.32154878 364.00597836 184.74514689 1.04990128 955
897 1 288.96594184 370.15467944 184.99813182 1.27490653 -1
898 1 288.80246940 370.77514197 183.23573818 1.41606182 897
899 1 396.67006367 375.72334265 182.92413073 1.67224016 854
900 1 396.32255186 376.37805285 183.61139194 1.69988006 903
901 1 287.31122539 378.01119814 183.84825317 1.19518102 902
902 1 287.56116397 377.68840075 184.68694777 1.24023258 960
903 1 395.97579016 376.96621700 184.39355360 1.66231993 961
904 1 287.07597074 378.36928767 182.95819506 1.13416557 901
905 1 349.00804703 397.62112405 183.37181289 1.60299899 906
906 1 349.80116862 397.33074046 184.90015103 1.59923324 -1
907 1 341.91616734 411.61503134 184.87460346 1.07738245 -1
908 1 376.19008623 419.71701018 184.50379014 1.48631814 970
909 1 376.38250739 421.05122396 183.64492249 1.37084748 908
910 1 376.45087821 421.86328850 183.14898951 1.18923881 909
911 1 376.64933987 422.74530174 183.04473375 1.39582216 909
912 1 382.67137894 171.61569510 185.86492685 1.04046628 -1
913 1 382.65755280 172.44322212 186.21776579 1.04970408 912
914 1 382.62999519 173.28627587 186.57613966 1.06112527 912
915 1 382.58253577 174.13190111 186.87824728 1.04608817 914
916 1 381.00870364 177.75343517 185.53983946 1.19568448 975
917 1 381.47983211 177.90851872 186.48763178 1.31467960 975
918 1 391.25637754 184.23913547 185.74953238 1.11726413 977
919 1 402.13781578 184.68639213 186.53867982 1.52454732 921
920 1 403.52532986 184.66477441 185.52953332 1.48086181 921
921 1 404.03318609 184.66783362 185.11121267 1.47530260 -1
922 1 444.92832455 226.50247431 185.87543052 1.09545246 -1
923 1 444.64329707 227.28521736 185.34256056 1.09610921 -1
924 1 450.53877268 237.28142567 185.60203315 1.39573620 983
925 1 451.58906995 237.63744753 186.45009118 1.28119918 983
926 1 454.18704106 257.25133114 185.22084708 1.19914847 927
927 1 454.47227142 256.59104861 185.95543319 1.03623126 928
928 1 454.71681294 255.97691846 186.76006700 0.84151916 -1
929 1 429.82947187 259.25457067 185.71954100 2.01205082 -1
930 1 429.96620099 259.17435769 185.46630715 2.00808908 -1
931 1 435.98831639 320.77835116 186.66095096 1.92743645 -1
932 1 436.82702415 320.01402851 185.01799000 1.94301490 933
933 1 436.39733308 320.41485974 185.89108428 1.94065064 931
934 1 441.26430016 321.47871197 185.60035211 1.07929097 935
935 1 442.24953044 321.95487648 186.02315605 1.14519427 936
936 1 443.22354003 322.46549150 186.45470632 1.16164091 937
937 1 443.97987610 322.87131247 186.81999499 1.16360933 1013
938 1 424.09720891 324.57583825 185.35415499 1.19559641 940
939 1 425.63120113 325.30215969 186.53500129 1.26810846 -1
940 1 424.91771154 324.96864464 185.99494590 1.20456648 1021
941 1 404.99221131 331.17254671 187.06056376 1.29012268 1034
942 1 406.54564650 333.20116902 186.82964138 1.41915855 944
943 1 405.83132743 332.40519768 186.83651985 1.26657976 941
944 1 407.40380304 333.57738994 187.07007239 1.21932115 1038
945 1 404.88390551 334.30391793 185.16567133 1.31750120 946
946 1 405.40966058 333.84342617 185.91737604 1.32940380 942
947 1 424.98129514 338.07266637 186.70688987 1.36327016 1047
948 1 425.00413799 338.83588107 186.08469987 1.36943368 947
949 1 425.05593354 340.08127506 185.00783422 1.37032157 948
950 1 442.87691481 351.68051731 185.15289258 1.26808194 951
951 1 443.38410410 351.97964976 186.00560072 1.22428223 952
952 1 443.86151024 352.37432733 186.75881081 1.23944353 1048
953 1 284.47894008 360.61927534 185.25598952 1.20232303 954
954 1 285.13293434 360.85415294 186.43311579 1.46248507 1050
955 1 426.77945572 363.47356475 186.20840511 1.16792233 1057
956 1 325.53132833 369.80947838 185.01534046 1.09182302 -1
957 1 325.42900582 370.68860017 185.41581035 1.12983475 956
958 1 325.22821929 372.11274406 186.18643575 1.21715473 956
959 1 325.11548015 373.04634361 186.77003646 1.24876653 958
960 1 287.92340102 377.21839167 185.85311472 1.24519248 1075
961 1 395.45517330 377.78829647 185.69348465 1.61516514 962
962 1 395.00882505 378.50143851 186.88445412 1.68482802 1078
963 1 306.40548693 397.24506933 187.05331496 1.07389846 965
964 1 350.67955621 397.10387984 186.42722862 1.63618750 1098
965 1 307.17231055 397.80106683 187.04647416 0.95867282 -1
966 1 344.32059512 410.12264598 186.74397779 1.01109045 1110
967 1 343.13502450 410.88418932 185.73266741 1.05146204 -1
968 1 376.13121137 416.91135790 186.16357370 1.35202522 969
969 1 376.22108672 416.07821246 186.63578336 1.32015843 1114
970 1 376.07697667 418.67449372 185.19826221 1.45186607 971
971 1 376.07506391 417.78057616 185.73062077 1.38502646 968
972 1 382.54020836 175.00278220 187.17249123 0.97154389 915
973 1 382.46183335 175.91476387 187.46427726 0.96568815 972
974 1 382.19397664 178.30528556 188.23272881 1.49136504 1116
975 1 381.91829085 177.99266236 187.35407651 1.56099343 974
976 1 382.45640012 178.77129715 189.14909518 1.26352779 1116
977 1 392.14935809 184.48175212 187.20894350 1.14153297 978
978 1 392.68014585 184.54445371 188.02186161 1.11872636 979
979 1 393.14685873 184.61882368 188.81186856 1.13099267 1117
980 1 399.22069726 184.77695058 188.71960336 1.55884624 981
981 1 400.51761821 184.73758313 187.75449469 1.54048882 982
982 1 401.21530931 184.71601134 187.21752336 1.55170883 919
983 1 452.38481181 237.85403656 187.14373101 1.29837669 984
984 1 453.11848170 238.00094985 187.83650159 1.32418885 -1
985 1 454.36520060 238.15898848 189.04893083 1.26721851 1121
986 1 428.46810398 260.19670912 188.71345207 1.93760657 1126
987 1 428.83308241 259.96227003 187.85228306 1.91437413 986
988 1 427.01301059 262.26965308 189.00941444 1.42467958 986
989 1 426.44091203 263.86473779 188.80500948 1.65208244 990
990 1 426.69918944 263.05018098 188.86708101 1.48891603 988
991 1 425.83504124 265.77876250 189.01238545 1.36649831 992
992 1 426.18641458 264.68752352 188.86504891 1.51622246 989
993 1 424.86133118 267.91393933 189.15328098 1.21895244 994
994 1 425.47059077 266.62120912 189.10737783 1.25666801 991
995 1 423.99543946 269.52351585 189.11751286 1.19756250 996
996 1 424.40944568 268.74681324 189.14072165 1.19290995 993
997 1 423.55458747 270.29595635 189.09600938 1.19931661 996
998 1 423.11476539 271.03604788 189.08421378 1.22261099 995
999 1 422.26455212 272.58661135 189.13090449 1.25529134 1000
1000 1 422.69851764 271.79106910 189.09681430 1.23326395 998
1001 1 421.63638406 273.99085621 189.14784418 1.23831559 999
1002 1 421.02188351 275.31622938 189.11449823 1.23823416 999
1003 1 433.28143058 322.53503996 188.67210064 1.70954879 1154
1004 1 435.21226298 321.42556278 188.08798541 2.01518139 1155
1005 1 435.34019594 321.32325402 187.85642614 1.98703854 1155
1006 1 398.45805868 323.99857796 188.48737899 1.11172715 1008
1007 1 398.99479129 324.67230561 188.35156229 1.14681886 1006
1008 1 397.99292425 323.21539150 188.59476674 0.96052714 -1
1009 1 429.50227807 324.40613428 187.61773902 1.57939470 -1
1010 1 430.48304782 323.92450292 187.79100079 1.59412531 1011
1011 1 432.04532498 323.15603141 188.21699530 1.58163746 -1
1012 1 431.69643529 323.32770439 188.10955665 1.62694319 -1
1013 1 444.75937076 323.19218670 187.17748171 1.17908580 1016
1014 1 446.58115361 323.78621479 187.95439836 1.16846001 -1
1015 1 447.38077692 324.04880434 188.22788132 1.19704597 1017
1016 1 445.78563337 323.54342163 187.65820325 1.15717633 1014
1017 1 448.18800294 324.37747764 188.54808762 1.19139079 1018
1018 1 448.95500186 324.76024282 188.87190782 1.17418313 1024
1019 1 400.17141966 326.02378484 188.14242186 1.18725280 1007
1020 1 399.58742635 325.33399486 188.22382224 1.11653258 1007
1021 1 427.10497759 325.88526083 187.44573648 1.52150116 1022
1022 1 428.62424893 324.85651904 187.52243208 1.53393296 1009
1023 1 428.42372734 324.96165592 187.50640911 1.52254571 1009
1024 1 449.69610943 325.12659520 189.16857482 1.19083521 1157
1025 1 400.78501665 326.64953033 188.07844126 1.18423090 1019
1026 1 401.44894598 327.29705025 188.01130585 1.20205690 1027
1027 1 402.06915131 327.92104892 187.91647035 1.22108946 1025
1028 1 426.27513136 327.60312036 187.75735368 1.39745400 1029
1029 1 426.59946447 326.68698422 187.56145460 1.44603890 1021
1030 1 402.69348608 328.54701589 187.76164359 1.26898657 1034
1031 1 403.31341291 329.17711013 187.56791117 1.28064166 1027
1032 1 426.04681926 328.56058798 187.97559215 1.41086955 1028
1033 1 425.87105120 329.59411085 188.22025975 1.47290530 1032
1034 1 404.29094188 330.27721501 187.27472663 1.21054661 1030
1035 1 425.68298658 331.00572263 188.50264884 1.55010804 1033
1036 1 425.52213915 332.00427504 188.63087955 1.56722156 1035
1037 1 409.82421900 334.63004593 187.82166569 1.20529716 1039
1038 1 408.45284502 334.02377787 187.42144004 1.22400305 1037
1039 1 410.54439113 335.09353828 188.01526454 1.18097063 1042
1040 1 424.69378418 334.96016650 188.65208523 1.58760604 1041
1041 1 424.99634256 334.00071589 188.72548903 1.53137619 1036
1042 1 411.24618192 335.64349538 188.27024385 1.17178036 1044
1043 1 413.12184672 336.72434061 189.02443311 1.23554943 1163
1044 1 412.01847868 336.13035325 188.61219374 1.21490805 1043
1045 1 422.82430243 335.85098762 189.15142749 1.31801195 1040
1046 1 424.62513560 335.86983799 188.33032285 1.59451314 1040
1047 1 424.92807768 337.27581930 187.31090456 1.32650073 1046
1048 1 444.39422772 352.83235184 187.50284965 1.05728281 -1
1049 1 388.69321427 356.10958070 189.11419172 0.87716932 1172
1050 1 285.84296791 360.80910887 187.26312553 1.30840797 1051
1051 1 286.56578961 360.79005063 187.82873754 1.34031719 -1
1052 1 288.98234539 361.55650611 188.73383648 1.76974766 1053
1053 1 289.32409344 360.77692607 188.94061495 1.80353045 1175
1054 1 288.73998027 363.47188488 188.56197320 1.59094642 1052
1055 1 288.82265131 362.42956079 188.61447574 1.62069574 1053
1056 1 427.15595782 362.84265105 188.84236186 1.33994340 1177
1057 1 427.01599475 363.03959080 187.64703285 1.27920265 1056
1058 1 288.71350391 364.47608616 188.51630448 1.61299012 1054
1059 1 288.74739405 365.97713489 188.39260450 1.65776391 1058
1060 1 363.19329986 366.42267170 188.67755693 1.30576544 -1
1061 1 288.83589322 367.54767174 188.17449145 1.69059046 1059
1062 1 288.90392249 368.60584073 187.99866312 1.75852033 1061
1063 1 364.09586504 368.63573453 188.90067224 1.04122371 1178
1064 1 288.97955574 370.02744983 187.93079574 1.83517831 1062
1065 1 363.86794893 369.47249740 188.63715916 1.04587501 1063
1066 1 363.58007021 370.33912954 188.33501373 1.01331688 1063
1067 1 289.02899179 371.57035635 188.28092569 1.61021754 1064
1068 1 363.22567856 371.19341218 188.08339857 1.00923026 1066
1069 1 289.06711929 373.31823593 188.53340717 1.42675983 1067
1070 1 325.03302200 374.11847752 187.46855551 1.29807143 959
1071 1 289.13703369 374.86061938 188.62018641 1.32567824 1069
1072 1 289.23704712 375.69473923 188.70423943 1.39749974 1071
1073 1 325.00598460 374.85270159 187.91060437 1.32358886 1070
1074 1 325.01888531 376.12600941 188.59580614 1.32483114 1073
1075 1 288.46597901 376.68264612 187.22031639 1.25933682 1072
1076 1 289.51485363 376.43629295 189.02221852 1.34102835 1072
1077 1 325.07135744 377.04215738 189.11237013 1.30016401 1074
1078 1 394.62966357 378.98039678 187.81140703 1.78381544 1187
1079 1 395.73228683 381.29275150 187.48143466 1.28547153 962
1080 1 396.14660008 382.43124994 187.52183855 1.32790496 1079
1081 1 396.52831060 383.41575246 187.65369413 1.30093658 1080
1082 1 397.12322357 384.88107791 187.94722408 1.22665315 1081
1083 1 397.57144793 385.78322932 188.09507896 1.22694429 1082
1084 1 397.94101349 386.63319510 188.19073469 1.24325162 1083
1085 1 398.24953215 387.52271215 188.25899394 1.21721807 1084
1086 1 398.56285448 388.33259809 188.32690817 1.15369786 1084
1087 1 399.35111940 390.15569621 188.51873077 1.21948215 1088
1088 1 398.93734385 389.23786766 188.43034961 1.15548286 1086
1089 1 399.82681850 391.11465140 188.53169944 1.36484464 1088
1090 1 302.20395207 392.76790393 188.77193257 1.15679365 -1
1091 1 303.10955547 393.73368436 188.30666545 1.24785851 1090
1092 1 400.02375874 392.43445217 189.00571997 1.15811510 1089
1093 1 303.90103717 394.56579853 187.93476813 1.25184517 1091
1094 1 305.00128319 395.80280599 187.42949942 1.27212809 1093
1095 1 304.46511414 395.16623767 187.68373897 1.23831166 1091
1096 1 305.69940098 396.62096662 187.17423031 1.14669058 1094
1097 1 352.08444516 396.61577511 188.67450768 1.60924877 1203
1098 1 351.52983622 396.87105829 187.84129147 1.65856723 1097
1099 1 351.07040328 398.87083940 188.23325854 1.00126324 1097
1100 1 350.47609036 400.73998697 188.52051666 1.06886035 1101
1101 1 350.82578090 399.82583827 188.42048769 0.99605199 1099
1102 1 349.60334989 402.89253643 188.62373465 1.14474358 1103
1103 1 350.12322808 401.64837594 188.58979806 1.13102721 1100
1104 1 349.27968797 403.64649841 188.62290997 1.17314287 1102
1105 1 348.95587606 404.40773746 188.61583661 1.18338596 1102
1106 1 347.79008315 406.58831490 188.47323444 1.20426133 1107
1107 1 348.21402605 405.81237054 188.54941857 1.16749431 1104
1108 1 347.05719628 407.89980914 188.32492420 1.28873563 1107
1109 1 346.63098674 408.81391161 188.24384310 1.46717979 1108
1110 1 346.38048573 409.76435620 188.42256992 1.60929311 1109
1111 1 346.39084149 410.57625255 188.97421115 1.37700206 1110
1112 1 376.61277477 411.84488740 189.04023770 1.22228350 1215
1113 1 376.58119114 412.91923080 188.83952252 1.48834947 1112
1114 1 376.40798180 414.97792903 187.33791312 1.15162481 1115
1115 1 376.48017211 414.18105011 187.95954770 1.15385414 1113
1116 1 382.75636187 179.30215649 190.05510428 1.16734193 1224
1117 1 393.66601649 184.69517856 189.70061493 0.94692524 1118
1118 1 395.72439947 184.96159604 191.25894054 1.45879903 1119
1119 1 396.81251000 184.94801298 190.49841660 1.50201612 980
1120 1 398.19058407 184.84528638 189.47233362 1.55115744 980
1121 1 455.66074612 238.27399960 189.91881291 1.18098794 -1
1122 1 418.15201868 249.57258446 190.71122261 1.12838155 1232
1123 1 417.39961532 248.46750646 189.35046822 0.96094859 -1
1124 1 417.77219532 249.12702320 190.01905280 1.09779198 1122
1125 1 427.77618945 260.24130568 191.07931343 1.89156840 1235
1126 1 428.03912483 260.32748809 189.97404698 1.96164691 1125
1127 1 419.52093329 278.07636464 189.44147334 1.47273296 1128
1128 1 420.19049777 276.88894980 189.23435871 1.29054939 1002
1129 1 417.11572788 279.11344861 190.09160471 1.07719788 1132
1130 1 416.33180406 279.49981343 190.26306458 1.05883302 1129
1131 1 415.58907132 279.92700607 190.41213541 1.00416516 1130
1132 1 418.04169988 278.80798123 189.89057881 1.11107192 1128
1133 1 419.62814829 279.81199455 189.46513113 1.19212890 1132
1134 1 412.62121248 282.06956924 190.69961010 1.01269962 1137
1135 1 413.28970549 281.57061306 190.59527017 0.97452112 1136
1136 1 414.76854682 280.48724335 190.49680207 0.97324073 1131
1137 1 413.96559056 281.05900741 190.53965845 0.94952003 1136
1138 1 419.76541790 281.64301038 189.41535080 1.11145936 1139
1139 1 419.76744134 280.74839640 189.41730259 1.18068290 1133
1140 1 409.50304110 283.59783418 191.12509058 1.08824189 1143
1141 1 408.61146329 283.90225181 191.25790338 1.01797058 1140
1142 1 411.85690893 282.48413166 190.80146785 1.08238443 1134
1143 1 410.29271431 283.25685115 190.99465944 1.14010895 1144
1144 1 411.06470437 282.89874384 190.88540553 1.14238829 1142
1145 1 419.65099218 282.51846431 189.43528496 1.06229632 1138
1146 1 419.52344159 283.39850919 189.45714290 1.02749457 1138
1147 1 419.27018458 285.15873853 189.45348901 1.15761615 1148
1148 1 419.40607959 284.27718884 189.46733789 1.05922456 1145
1149 1 419.02911413 286.93291998 189.41154524 1.25338336 1150
1150 1 419.12501597 286.03257448 189.42306409 1.23698159 1147
1151 1 418.99689065 287.82338056 189.41375994 1.23538160 1149
1152 1 418.98482167 288.71718404 189.40509241 1.22035147 1151
1153 1 418.95541387 290.20310074 189.36118808 1.19463279 1152
1154 1 434.66971338 321.94797977 190.68483390 2.03006587 1238
1155 1 434.69181432 321.88952955 189.60025730 2.07825077 1154
1156 1 450.36997466 325.56492317 189.56251457 1.10495028 1157
1157 1 451.19218526 325.89936307 189.95695639 1.03092695 -1
1158 1 418.10512523 337.27472888 189.52754248 1.26657908 1160
1159 1 420.17786556 336.63100340 189.38748139 1.30311816 1161
1160 1 419.10214069 336.98446674 189.45089557 1.28842855 1159
1161 1 420.94700024 336.37091392 189.34453354 1.28229038 1162
1162 1 421.86597154 336.10145363 189.28566813 1.28751248 1045
1163 1 414.27089981 337.27848003 189.32421996 1.22033198 1164
1164 1 415.04288708 337.67203499 189.51063007 1.18868395 1165
1165 1 415.83713169 337.85298874 189.64060219 1.21147842 1166
1166 1 417.19333335 337.53143345 189.59189829 1.20256585 1158
1167 1 415.12010022 340.91184012 191.25317829 1.20896783 -1
1168 1 290.34725864 351.95562023 189.69819412 0.89551778 1169
1169 1 291.06686290 352.56554713 189.58762100 0.97555988 1168
1170 1 291.75668224 353.35516963 190.37662087 0.99117239 1169
1171 1 292.16602665 353.95718008 191.08989828 0.96187655 1169
1172 1 388.55734797 356.60863543 190.04345732 0.89074778 1249
1173 1 291.84094394 357.28025104 190.93557977 1.64252991 1246
1174 1 290.31684585 359.32506904 189.62711515 1.66180428 1176
1175 1 289.82082162 360.01107161 189.24802743 1.70751252 1174
1176 1 290.85841655 358.62033314 190.05633059 1.62103688 1173
1177 1 427.37832461 362.66311102 190.00858300 1.43745675 1253
1178 1 365.19612696 366.80838530 189.75364370 1.16100812 1180
1179 1 366.81821751 366.54793674 190.86098549 1.14387381 1255
1180 1 366.02455040 366.64462874 190.26261506 1.14415454 1179
1181 1 290.02783939 377.14985065 189.55648114 1.34484129 1072
1182 1 290.87933962 378.15897178 190.30071706 1.41672245 1181
1183 1 325.12343488 377.76708221 189.57986917 1.29013960 1077
1184 1 291.42462000 378.81552927 190.77260942 1.49244200 1182
1185 1 325.16481448 379.28331663 190.72648795 1.26877394 1183
1186 1 325.16452154 378.48163156 190.08298249 1.28494732 1183
1187 1 393.81261698 379.47056171 189.32916787 1.70755707 1188
1188 1 393.27310474 379.75209441 190.22390445 1.65283743 1189
1189 1 392.67517900 380.06255229 191.21758291 1.70197665 -1
1190 1 297.64425717 388.12699741 191.20149015 1.28755108 1191
1191 1 298.23226242 388.57639656 190.67150637 1.19524759 1193
1192 1 299.44799151 389.60899135 189.91654353 1.16613400 1194
1193 1 298.84978545 389.04310302 190.21670584 1.18956570 1194
1194 1 299.96980007 390.20365733 189.74121985 1.13407788 1193
1195 1 300.58701318 390.89932708 189.53071232 1.14163202 1194
1196 1 301.17792111 391.59477290 189.26612439 1.12632544 1195
1197 1 367.37391317 392.27461081 189.74172220 1.16859056 1198
1198 1 368.73401899 392.77476357 190.94646985 1.12766962 1273
1199 1 400.23132775 394.07437697 189.68624870 1.17328105 1200
1200 1 400.11859065 393.26158589 189.34496557 1.16697737 1092
1201 1 400.41230987 395.11632896 190.04494032 1.17554616 1199
1202 1 353.17506070 395.95711029 190.38232225 1.65344152 1276
1203 1 352.62974675 396.29648140 189.49695071 1.62682310 1202
1204 1 400.60564813 396.08445380 190.31002790 1.21294032 1201
1205 1 400.75008495 396.97608403 190.52331147 1.27711049 1204
1206 1 400.86040332 397.78079434 190.69078421 1.27350539 1205
1207 1 401.11663789 399.27385213 190.90101593 1.21379683 1206
1208 1 401.42488466 400.49420984 191.10402371 1.18886310 1207
1209 1 314.02150162 406.12128464 190.87934248 1.19368332 1210
1210 1 314.78377832 405.61243189 191.17231823 1.22204772 1284
1211 1 376.85022170 407.09126365 190.76695522 1.21900593 1286
1212 1 376.61640658 408.49874456 190.18983005 1.01661565 1211
1213 1 376.56123078 409.51545471 189.77053241 1.03044628 1212
1214 1 346.30576921 411.59766053 189.68259715 1.27690728 1111
1215 1 376.57268120 410.51167288 189.37456573 1.08151774 1213
1216 1 346.12238323 412.38623771 190.16340133 1.22013413 1214
1217 1 345.81586166 413.31234268 190.66513724 1.18035864 1214
1218 1 345.47620800 414.31962827 191.05301296 1.17005213 1217
1219 1 381.95208924 172.88378555 192.78793123 1.14172135 -1
1220 1 382.68841651 174.58383993 193.20435521 1.09192299 1222
1221 1 383.16167498 175.40024517 193.32039272 1.12704704 1220
1222 1 382.22567625 173.76605739 193.04005113 1.16287126 1219
1223 1 383.16071073 180.24164859 191.87682993 1.11387163 1227
1224 1 383.08268662 180.00018184 191.39338618 1.14823904 1223
1225 1 383.26492287 180.47711151 192.37414736 1.14723414 1227
1226 1 383.92388345 179.28118192 192.92119073 2.71531925 -1
1227 1 383.47925559 180.93697280 193.19999599 1.10700775 1298
1228 1 393.82255838 184.91475184 192.77386914 1.52159036 1229
1229 1 394.95061080 184.94611282 191.82796301 1.47578129 1118
1230 1 394.65799315 184.93840881 192.05462355 1.48867056 1118
1231 1 397.56209922 187.53690972 193.26132437 0.97121724 1305
1232 1 418.60115337 249.94736342 191.38340690 1.20038997 1234
1233 1 419.65015877 250.81317498 192.91899831 1.11255983 1307
1234 1 419.05887647 250.28915127 192.14424922 1.09914677 1233
1235 1 427.51377838 260.11153100 192.21816980 1.89251633 1309
1236 1 407.76764871 284.34160825 191.35268851 0.93556584 1141
1237 1 407.22599993 285.11491594 191.37429403 0.80038546 1236
1238 1 434.66535287 321.93836010 191.96163224 2.04431466 1312
1239 1 414.90130280 342.16031632 191.88272582 1.23008495 1167
1240 1 414.70160724 343.20535539 192.63570221 1.05288918 1239
1241 1 274.81242747 348.54134917 192.48853124 1.01334876 1243
1242 1 274.14641074 348.98571303 191.90505922 1.01096836 1241
1243 1 275.69586805 348.38652146 192.85230435 1.03437728 1244
1244 1 276.57318790 348.46909038 193.26514430 1.06313986 1319
1245 1 293.86009349 354.32538996 193.00431975 1.77777199 1322
1246 1 292.36829431 356.48878662 191.45271842 1.69191923 1247
1247 1 293.20747180 355.21306039 192.31533028 1.77542437 1245
1248 1 386.87548951 357.15773357 192.94464995 1.07390528 1326
1249 1 387.80223747 356.86180965 191.40360138 1.02269592 1248
1250 1 372.84966124 362.04371078 192.02139041 0.94678684 -1
1251 1 428.02600132 362.09173170 192.68568398 1.36626869 1327
1252 1 372.14866001 363.57331853 192.52563237 1.03055850 1250
1253 1 427.81681878 362.31596846 191.76992056 1.35194764 1251
1254 1 368.57317689 366.37832793 192.07550882 1.22732817 1256
1255 1 367.83096556 366.44973847 191.63639886 1.21261488 1254
1256 1 369.89695191 366.26496730 192.65948601 1.28162908 1257
1257 1 370.90786895 366.15989579 193.07202396 1.54121817 1330
1258 1 292.13594759 379.63307648 191.32630037 1.51817406 -1
1259 1 293.56111799 381.19892453 192.21549145 1.44126278 1258
1260 1 293.00794419 380.59776389 191.92837972 1.48274275 -1
1261 1 325.12557816 380.09955123 191.32906964 1.24669417 1185
1262 1 325.05915098 381.11947280 192.01649726 1.25964373 1185
1263 1 391.68007551 380.44144894 192.76773550 1.64669798 1331
1264 1 392.56035039 380.11595780 191.39866281 1.70009073 -1
1265 1 294.91660237 383.16677416 192.45196964 1.51265815 1259
1266 1 324.95274438 382.55103814 192.98295512 1.29650918 1267
1267 1 325.01299584 381.84179149 192.47962526 1.28163174 1262
1268 1 295.48806026 384.27667699 192.31303946 1.47377297 1265
1269 1 295.89186469 385.05579978 192.19126345 1.46679052 1268
1270 1 296.39414924 386.10447195 191.98688036 1.41606520 1269
1271 1 296.97412810 387.46324335 191.91747080 1.54552805 1270
1272 1 297.01527321 388.35101028 192.68649739 1.12351269 -1
1273 1 369.93511337 393.08142449 192.32770659 1.39858884 -1
1274 1 354.25310768 395.22482795 192.19620277 1.70946718 1275
1275 1 354.77018041 394.83121714 193.11183422 1.63705021 1340
1276 1 353.72988613 395.60142792 191.29511664 1.70106817 1274
1277 1 401.67765761 401.26379180 191.34047389 1.20311995 1208
1278 1 375.14826701 402.06901057 193.08118526 1.39086225 1344
1279 1 402.21555679 402.64045110 191.85579635 1.17344624 -1
1280 1 316.00343554 404.66485633 192.25543614 1.11211535 1281
1281 1 316.56313678 404.28631474 192.93963938 1.07494767 1347
1282 1 375.72798984 403.64272555 192.41696725 1.36527689 1278
1283 1 402.99045671 403.83806643 192.61446139 0.96655169 1279
1284 1 315.39869867 405.07481417 191.64526280 1.20958240 1280
1285 1 376.23989214 404.90079573 191.78906253 1.29740976 1282
1286 1 376.63307960 405.92600228 191.26900504 1.29017671 1285
1287 1 377.58757966 413.63950187 193.23533391 0.94645602 -1
1288 1 345.06065280 415.82591665 191.60762638 1.23548460 1218
1289 1 344.77020524 417.08726470 192.08221422 1.19365005 1288
1290 1 344.55753051 417.88474791 192.36701049 1.21371058 1289
1291 1 344.19077322 419.17139440 192.83980731 1.25621332 1289
1292 1 383.74872640 176.30064906 193.53458133 1.08482417 1220
1293 1 385.22727833 178.84722898 194.26799468 0.81873715 1294
1294 1 384.74036083 178.11556813 193.99820594 0.96724041 1295
1295 1 384.30577481 177.35516130 193.81400550 1.07600672 1292
1296 1 384.26290003 179.90373756 193.59314050 2.54568340 1226
1297 1 384.09943375 182.00192534 194.67126541 1.04067537 1300
1298 1 383.79465721 181.45183402 193.96358671 1.05493004 1297
1299 1 385.56052522 181.81494310 195.26018269 2.73207838 1298
1300 1 384.20922141 182.62287285 195.36397834 1.03633717 1359
1301 1 391.24373185 184.77643839 194.91021080 1.51912859 1302
1302 1 391.97736134 184.82880962 194.32685076 1.50083504 1303
1303 1 392.89874970 184.87992020 193.57371593 1.51375895 1228
1304 1 393.14161158 184.89008526 193.36091168 1.51515783 1228
1305 1 397.24411740 187.93668919 194.18436361 0.97508510 1306
1306 1 396.60619450 188.09594661 195.01306418 1.06603924 1366
1307 1 420.18996054 251.35116668 193.92406263 1.34962080 1308
1308 1 420.11417733 251.73088309 195.02903670 1.28873494 1369
1309 1 427.22646198 259.96054371 193.44970664 1.93454739 1310
1310 1 426.89318206 259.74290953 194.98583960 1.97529592 1370
1311 1 338.75697317 300.87197231 195.21175251 1.06133559 -1
1312 1 434.62559679 321.91551371 193.71536364 2.11866867 1372
1313 1 434.60758012 321.91824819 194.24366067 2.12707836 1372
1314 1 307.75832382 327.27366740 193.95899277 0.91662692 1315
1315 1 308.67177864 328.72786581 193.76167137 1.07800649 1314
1316 1 308.87138749 330.24166312 194.78708553 1.17093941 1315
1317 1 414.77192610 345.69684634 194.44174266 0.96530368 -1
1318 1 414.56156363 344.43483365 193.46835906 0.97171684 -1
1319 1 277.42952935 348.60677473 193.71569491 1.10038612 1321
1320 1 278.65532888 348.77254529 194.38771842 1.19109288 1384
1321 1 279.39111902 348.73328709 194.91852824 1.37624610 1385
1322 1 294.67320940 353.27710583 193.93261380 1.89311576 1323
1323 1 296.30870984 352.03309308 195.18925047 1.81893001 1393
1324 1 295.62273404 352.42943759 194.74413502 1.90956041 1323
1325 1 385.72982652 357.40140553 194.69371369 1.10368921 1395
1326 1 386.25323521 357.28678059 193.89689992 1.11265565 1325
1327 1 428.35272591 361.50097068 194.48603239 1.35526125 1396
1328 1 428.19337626 361.81450256 193.59014582 1.36832714 -1
1329 1 371.74304652 366.49016036 193.53427101 1.42965836 1330
1330 1 372.90606676 366.88533306 194.39569888 1.29192288 1397
1331 1 390.84324110 380.54650817 193.95374224 1.59359250 1404
1332 1 390.65734284 380.54521050 194.20374388 1.59600128 1404
1333 1 296.25999716 381.83469950 194.19920592 0.96475661 1334
1334 1 297.01892589 381.76389738 194.86063955 0.97456113 1400
1335 1 324.86465679 383.31092229 193.52184671 1.29777034 1267
1336 1 324.75079717 384.08090609 194.06792982 1.29218327 1335
1337 1 324.56630029 385.32404768 194.95702942 1.25190892 1336
1338 1 296.89257836 390.20849770 194.88661761 1.30751699 1339
1339 1 296.94570423 389.43355095 194.04640064 1.22684561 1272
1340 1 355.75478928 393.98065237 195.21457569 1.65365177 1414
1341 1 373.97269455 397.29222233 195.25592987 1.33244589 -1
1342 1 374.13652348 398.12050450 194.78391027 1.36605702 1341
1343 1 374.35202345 398.89378636 194.37223346 1.37234016 1342
1344 1 374.98327745 401.17094558 193.38531425 1.36611666 1345
1345 1 374.82722778 400.40747535 193.69376396 1.36814669 1343
1346 1 374.61636635 399.66417845 194.00632272 1.37109542 1343
1347 1 317.14360351 403.96145800 193.66532331 1.07568706 1348
1348 1 317.74966038 403.65173184 194.31730240 1.11467596 1349
1349 1 318.31147146 403.32064593 194.92454595 1.13821923 1418
1350 1 371.99440705 404.77519552 194.29536615 1.05367884 1351
1351 1 372.73912393 404.23940789 193.98102512 1.00265541 -1
1352 1 373.49857853 403.73552566 193.67182303 0.98210961 1278
1353 1 370.83286724 405.51613398 194.79998335 1.05906847 -1
1354 1 369.33047360 406.40393276 195.30915287 1.11216578 1355
1355 1 370.12396833 405.97732321 195.03667988 1.09090627 -1
1356 1 343.78164070 420.54986436 193.40827014 1.17566807 1291
1357 1 386.13992298 182.55703900 195.87533008 2.87759305 1299
1358 1 387.45705097 182.17657573 195.48637450 0.95250483 1299
1359 1 384.29633690 183.19621129 196.09463117 1.06161158 1360
1360 1 384.43762250 183.89217000 197.02342336 1.00157791 1422
1361 1 388.10706796 185.08447408 197.40102626 1.50782194 1362
1362 1 388.89060983 184.82803855 196.72545180 1.54564463 1363
1363 1 389.95366042 184.70760822 195.89644636 1.55689179 1301
1364 1 395.34008212 188.44312451 196.50273096 1.03691363 1366
1365 1 394.75791899 188.67189026 197.19462389 1.08598204 1426
1366 1 395.95181909 188.24386278 195.79948846 1.06551519 1306
1367 1 390.26721226 190.47499503 197.50261980 0.95938392 1427
1368 1 420.07868191 252.27317107 196.91136664 1.27297024 1435
1369 1 420.09858486 252.01904195 195.96027654 1.29918220 1368
1370 1 426.53208938 259.43351226 196.78652009 2.00370865 1436
1371 1 337.70896738 300.56445313 196.33428732 1.05533887 1441
1372 1 434.54956110 321.95217632 195.45213143 2.16547842 1373
1373 1 434.44963465 322.03667302 196.64166144 2.18823845 1451
1374 1 308.90326375 331.64059007 195.69919151 1.18672363 1316
1375 1 308.93944532 332.90019706 196.66393062 1.19397780 1374
1376 1 374.70892142 332.74691486 196.69284423 1.43805577 1379
1377 1 375.48192128 333.25880513 196.46600943 1.40851879 -1
1378 1 309.05869941 333.96182482 197.47371299 1.20352311 1375
1379 1 376.36672934 334.84503444 196.71963874 1.31526718 1380
1380 1 376.00624613 334.02161125 196.50644999 1.30854682 1376
1381 1 376.70368457 335.65250654 196.95743627 1.27503354 1379
1382 1 279.91484691 345.75027035 196.42497443 1.04319918 -1
1383 1 280.05388574 346.68768226 196.31350809 1.04879042 1382
1384 1 280.44638000 348.67743041 195.64879791 1.73897190 1385
1385 1 281.37785359 348.85289818 195.94796043 1.53398492 1386
1386 1 282.81693793 349.30247070 196.31697603 1.34789248 1387
1387 1 283.72045060 349.60016034 196.55732153 1.34054797 1388
1388 1 285.12133683 350.00687634 196.88653634 1.28367023 1390
1389 1 287.11657149 350.74362783 197.45161711 1.19345237 1487
1390 1 286.16279536 350.35577007 197.14417593 1.24031283 1389
1391 1 298.45534307 350.81966231 197.20996695 1.73533148 1488
1392 1 293.10209351 352.11982462 196.20331026 1.37640113 -1
1393 1 297.12407796 351.60733550 195.83050865 1.73014901 -1
1394 1 385.16925813 357.49784936 195.47577354 1.01859014 1395
1395 1 384.58888357 357.54804500 196.35286548 1.01058957 1499
1396 1 428.67022043 361.06984372 196.23580211 1.21313653 1505
1397 1 374.44427050 367.10807469 195.52111765 1.27867137 1399
1398 1 375.65266221 367.26339745 196.38148496 1.26973881 1399
1399 1 376.41559084 367.40520157 196.94900231 1.29702594 1521
1400 1 297.75578444 381.71403637 195.43961872 1.04426844 -1
1401 1 298.46836125 381.66134427 196.04212356 1.07773248 1402
1402 1 299.55755298 381.64243797 197.11889328 1.17498591 1525
1403 1 388.84634596 380.41759465 196.75022757 1.69166544 1535
1404 1 389.67017190 380.47899483 195.54072710 1.61432850 -1
1405 1 366.42284672 384.43334592 195.77560202 1.02914833 -1
1406 1 324.46239010 386.46917600 195.81985895 1.23862089 1337
1407 1 365.64061729 386.23266517 196.79038509 1.03407834 1405
1408 1 365.00551048 386.81387908 197.29350858 0.90360370 1407
1409 1 366.22589151 385.30428926 196.16308678 1.08878672 1405
1410 1 324.38334877 387.36824946 196.56151880 1.17003255 1406
1411 1 324.29574396 388.12022021 197.23616591 1.22151165 1410
1412 1 296.91630699 391.42885381 196.12145154 1.33512678 1338
1413 1 296.99890564 392.21227073 196.93542743 1.27924429 1412
1414 1 356.10158861 393.67386103 196.11132703 1.73358212 1547
1415 1 373.50678700 395.46719902 196.36082522 1.30784678 1416
1416 1 373.18598565 394.74626444 196.85162142 1.32557460 -1
1417 1 373.82412963 396.50811924 195.74977747 1.29281239 1416
1418 1 318.90961078 403.00386586 195.50340295 1.15296978 1419
1419 1 319.62633532 402.56754549 196.18057723 1.14272043 1420
1420 1 320.20946702 402.14640579 196.82852405 1.09376268 1555
1421 1 368.45410740 406.71447524 195.53723496 1.03459209 1354
1422 1 384.82321831 184.45774308 197.78266149 1.05722572 1423
1423 1 386.37639042 185.69802972 199.17594072 1.55593333 1556
1424 1 387.46658384 185.31295195 197.98891537 1.48491965 1361
1425 1 393.64437278 189.18200402 198.66398174 1.24551428 1426
1426 1 394.18312785 188.93717275 197.91656137 1.18451732 1425
1427 1 391.16789782 190.01336567 199.18160631 1.01787451 1559
1428 1 429.79880646 194.95737498 199.33957581 1.20422056 1560
1429 1 430.47374510 195.15885498 198.44064915 1.48621220 1428
1430 1 414.96540413 249.73420023 199.18186611 1.07726719 1432
1431 1 414.18513694 249.06139683 199.02170434 1.13992288 1430
1432 1 415.74706002 250.26902294 199.24884148 1.10859923 1433
1433 1 416.54739131 250.78118713 199.25355948 1.13053834 -1
1434 1 417.36655886 251.26000193 199.24650047 1.13347960 -1
1435 1 420.01534701 252.74211103 198.55131146 1.35910174 -1
1436 1 426.16644759 259.12181648 198.58835543 2.00790569 1576
1437 1 370.98768629 291.04208236 199.18889900 0.83404656 1579
1438 1 399.16863375 298.51352700 198.00326385 1.26023376 -1
1439 1 399.40001036 299.56284810 198.24578163 1.26623164 1438
1440 1 336.09958361 300.29512544 199.38833133 1.28918844 1580
1441 1 336.89336417 300.32744280 197.81477157 1.22452368 1440
1442 1 400.54353994 301.07532836 199.07614153 1.20340100 1443
1443 1 399.96901837 300.40524496 198.68102749 1.29872297 1439
1444 1 398.79889707 312.35803096 198.78608228 0.99341538 1445
1445 1 399.80406725 311.24288420 199.30177706 1.01941729 1590
1446 1 396.88423265 314.07590964 197.93282365 1.02439381 1447
1447 1 397.55869753 313.57249822 198.24910175 0.98818867 1448
1448 1 398.18532292 312.99545974 198.50959493 1.04195716 1444
1449 1 436.65475109 320.96010653 198.99693437 1.62380246 1591
1450 1 433.80344561 322.54387861 199.13130667 2.13745934 1594
1451 1 434.26711099 322.18490271 197.73189856 2.19935432 -1
1452 1 322.28286271 331.70232406 199.07428686 1.11710198 1597
1453 1 323.15491925 331.03299839 197.83655426 1.09367921 1452
1454 1 309.23292274 334.79694094 198.04333485 1.15853546 1375
1455 1 309.37602566 335.57235947 198.56578580 1.07776774 1454
1456 1 309.49432296 336.34030753 199.11670166 1.04130622 1455
1457 1 377.08250051 336.32116522 197.76698989 1.68770196 1381
1458 1 377.67077852 336.79669955 199.01466287 2.46336071 1457
1459 1 377.77535106 337.62283607 198.86849275 2.01267193 1457
1460 1 377.94361499 338.59275656 198.77459443 1.68321527 1459
1461 1 378.09434006 339.59535756 198.72338144 1.36716588 1460
1462 1 378.27583607 340.53216327 198.70487432 1.22202193 1461
1463 1 382.10733191 340.19996346 199.58599728 1.02222985 1610
1464 1 289.38086839 342.39749396 198.38422709 1.18310574 1470
1465 1 378.51809795 341.36112854 198.68895147 1.08852892 1461
1466 1 378.86852656 342.21576576 198.66194830 1.06278368 1462
1467 1 380.05661407 341.64156594 198.80159501 2.58935072 1462
1468 1 382.11901890 341.14570224 199.47959124 0.98612799 1463
1469 1 382.04779648 342.09200549 199.37959085 0.95036370 1463
1470 1 290.23511608 342.96880953 198.28343567 1.20629599 1471
1471 1 291.58038878 343.86867049 198.33434271 1.14551391 1474
1472 1 292.28138710 344.32103253 198.41766006 1.15828878 1475
1473 1 379.34539303 343.02850022 198.64374719 1.06739788 1466
1474 1 293.07327112 344.84991907 198.49834318 1.23273796 1475
1475 1 293.77054499 345.31655350 198.56685191 1.18749262 1476
1476 1 294.54491920 345.90349669 198.62194827 1.14945450 1480
1477 1 381.00322237 345.10290992 198.74921012 1.36830739 -1
1478 1 381.15114889 346.03862006 198.73528637 1.31492072 1477
1479 1 295.26524430 346.44683757 198.65834288 1.10436306 1480
1480 1 295.97472243 347.00882141 198.66863642 1.04424519 1481
1481 1 296.68058520 347.61167043 198.61755289 1.11487094 1480
1482 1 381.51039147 347.85210605 198.69184329 1.40994128 1483
1483 1 381.30643647 346.87692815 198.72174805 1.35190099 1478
1484 1 297.34320292 348.25020536 198.50341156 1.14834410 1480
1485 1 381.72405831 348.78726084 198.64476681 1.40931807 1482
1486 1 381.88588288 349.56476822 198.58433971 1.39725169 1485
1487 1 288.02311199 351.17613068 197.92637368 1.31696962 1492
1488 1 299.33004403 350.36645751 198.10889629 1.78876967 1489
1489 1 300.16321253 350.11463403 198.85613999 1.79135538 1612
1490 1 382.02655878 350.41708205 198.49334047 1.41560587 1485
1491 1 382.15146458 351.33206959 198.39536603 1.39114682 1490
1492 1 289.52062929 352.07986656 198.80756136 1.58740174 1493
1493 1 291.30746841 351.97173058 197.61684605 1.47385454 -1
1494 1 382.43292724 353.09635193 198.20420260 1.37015424 1495
1495 1 382.28324760 352.25304198 198.29158413 1.36830186 1491
1496 1 382.61279910 353.93106509 198.13556153 1.41107705 1494
1497 1 382.81154371 354.85847606 198.07970598 1.43438385 1496
1498 1 382.98449415 355.78927988 198.02080872 1.42636026 1497
1499 1 383.08844677 356.58896864 197.95643645 1.43936521 1498
1500 1 383.10315527 357.45684378 197.91194440 1.49544130 1498
1501 1 382.52910551 360.00983773 198.23715341 1.42533577 1502
1502 1 382.84432313 358.88507784 198.04879113 1.44512539 1499
1503 1 382.26858829 360.86673117 198.37274581 1.44229460 1501
1504 1 429.59655436 361.00027199 198.70975483 1.38596845 1506
1505 1 429.10878397 360.90026629 197.87479577 1.30903710 1617
1506 1 431.32542690 361.97300891 198.97808229 1.28754848 1510
1507 1 430.57121579 361.57578049 198.87044306 1.29785669 1506
1508 1 381.50911137 363.14815157 198.66916735 1.46965772 1509
1509 1 381.83802088 362.27522805 198.56203552 1.44668862 1503
1510 1 432.10583179 362.39795075 199.06513311 1.28558983 1512
1511 1 434.19175443 363.52941140 199.12967921 1.24846748 1516
1512 1 433.41702801 363.11987400 199.13100860 1.25746532 1511
1513 1 380.97355243 364.43656098 198.83037308 1.49718884 1508
1514 1 380.58356736 365.30727039 198.92768526 1.50066461 1513
1515 1 436.42500094 364.66264577 199.21644526 1.16527938 1517
1516 1 435.32409580 364.08848663 199.13234964 1.20996542 1515
1517 1 437.81074086 365.43912944 199.47899578 1.16347505 1620
1518 1 379.81383710 367.05270275 199.08035026 1.48149519 1519
1519 1 380.19344765 366.14247596 199.00322053 1.48017790 1514
1520 1 377.34473490 367.60857349 197.63701826 1.27310321 1521
1521 1 378.14615146 367.73511232 198.21464389 1.27061700 1522
1522 1 379.64962794 368.03000135 199.31282043 1.53812370 1518
1523 1 300.58914116 381.70542981 198.70968573 1.24759462 1627
1524 1 301.63177285 381.50522415 198.02633665 1.17386982 1526
1525 1 300.21507161 381.66134481 197.84538640 1.31980033 1523
1526 1 303.48266987 381.22998024 197.73721788 1.34632894 1529
1527 1 302.56395509 381.36426426 197.87601855 1.28907343 1529
1528 1 305.25338962 381.02085880 197.57944710 1.30161278 1530
1529 1 304.41430675 381.11368167 197.63407951 1.33878348 1528
1530 1 306.09504428 380.92037931 197.54982484 1.23650148 1531
1531 1 307.41960977 380.68984275 197.53687740 1.07612676 1533
1532 1 308.35777747 380.55799362 197.53543092 0.95245405 1533
1533 1 309.10642927 381.07041262 197.81093992 0.96703269 -1
1534 1 387.18061771 379.98536710 199.38588147 1.71435269 1625
1535 1 387.73003452 380.24046927 198.53999799 1.78028238 1534
1536 1 388.46103246 382.70580976 199.22046808 1.08854372 -1
1537 1 388.99365416 386.22191007 199.59621028 1.25000650 1538
1538 1 388.86134571 385.31820299 199.53532359 1.32601656 1632
1539 1 364.43126207 387.30866178 197.95854001 0.89088348 -1
1540 1 324.16960157 389.29365094 198.35587172 1.32819503 1411
1541 1 324.26390586 390.67193410 199.27217743 1.41728801 1540
1542 1 360.27847601 390.74779104 199.09446573 1.94403150 1643
1543 1 358.64169671 391.78650661 198.27866529 1.91008691 1542
1544 1 297.15010370 393.62788226 198.39257499 1.27549909 1545
1545 1 297.08460278 393.00298969 197.77975356 1.25014320 1413
1546 1 354.81736788 393.44266561 199.01863456 1.65783120 1548
1547 1 356.55439535 393.08456170 197.54635313 2.03565924 -1
1548 1 355.70675401 393.27759183 198.23666329 1.75191069 1547
1549 1 357.37189304 392.60902809 197.79530602 1.89963976 1543
1550 1 372.92893364 394.03942130 197.54743705 1.39951483 -1
1551 1 372.87163705 393.51997159 198.36584543 1.40157533 -1
1552 1 297.18292704 394.27484609 198.98675830 1.30416087 1545
1553 1 321.92353311 400.97740380 198.99727292 1.09562685 1670
1554 1 320.76004452 401.74742882 197.55759513 1.08136975 1555
1555 1 321.33670383 401.30461484 198.37229368 1.09708573 1553
1556 1 385.91643245 186.02420804 200.06145344 1.59531212 1557
1557 1 385.72181723 186.42509854 201.03320245 1.63605252 1673
1558 1 391.45822691 189.61789095 201.08913764 1.38732010 1674
1559 1 392.72573172 189.46797250 199.66392927 1.13469501 1425
1560 1 428.99795883 194.97156263 200.35559898 1.19544562 1561
1561 1 428.28749695 195.06460882 201.16184812 1.25564491 -1
1562 1 334.33853185 248.01570492 200.09042035 1.02831536 -1
1563 1 334.68394702 248.82259026 200.00396443 1.13908813 1562
1564 1 334.94648503 249.65083062 200.18631380 1.23184765 1563
1565 1 335.07962877 250.45266192 200.55891381 1.26628315 1564
1566 1 335.22179113 251.22323409 201.05541803 1.24489566 1565
1567 1 335.43484800 251.94516406 201.61762167 1.21185176 1566
1568 1 420.33382009 253.35274043 199.75635680 1.34487356 1570
1569 1 420.77829221 254.05630668 200.62427652 1.33111844 1568
1570 1 421.12129338 254.75257174 201.26850272 1.39994535 1569
1571 1 399.97467823 255.68669437 200.32414687 1.03765120 1572
1572 1 400.82159406 255.55302810 200.51007382 1.00140311 1574
1573 1 402.67016475 255.72460165 201.13063276 1.13689191 1690
1574 1 401.69929464 255.59145682 200.76017260 1.04918062 1573
1575 1 403.68751914 255.87988513 201.61642339 1.23094108 1690
1576 1 425.77262664 258.86265590 200.25727148 1.97753275 1700
1577 1 425.91549399 258.94457372 199.70895996 1.97641947 1700
1578 1 371.50720529 291.59155304 201.04193205 1.13951154 1705
1579 1 371.48927576 291.37311091 200.04035169 1.00372401 1578
1580 1 335.25818377 300.26753469 200.89721653 1.29761288 1707
1581 1 402.52936601 303.47458488 200.70849470 1.22893325 1582
1582 1 402.03998112 302.85823915 200.27262671 1.19385767 1442
1583 1 401.54055289 302.24000410 199.85433350 1.19378005 -1
1584 1 403.18899820 304.49610391 201.27091318 1.24299631 1582
1585 1 403.59791882 305.29654684 201.62751958 1.24473082 1584
1586 1 401.94091947 308.58997962 200.87401064 1.14827219 1587
1587 1 402.97552477 307.30673821 201.39331407 1.08106032 -1
1588 1 402.46476340 307.95748573 201.12808792 1.12195314 1587
1589 1 401.14524116 309.53011921 200.32247060 1.07235341 1586
1590 1 400.38480347 310.54093458 199.72914143 1.00368375 1589
1591 1 437.60208025 320.53064775 199.61118491 1.36663093 1593
1592 1 439.75972152 319.72633354 201.16039519 1.21483503 1714
1593 1 438.92877986 320.02464030 200.49739618 1.28875903 1592
1594 1 432.93956005 323.20568711 201.01324407 2.15104259 1718
1595 1 375.27674271 330.53317365 201.58318608 1.09473674 -1
1596 1 321.03779644 332.23024030 200.79725139 1.14654202 1725
1597 1 321.66336455 332.01689580 199.94759331 1.12556643 1596
1598 1 376.11414305 332.07243824 201.27036802 1.15596039 -1
1599 1 376.74042890 333.61238426 200.85665659 1.09489605 1598
1600 1 377.09396631 335.06214104 200.51875220 1.15834373 1599
1601 1 382.07848960 334.87593355 201.02701703 1.02293905 -1
1602 1 377.33091951 336.51183853 200.10219294 1.14054097 1600
1603 1 382.05152345 336.23639088 200.65666688 1.08391716 1601
1604 1 382.03893958 337.14210572 200.32391191 1.12772667 1603
1605 1 309.97390743 338.03095931 200.44349038 1.20567084 1606
1606 1 309.75544401 337.34621367 199.95560088 1.11675258 1455
1607 1 310.12095671 338.76498177 200.89321335 1.27534225 1605
1608 1 382.00936640 338.33339749 199.96365095 1.09795625 1604
1609 1 310.15940326 339.59670922 201.34681941 1.28132633 1607
1610 1 382.04808049 339.26336174 199.75108843 1.04873501 1608
1611 1 303.00498380 349.82830881 201.17558442 1.77327551 1738
1612 1 301.94645925 349.90865629 200.30079530 1.78874982 1611
1613 1 302.35174761 349.87890427 200.63313574 1.79212102 1611
1614 1 287.95227884 353.11258218 201.13286833 1.25953721 1743
1615 1 288.54005822 352.73935152 200.26620165 1.23104430 1614
1616 1 428.04873337 359.64986591 200.86969164 1.33504399 1746
1617 1 428.77281064 360.29487607 199.61122653 1.37231344 -1
1618 1 276.97678285 364.52987867 201.49118084 1.09229941 1751
1619 1 439.84221725 366.81616825 200.09468299 1.02478083 -1
1620 1 439.18830271 366.15868710 199.79524718 1.09920882 1619
1621 1 380.07902903 369.48092611 199.96774778 1.42897260 -1
1622 1 380.63327915 370.85309949 200.55108359 1.44601480 1621
1623 1 380.98148863 371.64120284 200.89596870 1.46744281 1622
1624 1 381.56109153 372.82386012 201.40152280 1.49370295 1623
1625 1 386.65507026 379.67360482 200.22193464 1.71312988 1626
1626 1 386.20571738 379.39205340 200.92616378 1.70949355 1757
1627 1 300.49047350 381.81460770 199.76460827 1.34279899 1628
1628 1 300.41778820 381.93591000 200.75240820 1.44082656 1760
1629 1 345.76533782 383.15871750 201.51323919 1.07068025 -1
1630 1 346.18340447 384.00648358 201.39919720 1.15127330 1629
1631 1 346.72895919 384.77841847 201.30979997 1.15954202 1630
1632 1 388.66845028 383.72982529 199.70846105 1.53817884 1536
1633 1 347.91614653 386.38549523 201.15892963 1.19746903 1634
1634 1 347.28738863 385.59840183 201.21632401 1.22631092 1631
1635 1 349.42067311 388.33966005 200.75918230 1.16658162 -1
1636 1 348.68256563 387.29366423 201.01937187 1.16073139 1634
1637 1 389.35485080 387.98162468 199.99663468 1.07822639 1639
1638 1 389.49459036 388.78484363 200.25626208 0.99424935 1637
1639 1 389.15940125 387.07865521 199.75430555 1.20097945 1537
1640 1 321.90767761 389.21381234 201.11891321 1.11803809 -1
1641 1 350.38126926 389.88417540 200.59878927 1.16670148 1642
1642 1 349.90006634 389.09550968 200.63403262 1.18071538 1635
1643 1 361.98763624 389.73851776 200.15232726 1.97586375 1645
1644 1 361.30275885 390.13511417 199.70894679 1.96263064 1643
1645 1 362.65265583 389.34548973 200.62232860 2.00110224 1761
1646 1 363.28502815 388.98552739 201.09459772 1.99928007 1761
1647 1 362.96404888 389.16538346 200.85366547 1.99580447 -1
1648 1 389.61798573 389.58789514 200.52919761 1.01461367 1638
1649 1 389.79707792 390.52574218 200.84091578 1.08660491 1648
1650 1 324.49698989 391.48378449 199.61581636 1.44136489 1541
1651 1 324.73938575 392.29956108 199.93432667 1.47717512 1650
1652 1 350.87783594 390.64266458 200.63270624 1.13120318 1641
1653 1 351.35778033 391.45806965 200.71419096 1.13450433 1652
1654 1 372.84424181 391.83952971 200.71062893 1.39231995 1767
1655 1 390.01004211 391.49928432 201.10993513 1.14382081 1649
1656 1 324.92976786 393.14404760 200.25833313 1.47557718 1651
1657 1 352.66779705 394.02070614 200.90177128 1.73524354 1659
1658 1 354.00911744 393.60037565 199.70683136 1.70414154 1546
1659 1 353.33439159 393.77294086 200.28536259 1.72427365 1658
1660 1 372.88099165 392.69174924 199.60684727 1.34850862 -1
1661 1 390.16575856 392.42912286 201.27509700 1.15813678 1649
1662 1 390.35609514 393.72609230 201.43364170 1.08464893 1661
1663 1 297.05748120 395.75005334 200.23528683 1.23423730 1664
1664 1 297.13975592 395.01916934 199.64675881 1.27122533 1552
1665 1 325.15529989 395.20472960 201.26868478 1.38687382 1666
1666 1 325.09535991 394.38531692 200.82996372 1.43707828 1656
1667 1 352.04392593 394.37608246 201.51900084 1.69291102 1657
1668 1 296.98314766 396.49156473 200.80999725 1.20664757 1663
1669 1 296.95217845 397.22885293 201.37180056 1.21040851 1668
1670 1 322.57965236 400.61673343 199.66627927 1.10543487 1671
1671 1 323.22222685 400.17880068 200.38893492 1.13437053 1672
1672 1 323.96343890 399.55730949 201.24294111 1.18087664 1776
1673 1 385.75820839 186.83805862 202.00665887 1.60753714 1780
1674 1 390.73332823 189.59896134 203.02945761 1.10829090 1783
1675 1 426.30455304 195.63400331 203.28314106 1.25610421 1677
1676 1 427.64311946 195.19429703 201.85154515 1.28323621 1561
1677 1 426.96811150 195.40389849 202.56574365 1.29514759 1676
1678 1 413.87324993 234.19406692 203.22617784 1.18475792 -1
1679 1 401.96720236 240.90441010 203.16808259 0.93443670 1680
1680 1 403.43313704 240.53633621 203.75759964 0.99369935 1791
1681 1 335.65390963 252.62694701 202.23404300 1.30333394 1567
1682 1 335.81249169 253.37613711 202.76926737 1.30278649 1681
1683 1 346.54585075 253.19243606 203.48270300 1.12786681 -1
1684 1 451.36674456 253.55288177 203.60001423 1.14675474 1688
1685 1 335.94157854 254.18363010 203.25647045 1.27780868 1682
1686 1 336.14488853 254.94988503 203.72590961 1.26416644 1685
1687 1 452.72394323 254.61471717 203.00504026 0.96687124 -1
1688 1 452.06146066 253.96696742 203.25740966 1.13170074 -1
1689 1 404.43887378 255.96830899 202.00491053 1.26996348 1690
1690 1 405.25087375 256.03959251 202.43255722 1.28522773 1691
1691 1 406.09768947 256.11160630 202.89912543 1.27219796 1802
1692 1 407.34077141 256.25063924 203.54089075 1.25845476 1802
1693 1 420.76148025 257.04411929 202.41463645 2.06840388 -1
1694 1 421.37290860 256.03310417 202.01296375 1.81722136 1570
1695 1 416.38046443 257.59170106 203.67279559 1.28928979 1696
1696 1 417.20968152 257.78135239 203.34145804 1.31848830 1698
1697 1 418.91227554 257.87504594 202.72195043 1.37164800 1693
1698 1 418.04714760 257.88971515 203.01097697 1.32365290 1697
1699 1 419.82304502 257.74302407 202.50168551 1.48582443 1693
1700 1 425.21906020 258.61686550 201.94274283 2.05720387 1701
1701 1 424.89609186 258.48515144 202.96991419 2.06364500 1811
1702 1 360.27936671 289.67030407 203.32935103 1.04264208 1704
1703 1 362.04500625 289.49257782 203.51585363 1.02911423 1817
1704 1 361.21640491 289.56052443 203.21701327 0.98628579 1817
1705 1 371.38734351 292.00771082 202.52015817 1.35555334 -1
1706 1 371.37116564 292.26866094 203.75596433 1.36547262 1948
1707 1 334.46102390 300.12014676 202.37199712 1.18183823 -1
1708 1 327.47054963 306.20021962 202.20066335 1.39898733 1825
1709 1 405.28300735 306.50828342 202.80736320 1.09712392 1710
1710 1 405.90337468 306.94330892 203.41077072 1.05454975 1829
1711 1 378.40776319 309.14767807 202.69623449 1.07994481 -1
1712 1 400.39788861 310.31119758 203.65451643 0.79954309 1832
1713 1 401.33342944 310.48325893 203.62371579 0.77519034 1832
1714 1 440.51916980 319.39776627 201.84014410 1.14282219 1716
1715 1 441.32064015 319.06860393 202.46456505 1.20512370 1716
1716 1 442.07531389 318.80830088 202.98518134 1.27205081 1838
1717 1 442.81409238 318.50484346 203.44058474 1.28236775 1838
1718 1 432.29008627 323.68576462 202.36359615 2.11129285 1841
1719 1 429.66162168 327.12902890 203.72327154 1.03307325 -1
1720 1 429.11686954 327.89443514 203.57144008 1.02338994 1719
1721 1 427.84669145 329.30666854 203.45843231 0.94344314 1720
1722 1 427.12283587 329.91684877 203.37198458 0.86554652 1721
1723 1 428.52219839 328.64013050 203.50614603 1.07448177 1720
1724 1 319.34557032 333.00882056 203.03217632 1.34167396 1725
1725 1 320.28984741 332.49820263 201.89254716 1.27350060 1724
1726 1 416.28683143 340.80864116 203.75927370 1.09848280 -1
1727 1 310.19488402 342.27208879 203.53051437 1.15608025 1728
1728 1 310.11321143 340.90209007 202.26443071 1.22394890 1607
1729 1 415.38843164 341.77525894 202.95055898 1.06547730 -1
1730 1 414.78088130 342.42306372 202.50656319 1.07613210 1729
1731 1 413.52502132 343.72233525 201.84917370 1.22965228 1732
1732 1 414.14779216 343.08446988 202.12017900 1.13139455 1729
1733 1 409.38444959 345.71928123 203.46093166 1.06670451 1736
1734 1 412.05175989 345.10983221 201.89937627 1.64293045 1735
1735 1 412.81070802 344.39023526 201.71468588 1.35396059 1731
1736 1 410.09208075 346.72850080 202.55308484 2.52331701 1737
1737 1 410.82878059 346.18612495 202.22329939 2.25616881 1734
1738 1 304.43931639 349.61463699 202.40832566 1.84069403 1739
1739 1 305.24454450 349.31741707 203.02630474 1.88415123 1740
1740 1 305.97973997 348.83286349 203.45048675 1.82791081 1852
1741 1 303.66149499 349.75657840 201.74071946 1.78281911 1738
1742 1 286.88646723 353.89853722 202.60347789 1.24686216 1744
1743 1 287.41728051 353.49037124 201.89755305 1.25444670 1742
1744 1 285.99907565 354.54165387 203.49653893 1.33457850 1742
1745 1 337.45422214 359.56385826 202.75920054 0.94736149 1866
1746 1 427.32150073 359.07975315 202.11037716 1.30788787 1747
1747 1 426.65076328 358.62059996 203.12700742 1.26856882 1863
1748 1 278.28176150 363.78437162 202.63625059 1.11883854 1749
1749 1 279.03198725 363.44114056 203.18756026 1.10226635 1871
1750 1 301.17235023 362.71782298 203.42435835 1.07638511 1869
1751 1 277.59060885 364.14029318 202.12765586 1.11363583 1748
1752 1 382.22452947 374.12984829 201.96412178 1.52305382 1623
1753 1 382.81772881 375.30072679 202.44312808 1.45211466 1752
1754 1 383.38906153 376.52906255 203.06798560 1.46192703 1753
1755 1 384.36925688 378.49551252 203.62175742 2.01399373 -1
1756 1 385.39709093 378.90247357 202.15278842 1.68387775 1755
1757 1 385.69356773 379.07557081 201.72329252 1.71552427 1756
1758 1 300.32511975 382.60382633 202.62759626 1.20638218 1759
1759 1 300.38583534 382.93308781 203.56806263 1.16538901 1880
1760 1 300.35135987 382.21412016 201.70428795 1.38974983 1758
1761 1 364.04046546 388.58259399 201.68123796 2.00734320 1763
1762 1 365.12035362 388.08721794 202.50459706 2.00876772 1763
1763 1 366.25931835 387.70827194 203.33299282 1.98187582 1881
1764 1 319.19752981 388.93214868 202.93630268 0.81988719 1765
1765 1 320.56999221 388.94279698 202.11433417 1.08779479 1640
1766 1 372.32886271 389.83054432 203.12873738 1.42080017 1885
1767 1 372.57595981 390.40366855 202.43711803 1.42517182 1766
1768 1 372.74124622 390.99870405 201.71734717 1.42381744 1767
1769 1 350.96803004 395.10523903 202.66393249 1.69272249 1770
1770 1 351.50051046 394.75676094 202.08843887 1.67273065 1657
1771 1 325.29226734 397.08342658 202.28465053 1.29205622 1772
1772 1 325.20264901 396.02560095 201.74315263 1.32938875 1665
1773 1 296.98668071 399.42415073 203.19048215 1.20532441 1774
1774 1 296.96440990 397.96404387 201.95903942 1.23393268 1669
1775 1 296.99257208 398.70203064 202.55875564 1.24022258 1774
1776 1 324.49208725 398.97477586 201.87409548 1.11419463 1777
1777 1 325.76478976 398.22034217 203.03297400 1.38639482 1778
1778 1 326.41154848 398.65271157 203.63183755 1.36143049 -1
1779 1 327.76709705 417.52599276 203.64164481 1.06530758 1899
1780 1 386.24334642 187.69012417 203.92474237 1.64064891 1782
1781 1 386.87074889 188.47412174 205.53752245 1.67275913 1901
1782 1 386.54046908 188.07391136 204.73555068 1.63217044 1781
1783 1 389.78300846 189.72417030 204.85710069 0.97614013 1674
1784 1 424.70931615 195.84005035 205.23691109 1.23437288 1902
1785 1 425.42742425 195.79292040 204.29965848 1.26766186 1784
1786 1 414.64933767 235.51563387 204.30945540 1.32578360 1787
1787 1 414.23861577 234.87157021 203.77190535 1.25511961 1678
1788 1 415.38374206 237.68972449 205.81236076 1.18516024 1790
1789 1 414.97309468 236.20702503 204.82811654 1.31987551 1787
1790 1 415.22114160 236.96652363 205.33389276 1.29329193 1789
1791 1 404.80991123 240.84510566 204.70613834 1.14838794 1909
1792 1 447.75221479 250.98993407 205.60553345 1.26220214 1793
1793 1 448.32776837 251.50011791 205.23349145 1.31458158 1795
1794 1 345.81941544 253.28863777 204.18240852 1.18931486 1798
1795 1 448.95836903 251.99697893 204.88621579 1.32411883 1796
1796 1 450.70340445 253.09941825 203.97927632 1.18989656 1688
1797 1 449.63314406 252.44092519 204.51498346 1.27110523 1796
1798 1 345.21667860 253.79905376 205.02837708 1.21634418 1799
1799 1 344.65446948 254.31006527 205.82229890 1.33676701 1798
1800 1 336.45533060 255.72301361 204.14845876 1.21674792 1686
1801 1 336.87366783 256.78548596 204.80969232 1.21395015 1686
1802 1 408.42340919 256.40776553 204.05345070 1.19599184 1805
1803 1 409.33770728 256.55011743 204.55155040 1.28210118 1805
1804 1 411.16137437 256.92219953 205.10771663 1.33680517 1807
1805 1 410.21295217 256.73220683 205.02451266 1.49344576 1804
1806 1 413.14173533 257.22321814 204.76521721 1.33258144 1809
1807 1 412.14078412 257.09816308 204.97803989 1.34249581 1806
1808 1 337.21794682 257.60069209 205.35362402 1.14987183 1801
1809 1 414.69023520 257.33343307 204.25412195 1.29966985 1810
1810 1 415.53423558 257.42456248 203.96614294 1.28492743 1695
1811 1 424.66169616 258.40842940 204.05112094 2.03879449 1930
1812 1 367.47253994 284.49026875 204.03150220 1.15639112 -1
1813 1 367.44313542 285.37793276 204.42363537 1.16425899 1812
1814 1 367.31319241 286.55685206 205.11497842 1.21165535 1813
1815 1 367.13491506 287.43246993 205.59830494 1.31994602 1814
1816 1 363.58697048 289.51407452 204.47261952 1.06835776 1818
1817 1 362.82697406 289.49929788 203.94728762 1.05768756 1816
1818 1 364.31508199 289.52636599 205.08193593 1.01128612 1944
1819 1 371.43027106 292.52962718 204.91808036 1.26952598 1948
1820 1 427.52762901 297.43379040 204.90987872 1.10697925 -1
1821 1 332.54689707 299.74680299 205.70798259 1.19852424 1823
1822 1 333.65427419 300.36780681 204.06685824 1.62019343 1823
1823 1 333.10980612 300.15095933 204.97832468 1.39989195 1822
1824 1 328.10287568 305.14312223 205.24593020 2.13373730 1957
1825 1 327.84416847 305.48222787 204.19186352 2.16455976 1824
1826 1 377.67052906 308.46264242 203.80657872 1.20665398 -1
1827 1 376.97625585 307.57100723 205.08399085 1.25557852 1960
1828 1 406.47258343 307.44107661 204.03566745 1.01379350 1829
1829 1 407.24404969 308.24105739 204.86631595 0.99015581 1828
1830 1 399.64055198 309.90347360 204.12509930 0.90968761 1712
1831 1 403.01362672 310.56088648 204.34321060 0.89953064 1833
1832 1 402.16413856 310.53927937 203.98085083 0.85874377 1831
1833 1 403.85871398 310.49800012 204.63363146 0.98347604 1834
1834 1 404.72376382 310.38920664 204.88654175 1.02506561 1836
1835 1 406.52178509 310.02059920 205.33176167 1.02984610 1963
1836 1 405.62990642 310.20333838 205.11347825 1.06666958 1835
1837 1 445.67695830 317.21188752 205.54431068 1.24403639 1971
1838 1 443.55125750 318.16053021 203.93448899 1.29699575 1839
1839 1 444.45843028 317.79115679 204.58540755 1.27162002 1837
1840 1 430.96407286 324.36613645 205.07233800 2.10572226 1980
1841 1 431.53702846 324.13324468 203.91971909 2.10664386 1840
1842 1 318.43169272 333.88389878 204.03587011 1.29167382 1724
1843 1 317.78831518 334.51846209 205.06080649 1.18621513 1983
1844 1 309.77170587 345.20544171 205.44062124 1.92072787 1997
1845 1 309.22014181 345.79475194 205.05456151 1.91581804 1844
1846 1 408.47279128 345.72854303 203.78948355 0.94255280 1733
1847 1 412.79445718 345.28456212 204.90319049 0.87886407 1848
1848 1 413.58931046 344.95581698 205.27989336 0.91311658 1998
1849 1 414.42111509 344.75048237 205.55918258 0.93616816 1998
1850 1 307.94341488 347.04307100 204.37603293 1.88984529 1845
1851 1 308.57127120 346.43749101 204.69335279 1.91616061 1845
1852 1 306.64012023 348.26589476 203.77358092 1.82964392 1850
1853 1 305.17403257 350.95063359 204.15122068 1.51083899 1739
1854 1 305.11087402 352.34230003 205.45884366 1.35435890 1853
1855 1 305.14279611 351.69794812 204.84623703 1.36765526 1853
1856 1 285.09125785 355.31035388 204.12110281 1.33461228 1744
1857 1 284.05491817 356.44416122 204.60267402 1.18848029 1856
1858 1 283.18404783 357.41503214 205.02490127 1.23675725 1857
1859 1 282.66224084 358.13860442 205.25377166 1.40951705 1858
1860 1 337.46309903 358.16245743 205.14934195 1.15894091 2011
1861 1 425.26672885 357.35247471 205.35259920 1.19915459 2012
1862 1 425.73087491 357.79100537 204.63175991 1.19682929 1861
1863 1 426.19929145 358.23591892 203.81999032 1.21272129 1862
1864 1 281.83359542 359.74883040 205.07680519 1.40384961 1865
1865 1 282.23285715 358.85008911 205.32069374 1.53278456 1859
1866 1 337.52481109 358.67518129 204.28092835 1.04773352 1860
1867 1 281.12927151 361.42759541 204.49842046 1.23079333 1864
1868 1 281.46053167 360.64291803 204.78299610 1.37126605 1864
1869 1 301.90865610 361.80141398 204.44608489 1.13706640 1870
1870 1 302.62358434 360.55502403 205.51168205 1.15497408 2013
1871 1 279.81393129 363.21270593 203.80318642 1.15830117 1872
1872 1 280.52040859 362.66659037 204.25209845 1.25870401 1868
1873 1 280.75726809 364.89419805 204.97365297 1.09180938 1874
1874 1 280.58281210 364.01173705 204.61836063 1.14428252 1871
1875 1 280.86190683 366.33293464 205.28236773 1.07993415 1873
1876 1 280.84819284 367.41107963 205.38597264 1.09025987 1875
1877 1 280.96353117 368.35022646 205.49100498 1.25632507 1876
1878 1 383.81794501 378.47959455 204.50538957 1.91745166 2015
1879 1 300.55716431 383.30938443 204.56891467 1.10099050 1880
1880 1 300.71079701 383.81994914 205.48517963 0.96350103 2016
1881 1 367.57011645 387.40979101 204.23423287 1.96253103 1882
1882 1 368.34477353 387.28271300 204.74434363 1.95590567 1883
1883 1 369.58366796 387.10219608 205.53061260 1.99763863 2018
1884 1 371.55722248 388.53994574 204.63847779 1.52436078 -1
1885 1 371.95343599 389.15907066 203.94778790 1.40086448 1884
1886 1 349.91834373 395.71627148 203.78804873 1.64389406 1769
1887 1 349.36400068 395.98907836 204.35534232 1.65522123 1886
1888 1 327.54236897 399.25213581 204.45380868 1.39150984 1890
1889 1 296.87518799 400.14051614 203.80748358 1.13895591 1773
1890 1 328.62492606 399.83554153 205.22710925 1.37839900 2026
1891 1 329.60589668 408.89417237 205.69620169 1.12445921 2033
1892 1 329.34806690 410.13731959 205.42654567 1.15076701 1891
1893 1 329.16998819 411.02216214 205.23170025 1.17248387 1892
1894 1 328.88348550 412.46649968 204.82979458 1.12275548 1893
1895 1 328.73273865 413.29437469 204.59463342 1.09384221 1894
1896 1 328.50370927 415.01793026 204.24200693 1.11948813 1897
1897 1 328.60927893 414.15063548 204.39695545 1.10383509 1895
1898 1 328.35589546 415.88685792 204.08673466 1.12505078 1896
1899 1 328.10624376 416.72790260 203.90313845 1.10131850 1898
1900 1 387.30439890 188.97729430 206.61171666 1.80422123 -1
1901 1 387.63695810 189.37625342 207.60750845 1.90549315 2034
1902 1 424.05842995 196.00710791 206.16682910 1.17749554 1904
1903 1 423.59360697 196.17848513 206.95544630 1.26311123 2035
1904 1 423.12114530 196.45304729 207.70506591 1.28164853 2035
1905 1 415.44079299 238.45771193 206.20273179 1.12627639 1788
1906 1 415.40645142 239.21503561 206.54922137 1.08423857 1788
1907 1 412.13878806 241.24593991 207.07931806 1.26032008 1915
1908 1 415.18381703 240.19504225 206.92215882 1.18250628 1906
1909 1 406.44636812 242.30495402 207.16182617 1.59932467 1912
1910 1 405.79948905 242.76154278 207.65628989 1.23902514 1912
1911 1 408.25878526 241.71539244 206.86372766 1.58657026 1913
1912 1 407.43525159 241.90034068 206.86832034 1.70502809 1911
1913 1 409.15247773 241.52147860 206.92737890 1.46299872 1914
1914 1 410.56374803 241.30370498 207.03172187 1.38164046 1907
1915 1 412.98880981 241.32473469 207.11727840 1.31385509 1916
1916 1 415.28137123 242.06060517 207.65759150 1.36986923 2044
1917 1 444.58868803 248.30172583 207.52625254 1.23807674 1918
1918 1 445.75832424 249.23452071 206.80715089 1.17274628 1919
1919 1 446.51910793 249.89897190 206.33449946 1.17575285 1792
1920 1 447.09672052 250.39400350 205.99689377 1.19440611 1792
1921 1 343.17357344 255.06698070 207.19664254 1.26976311 1922
1922 1 343.87897964 254.75100260 206.56604816 1.27212649 1799
1923 1 342.13999917 255.76507581 207.76110921 1.43506709 2062
1924 1 341.06208331 256.88046081 207.37301095 1.33141357 1923
1925 1 409.57188087 256.59129086 207.01740002 0.89588974 2063
1926 1 338.99537946 258.70416952 206.83017532 1.28174948 1928
1927 1 337.62367860 258.31723723 205.95073984 1.16001771 1808
1928 1 340.40209325 257.50850616 207.16281237 1.27946658 1924
1929 1 339.72600987 258.11299250 206.99578744 1.22321313 1924
1930 1 424.32764098 258.44229230 206.13592390 2.02932878 -1
1931 1 338.23556544 259.76511416 206.79917376 1.44432203 1928
1932 1 338.15137921 260.68559117 207.06082560 1.43718872 1931
1933 1 338.18971943 261.47283200 207.36485569 1.43449282 1932
1934 1 338.33832954 262.26925920 207.73556192 1.42265767 1932
1935 1 351.07132135 270.81281422 207.86265224 1.25627413 1937
1936 1 352.65142827 271.21827747 207.36156200 1.27735058 1938
1937 1 351.87396222 270.96866784 207.63337049 1.27147837 1936
1938 1 353.99623964 271.78204666 207.01095763 1.18876704 1939
1939 1 355.21576048 272.17891223 206.89630574 1.15041066 1942
1940 1 356.09497138 272.58113450 206.79195591 1.06210805 1942
1941 1 357.85931826 273.26257404 206.65948680 1.12420636 -1
1942 1 356.96443503 272.94145096 206.69969116 0.99519076 1941
1943 1 366.95707071 288.30611490 206.05062416 1.31360069 1815
1944 1 365.53009594 289.47644023 206.04602410 1.05621419 1945
1945 1 366.83098795 289.33568184 206.55853534 1.51354631 1944
1946 1 367.19614413 290.04367270 207.29970733 1.37995245 1945
1947 1 294.24566660 292.56148018 207.43148796 1.47369623 2078
1948 1 371.43967554 292.75820567 205.89873444 1.21388150 1949
1949 1 371.38116585 292.92909326 206.84963588 1.13265508 1950
1950 1 371.25564663 293.05650050 207.81455802 1.04903765 -1
1951 1 330.90398390 298.74711217 207.39321641 1.20298137 1952
1952 1 331.97446673 299.32813555 206.35464637 1.16789707 1821
1953 1 427.69933114 299.15668417 206.64428951 1.32554276 -1
1954 1 427.66446890 300.33881716 207.53697129 1.48246904 -1
1955 1 328.17205698 302.45555759 206.84503626 1.56342060 2084
1956 1 328.16080061 303.33972215 206.45709915 1.67148804 1955
1957 1 328.16410818 304.21732147 206.05893309 1.78400855 1956
1958 1 376.15219072 306.00695755 207.62098058 1.29048609 -1
1959 1 376.39085126 306.55206852 206.78155087 1.16162350 1958
1960 1 376.68059640 307.04185163 205.91181524 1.21817371 1959
1961 1 288.37639265 309.27898075 207.46615267 0.99138924 -1
1962 1 409.50595773 309.89599872 206.56352291 1.31729940 1964
1963 1 408.70742064 309.67835427 206.05787112 1.46475779 1962
1964 1 411.14779649 310.33977863 207.93214716 1.37532807 2103
1965 1 410.48200576 310.13180338 207.31295360 1.33649534 1964
1966 1 449.97431261 311.88289812 207.59126521 1.28709708 2106
1967 1 448.74485181 313.29349284 207.05614768 1.12148190 1966
1968 1 448.16554107 314.08122205 206.77567626 1.07858817 1967
1969 1 449.34637628 312.56508948 207.36281487 1.24418452 1966
1970 1 447.67718044 314.86500097 206.57877465 1.10401257 1968
1971 1 447.02593559 316.12711916 206.37828278 1.30785239 1970
1972 1 446.39444304 316.95475623 206.09613729 1.43562793 1971
1973 1 447.00679427 317.51175128 206.98761375 1.20453452 1978
1974 1 276.19332395 318.16977335 206.38708468 1.10637800 1975
1975 1 277.79586646 318.81403024 206.68402303 1.12496153 1977
1976 1 277.07999056 318.46179643 206.20647759 1.18300864 1975
1977 1 278.90425613 319.35593714 207.71207325 1.22108452 2109
1978 1 447.36650736 318.00166199 207.61812823 1.20074176 2107
1979 1 430.49145709 324.49091758 206.00617287 2.07362119 1980
1980 1 429.97914457 324.57948747 206.98286162 2.07394951 2112
1981 1 420.88053792 333.67329517 207.71968336 1.47388746 -1
1982 1 316.78388023 335.43846682 206.89479987 1.12653264 1985
1983 1 317.32149257 334.96957025 205.92632306 1.15356338 1982
1984 1 419.99336822 334.90107690 207.15090900 1.45425721 1981
1985 1 316.18150190 335.81786230 207.80947604 1.12554942 2125
1986 1 419.09031680 336.45785937 206.70891443 1.50003453 1987
1987 1 419.51950932 335.66518436 206.89677676 1.47307866 1984
1988 1 418.43906358 337.87818000 206.47513783 1.55395504 1986
1989 1 417.82991890 340.21910432 206.41304076 1.57039670 1990
1990 1 417.94012281 339.16743636 206.30380521 1.82567626 1988
1991 1 417.86743276 341.09329440 206.70405757 1.30003585 1990
1992 1 417.77214658 341.91761530 206.82448977 1.34477956 1991
1993 1 310.70122253 343.93243894 206.59701362 1.91664433 2128
1994 1 417.46907296 344.18994038 207.06921702 1.57396227 1992
1995 1 417.57427535 343.20586304 206.94558202 1.46564990 1992
1996 1 417.48533343 343.87659224 207.01481919 1.55482200 1995
1997 1 310.24869824 344.61089320 205.92115352 1.94296416 -1
1998 1 415.31278624 344.57151457 205.91363874 0.93118096 1994
1999 1 417.53975878 345.28792387 207.38665255 1.53789647 1994
2000 1 417.63792676 346.24108934 207.71203768 1.52852022 1999
2001 1 305.05933043 353.07222833 206.17659673 1.41371763 1854
2002 1 281.89689681 353.44265023 207.85282892 1.10686169 2135
2003 1 283.65973731 353.91597149 205.89465239 1.00221389 -1
2004 1 282.89892382 353.70680119 206.69461930 0.92856007 2003
2005 1 304.95312097 354.23898458 207.27643599 1.39594287 2001
2006 1 422.69444776 354.88036706 207.69963278 1.41316573 2007
2007 1 424.27560064 356.39963303 206.55145962 1.26952427 2006
2008 1 423.75376703 355.87364187 206.99479878 1.29902864 2012
2009 1 303.61949675 358.56795602 207.32723266 1.23569407 2147
2010 1 337.15163351 357.15419745 207.11391584 1.21701999 2144
2011 1 337.34392970 357.70765209 206.02561412 1.24386080 2010
2012 1 424.77708891 356.88678278 206.03533988 1.20671061 1861
2013 1 303.20883946 359.37699352 206.62808227 1.18285013 2009
2014 1 382.49957533 378.97127103 207.00352527 1.87697856 2149
2015 1 383.06905470 378.78200946 205.91674590 1.85738662 2149
2016 1 300.85986649 384.66971703 205.92213424 0.94274382 1880
2017 1 370.32947052 386.94901719 206.06152058 2.03616268 2018
2018 1 371.13128290 386.65462809 206.80069181 2.03723753 -1
2019 1 371.83545430 386.24197623 207.63296748 2.00305537 2151
2020 1 347.72001236 393.92565673 207.78654256 0.80295045 2153
2021 1 346.71707669 397.36530977 206.62180164 1.55762996 2022
2022 1 347.68100975 396.86587228 205.86295258 1.56640893 -1
2023 1 345.47532002 397.90936299 207.56302634 1.56297001 2021
2024 1 329.57522276 400.35672052 205.95287663 1.38489146 2025
2025 1 331.16463828 401.04992248 207.21747402 1.51753057 2027
2026 1 330.46711075 400.90187305 206.67600154 1.42482214 2025
2027 1 331.85779652 400.87511562 207.78796921 1.44347539 2158
2028 1 330.75167198 402.32702877 206.93534440 1.15068918 2025
2029 1 330.38543039 404.15145289 206.60763242 1.20785856 2030
2030 1 330.59556500 403.25375713 206.79116334 1.15397533 2028
2031 1 330.04319722 406.13891797 206.24737801 1.25663251 2032
2032 1 330.17258803 405.16673943 206.41115007 1.26378850 2029
2033 1 329.94506515 407.12610094 206.08847564 1.22198160 2031
2034 1 387.89115069 189.76022015 208.62021686 1.90880161 -1
2035 1 422.66608435 196.83911445 208.41873806 1.26951746 -1
2036 1 422.83835053 198.12780060 209.92224005 1.31339144 2172
2037 1 437.05161118 234.03265017 209.12516667 1.14299387 -1
2038 1 418.22496521 236.72715742 209.90467587 1.57507104 -1
2039 1 418.18915606 237.56223271 209.79649307 1.51888867 2038
2040 1 418.15326209 238.38782303 209.67046534 1.42227102 2038
2041 1 418.15999593 239.27608838 209.56582262 1.23291179 2039
2042 1 418.16840711 240.14691763 209.49660300 1.05700438 2041
2043 1 418.10646458 241.12767314 209.40207468 0.91344965 2042
2044 1 416.02666121 242.73628856 208.19268577 1.32961653 2049
2045 1 401.68991183 244.62973795 209.40801277 1.37971097 2047
2046 1 404.13020068 243.57604724 208.44632373 1.22488944 2048
2047 1 403.29790491 243.93271190 208.81859187 1.28488935 2048
2048 1 404.94941492 243.18499441 208.06210537 1.19824575 1910
2049 1 416.65280932 243.20645058 208.66422816 1.41272676 2051
2050 1 418.02399382 244.51994037 209.50230663 1.51650843 2051
2051 1 417.33132799 243.78915422 209.10787715 1.51775609 2056
2052 1 397.63389375 246.06626580 209.33321361 1.19467701 2053
2053 1 398.58100874 245.70797805 209.42402936 1.21548598 2055
2054 1 400.81374148 244.96332528 209.61667889 1.53776636 2047
2055 1 399.83466386 245.26842490 209.61333521 1.36113924 2054
2056 1 418.71577425 245.26817670 209.84112175 1.49130152 2050
2057 1 438.91048540 244.87921084 209.89571848 1.34753135 2058
2058 1 440.39139359 245.42382921 209.55777648 1.26883443 2059
2059 1 442.87105501 245.37845478 209.72579988 1.11383832 -1
2060 1 443.92854737 247.72009217 208.03674003 1.29604530 -1
2061 1 443.36621662 247.08802973 208.51074610 1.34390351 2059
2062 1 342.53522004 254.47365708 209.35923166 1.18960032 -1
2063 1 407.84955079 256.47759199 209.30084513 0.98614510 2205
2064 1 408.49618704 256.49481929 208.42754331 0.97264240 2063
2065 1 423.84997113 258.69290884 208.86779676 2.02103076 2207
2066 1 338.79355487 263.98274912 208.50668191 1.39013322 2067
2067 1 338.55826549 263.07370727 208.09536308 1.41032892 1934
2068 1 338.96683575 264.90957346 208.93587152 1.36324466 2066
2069 1 339.14495375 266.35834429 209.64763729 1.45077680 2068
2070 1 344.24444916 268.88590026 209.92151840 1.58120828 2071
2071 1 345.08973512 269.18829161 209.63173395 1.44925829 2073
2072 1 347.59874672 270.12902545 208.78993051 1.40693838 -1
2073 1 346.31498622 269.74688468 209.19404898 1.37310494 -1
2074 1 348.46593285 270.29796551 208.50166757 1.34720060 2075
2075 1 349.32715493 270.47097809 208.24511015 1.24379459 2076
2076 1 350.18949344 270.66637233 208.04958896 1.22261881 1935
2077 1 367.66072118 290.62148784 207.99989815 1.28177555 1946
2078 1 293.96586780 292.79108746 209.13743491 1.29250650 2217
2079 1 368.36989252 291.37707300 209.00438735 1.17410448 2080
2080 1 368.85393007 291.84591508 209.62523267 1.17909994 2219
2081 1 328.45787393 297.74271954 209.92054955 1.81705177 2222
2082 1 328.77039773 298.52836405 209.09055678 2.06690201 2081
2083 1 330.21942161 298.46930440 208.03449500 1.17636456 1951
2084 1 328.24529415 300.62697021 207.94798020 1.26740100 2082
2085 1 427.68983724 301.08495726 208.11474112 1.48953238 1954
2086 1 427.84600740 301.78775053 208.73145889 1.44249257 2085
2087 1 428.06923480 302.45256393 209.38431248 1.33091499 2086
2088 1 456.63174310 302.97308579 209.16507541 1.23588390 -1
2089 1 375.43599854 304.78025638 209.85658254 1.22530747 2224
2090 1 455.41961856 304.43133765 209.07224016 1.14988461 2092
2091 1 454.87019991 305.19652916 208.93857673 1.12929312 2090
2092 1 456.04445067 303.71824570 209.13196052 1.19074116 2088
2093 1 375.93106648 305.52689540 208.43694385 1.24887006 -1
2094 1 453.78171715 307.03750927 208.54564822 1.06720427 2095
2095 1 454.38271697 305.99849110 208.77699832 1.09432866 2091
2096 1 452.62616840 308.57169353 208.29784777 1.25951456 2097
2097 1 453.19538114 307.88107860 208.40360246 1.20826753 2094
2098 1 288.48875127 310.06661991 208.07767157 1.16690996 1961
2099 1 451.54617117 309.97716130 208.11072170 1.45597951 2100
2100 1 452.04228926 309.25802811 208.19096957 1.29560956 2097
2101 1 288.85461945 310.72275037 208.75700822 1.17239533 2098
2102 1 289.16093128 311.36860009 209.28567555 1.18237912 2101
2103 1 411.77364593 310.64974918 208.50069316 1.36980694 2105
2104 1 412.61673802 311.17439115 209.19119829 1.42194780 2105
2105 1 413.35478541 311.67482641 209.72753924 1.42384188 2228
2106 1 451.02001756 310.71114520 207.99485551 1.51459346 2099
2107 1 447.75256495 318.60600959 208.32430175 1.21263192 2108
2108 1 448.09863370 319.17668472 209.01149950 1.21426099 2111
2109 1 279.60310902 319.68972303 208.41881192 1.18203798 -1
2110 1 280.62131959 320.04158516 209.38011976 1.26259079 2236
2111 1 448.46304175 319.74884542 209.71381469 1.15840262 2237
2112 1 429.31288012 324.66718153 208.18922588 2.09297494 2113
2113 1 428.71275971 324.74704028 209.24482119 2.11177725 2242
2114 1 431.48368662 327.68837649 208.36465013 0.95118085 2115
2115 1 431.06723036 326.93698202 208.21234464 0.93788311 2113
2116 1 432.08616661 328.78118185 208.55839603 1.09382651 2115
2117 1 432.54280120 329.51845674 208.73899201 1.23591526 2116
2118 1 423.43631533 330.50475567 209.37152922 1.51275251 2245
2119 1 432.99310824 330.27382464 208.94499675 1.24946592 2116
2120 1 433.66075691 331.30204088 209.23223041 1.10685862 2117
2121 1 421.78900858 332.55116513 208.30369624 1.48272901 2122
2122 1 422.19102505 332.05808783 208.57465839 1.48470315 2118
2123 1 434.18208663 331.97456568 209.41052998 1.01670743 2120
2124 1 434.79149410 332.56125481 209.64049539 0.97441633 -1
2125 1 315.71894308 336.09554962 208.64397753 1.16637302 2126
2126 1 315.25105763 336.41288519 209.45939857 1.21786614 2247
2127 1 311.58513285 341.74552294 209.15986780 1.86922820 2249
2128 1 311.33181119 342.46086456 208.31673767 1.88127096 2127
2129 1 417.71235864 347.17431896 207.99159887 1.52326008 2000
2130 1 417.77923021 348.35637333 208.31594931 1.50471893 2129
2131 1 417.83591875 349.15565209 208.51370831 1.50862655 2130
2132 1 418.17034751 350.86801169 208.81002735 1.49981917 2133
2133 1 417.95819159 350.00896846 208.68285282 1.52892295 2131
2134 1 280.26846086 353.10754968 209.65398077 1.26876104 2135
2135 1 280.98988010 353.18292524 208.92160913 1.27079549 2002
2136 1 417.17707866 353.02875254 209.36414842 1.12752055 2132
2137 1 419.30224480 352.31692142 208.77437330 1.28453888 2140
2138 1 304.89417376 355.05200739 208.00350272 1.40551604 2005
2139 1 416.68453918 353.81555820 209.58745036 1.09498993 2136
2140 1 420.71083306 353.30798286 208.46480673 1.37087646 -1
2141 1 422.06208810 354.35352128 208.04399518 1.40944490 2006
2142 1 305.17109642 356.45633986 209.87264321 1.44458367 2264
2143 1 304.87266439 355.84791627 208.70974258 1.51186702 2138
2144 1 337.11264174 356.73940796 208.06362914 1.20076323 2145
2145 1 337.10733486 356.24503791 208.98139232 1.03719731 2261
2146 1 415.99751925 355.07809022 209.89138379 1.10030061 -1
2147 1 304.14777656 357.53949956 208.11233856 1.25748052 2143
2148 1 381.32787341 379.31840901 209.65605542 1.87059769 2268
2149 1 382.00964677 379.10856593 208.02565916 1.87540321 2148
2150 1 381.85000724 379.15450350 208.39071178 1.87059941 2148
2151 1 372.69795089 385.55607387 208.85439459 1.97524922 2271
2152 1 345.94190887 392.06137964 209.37989174 1.16872064 -1
2153 1 347.17353358 393.32174999 208.65390616 1.01651600 -1
2154 1 346.63681713 392.68640231 209.17546921 1.04037135 -1
2155 1 343.99038362 398.30956649 208.70916173 1.66679763 2023
2156 1 342.93105263 398.45796192 209.47216657 1.64693684 2155
2157 1 344.69330933 398.15169915 208.16053005 1.62825150 -1
2158 1 332.66928472 400.50588689 208.48159118 1.41583566 2159
2159 1 333.44065342 400.12082278 209.14514091 1.42896394 -1
2160 1 388.62055759 191.02906479 211.67717490 1.80773172 2280
2161 1 388.36131686 190.58863441 210.70425237 1.84274479 2160
2162 1 423.49988715 193.03031324 211.74225872 1.16366805 2164
2163 1 422.64557753 193.20943070 211.82292495 1.15253578 2164
2164 1 424.35919030 192.95209450 211.62884667 1.15478659 2168
2165 1 425.28064506 193.03094665 211.37745732 1.06411946 2168
2166 1 421.82537275 193.50255438 211.93069274 1.11208798 2162
2167 1 421.01446892 193.86212017 212.07905625 1.06250810 2162
2168 1 426.02910488 193.43693206 210.85904276 1.01855973 -1
2169 1 417.78557220 195.95275319 211.56126530 2.07076217 2170
2170 1 419.23989880 196.01997055 211.01742035 2.34344222 2171
2171 1 420.43248763 197.00426743 210.11889741 1.22295144 -1
2172 1 424.18297550 199.19236818 210.73678961 1.32580482 2175
2173 1 423.49110244 198.69432434 210.34695327 1.26359781 2172
2174 1 425.58863166 200.14208336 211.28362361 1.29620282 2176
2175 1 424.86765896 199.67833336 211.04252470 1.28609669 2174
2176 1 426.30067290 200.58835488 211.47551038 1.33033579 2178
2177 1 427.81661758 201.53139133 211.87555773 1.31585591 2179
2178 1 427.10879385 201.07787714 211.67961245 1.32558433 2177
2179 1 428.50838819 201.98944187 212.08747656 1.30324017 2288
2180 1 436.55937383 235.07854302 210.29301828 1.18058470 2181
2181 1 436.27171008 235.60424451 211.01274439 1.18247698 2182
2182 1 436.00255692 236.11002683 211.73890016 1.13796266 2290
2183 1 434.21898293 241.12057191 212.01178294 1.32277168 2293
2184 1 434.05013519 241.93878381 211.58107086 1.32888334 2183
2185 1 432.72453039 243.96730079 211.18285526 1.47031106 2184
2186 1 431.84449061 244.56860043 211.23768711 1.42495678 2185
2187 1 435.97494033 243.85809439 210.43598118 1.26548227 2188
2188 1 437.54530991 244.40630150 210.06930867 1.22323202 2057
2189 1 419.42492697 246.02557011 210.17391054 1.47206353 2056
2190 1 429.10007319 246.28027641 211.46859915 1.44048296 2192
2191 1 430.99369047 245.11954617 211.32332300 1.39793399 2186
2192 1 429.81851164 245.85816868 211.43579690 1.44365745 2191
2193 1 420.39899843 247.00000828 210.69013905 1.50050508 2194
2194 1 421.14572286 247.70746791 211.07695385 1.46653561 2199
2195 1 421.40960129 247.94628177 211.20823088 1.46427721 2198
2196 1 426.76804279 247.85545944 211.60219406 1.45599389 2197
2197 1 428.40596695 246.72893072 211.48682058 1.43718055 2190
2198 1 422.23948250 248.67546697 211.61116957 1.45792040 2199
2199 1 422.96396358 249.28063284 211.91760063 1.54936201 2198
2200 1 424.77720113 249.12842408 211.91191595 1.52943878 2201
2201 1 425.54251077 248.65188669 211.77930991 1.50771714 2196
2202 1 342.76035133 253.60680929 210.68028643 1.20980922 -1
2203 1 342.99946154 252.57373460 212.08262648 1.29152348 2298
2204 1 405.70604489 256.55463307 211.81469732 1.01547163 -1
2205 1 406.74425431 256.47234175 210.70408559 1.04604584 2063
2206 1 423.31885728 258.96619994 211.81878409 2.03760037 2313
2207 1 423.51755686 258.88168645 210.77480727 1.99916982 2206
2208 1 339.23292328 267.19453356 210.06530861 1.55555664 2069
2209 1 338.10327026 269.09471476 211.31774114 1.54698043 2211
2210 1 338.67152167 268.55522180 210.86600309 1.55317431 2211
2211 1 339.16811207 267.96654398 210.43897398 1.59510798 2069
2212 1 340.58145301 268.14513607 210.24236782 1.52092098 2213
2213 1 342.17055792 268.47398648 210.12489828 1.40402225 2214
2214 1 343.33436923 268.65014742 210.09699695 1.64960118 2070
2215 1 338.86121670 285.31942230 211.82747936 1.23301940 2328
2216 1 338.36891471 284.54149471 212.09799890 1.17991143 2328
2217 1 294.09514615 292.23199229 210.71435210 1.31203772 -1
2218 1 369.34392155 292.30823712 210.25571241 1.20360147 2219
2219 1 370.17439165 293.11667459 211.11504226 1.52600671 2220
2220 1 370.55580522 293.62430937 211.88592641 1.51499474 2332
2221 1 327.86617444 296.46553480 211.48689664 1.52485872 2334
2222 1 328.17641263 297.08593102 210.70526662 1.59657962 2221
2223 1 374.53110719 303.69149586 212.09726081 1.29731744 2336
2224 1 375.09322324 304.34434140 210.75199962 1.21523764 2223
2225 1 428.47296985 304.27991788 211.22413229 1.10931859 -1
2226 1 428.50059558 304.95219542 211.82530659 1.05823333 2225
2227 1 428.39773847 303.63292511 210.57344903 1.18486259 2086
2228 1 414.15215903 312.14964361 210.20684039 1.36549294 2232
2229 1 289.55396892 312.62384012 210.44295993 1.05148795 2101
2230 1 290.01012724 314.10534299 211.91062413 1.18465363 2231
2231 1 289.79703434 313.44015045 211.26441124 1.11687533 2229
2232 1 414.97068636 312.63903970 210.72616842 1.32446473 2234
2233 1 416.51099233 313.48505485 211.72257794 1.35027043 -1
2234 1 415.77793924 313.08311961 211.24203824 1.36720107 2233
2235 1 281.50253560 320.53927439 210.39938009 1.19656878 2236
2236 1 282.03861354 320.94966287 211.08770350 1.24075881 2240
2237 1 448.86376496 320.25503855 210.41634764 1.10033207 2238
2238 1 449.28135245 320.73125847 211.13763924 1.09506857 2239
2239 1 449.72915000 321.13670608 211.84627586 1.08760781 2352
2240 1 282.56187597 321.45538141 211.80217344 1.27856320 2351
2241 1 427.22544938 324.90564629 211.84927653 2.21311941 2360
2242 1 427.73912655 324.88301717 210.92929292 2.18489818 2241
2243 1 425.53113915 327.33602614 210.93095136 1.50604364 -1
2244 1 425.06685791 328.10995875 210.54071360 1.44784098 2243
2245 1 424.55911340 328.89477889 210.17262986 1.50054175 2243
2246 1 435.44975268 333.05551892 210.19240587 0.96565980 -1
2247 1 314.62539581 336.94293179 210.36264166 1.24229701 2125
2248 1 314.02917934 337.34839109 211.08656761 1.37612786 2126
2249 1 311.91258013 340.74305065 210.29913951 1.88340068 2251
2250 1 312.31683861 339.17895628 212.07739190 1.89739132 2364
2251 1 312.08189489 340.15572346 210.94654091 1.87987473 2250
2252 1 276.98551795 352.91772653 211.33344626 1.04976702 2253
2253 1 277.92088706 352.79114027 211.23224951 1.02699118 2255
2254 1 279.56818239 353.02157279 210.28389529 1.19757747 2134
2255 1 278.80928619 352.87235200 210.85759228 1.09045993 2134
2256 1 346.59944713 352.98589366 211.87511036 1.11638331 2365
2257 1 346.47763354 353.56543571 210.30982290 1.04152342 2256
2258 1 420.92370547 353.82443161 211.37796507 0.95669759 -1
2259 1 305.52035973 356.76334941 210.85089663 1.36332762 2264
2260 1 337.74624640 355.15077103 211.70508346 1.75415696 2366
2261 1 337.67527716 355.91783531 210.44847659 1.99979820 2260
2262 1 415.33799430 356.60541962 210.17411367 1.21662534 2263
2263 1 415.66139125 355.84071873 210.04842560 1.12255273 2146
2264 1 305.85704208 357.05111354 211.82133093 1.35476826 2368
2265 1 414.73451198 358.13871863 210.33345479 1.11611385 2262
2266 1 415.02575329 357.35842331 210.25590933 1.18933023 2146
2267 1 414.16751539 359.58632023 210.58176511 1.08718581 2265
2268 1 380.95703599 379.45691615 210.63248154 1.84775870 2269
2269 1 380.58860334 379.60404600 211.58883941 1.86709937 2371
2270 1 374.53215750 383.49375677 211.88525804 1.99741274 2373
2271 1 373.70624010 384.48835410 210.49264483 2.01544575 2272
2272 1 373.93798699 384.21267865 210.88974137 2.00415573 2270
2273 1 335.42402740 399.12351503 210.87181049 1.45504925 2274
2274 1 337.06906095 398.64884268 211.78366832 1.54368181 2276
2275 1 336.26204738 398.80723592 211.58492754 1.57649230 2274
2276 1 337.89114542 398.59941447 211.47882367 1.57095546 2277
2277 1 339.87249141 398.53707597 210.76147864 1.66593632 2278
2278 1 341.05091046 398.52736600 210.34116087 1.64856533 2156
2279 1 334.66725980 399.50374457 210.20458498 1.45370932 2273
2280 1 388.95169808 191.62026879 212.85486871 1.79561923 2379
2281 1 420.15508825 194.24142231 212.23339916 1.05565596 2167
2282 1 411.23007828 195.93835601 213.95255192 1.40166060 2284
2283 1 413.16671504 195.91092485 213.38452026 1.37456538 2285
2284 1 412.19116362 195.93619641 213.69944850 1.37120054 2283
2285 1 414.05677429 195.88063815 213.06165140 1.44166893 2286
2286 1 415.53494042 195.82361775 212.49816136 1.67668260 -1
2287 1 429.14605527 202.48961187 212.39468982 1.30252110 2288
2288 1 429.64605990 203.08037264 213.03968367 1.36644147 2179
2289 1 429.59816846 203.64652438 214.01039949 1.73269120 -1
2290 1 435.69797685 236.72478075 212.50644729 1.08478344 2292
2291 1 434.90165497 238.87289960 213.28596938 1.28077658 2292
2292 1 435.05657817 238.11034334 213.74090303 1.34564498 2290
2293 1 434.45814421 240.31724044 212.48106925 1.31322694 2291
2294 1 434.68571685 239.63164528 212.87871570 1.29752172 2291
2295 1 343.38677597 251.47487321 213.77323506 1.05810637 2396
2296 1 423.52546288 251.41221797 212.73187879 1.60459257 2199
2297 1 423.55117867 250.57333878 212.39128294 1.65331233 2199
2298 1 343.17703384 252.03310718 212.95936587 1.21846930 2295
2299 1 423.38766408 253.10177627 213.43430956 1.57090051 2300
2300 1 423.47104805 252.23217970 213.07337512 1.60871101 2296
2301 1 423.28246118 253.98181259 213.73669210 1.57624677 2299
2302 1 423.17390742 254.82234879 213.90288649 1.56748321 2301
2303 1 286.53403703 256.21697261 214.03059271 1.14385787 -1
2304 1 404.35720741 256.58226003 213.16562959 1.01377374 2306
2305 1 403.69125230 256.55809778 213.84071055 1.01850577 2304
2306 1 405.02393714 256.58710313 212.50987579 1.01148676 2204
2307 1 423.07665939 255.66266378 213.95873232 1.56036117 2302
2308 1 422.99678624 256.60828411 213.94536105 1.55787498 2307
2309 1 286.78484086 257.42299411 213.13934111 1.21733027 2303
2310 1 286.98029333 258.30814509 213.09930818 1.27820429 2309
2311 1 287.21299735 259.20329086 213.20080044 1.28051368 2310
2312 1 287.49321848 260.03708380 213.41772200 1.27470850 2311
2313 1 422.96042569 259.11976487 213.41698966 2.27402681 2401
2314 1 287.99177967 261.67454189 213.86223980 1.23853868 2315
2315 1 287.76236604 260.83824746 213.66305786 1.25127960 2312
2316 1 288.28735383 262.84653285 214.07727565 1.17496565 2314
2317 1 337.11582560 270.04411609 212.16785289 1.52349167 2209
2318 1 336.05136457 271.11645023 213.16227810 1.57559954 2317
2319 1 335.52763539 271.69247980 213.70778495 1.74984571 2318
2320 1 336.30726361 274.87885682 213.44615805 1.20821886 2321
2321 1 336.03185867 273.98030418 213.60095876 1.25560820 2414
2322 1 336.68477821 276.60375430 213.24283810 1.29959322 2320
2323 1 336.49940142 275.71757249 213.33530449 1.18471944 2320
2324 1 336.83233094 277.49827289 213.14596578 1.33387030 2322
2325 1 337.04572470 278.96752016 213.03453090 1.27585092 2322
2326 1 337.69174424 281.82325428 212.70919863 1.15217214 2327
2327 1 337.36612338 280.42965406 212.93479914 1.16375279 2325
2328 1 338.04825283 283.65038974 212.31347987 1.21609254 2326
2329 1 337.86228521 282.74139937 212.50993230 1.20577822 2326
2330 1 294.45951938 290.62617748 213.88836931 1.26004140 2415
2331 1 294.22215871 291.33844830 212.43340746 1.11191646 -1
2332 1 370.84172826 294.13502717 212.72516936 1.44369637 2419
2333 1 327.49808905 295.88540321 212.22976036 1.50844788 2334
2334 1 326.71231585 294.92146780 213.49543625 1.54255049 2417
2335 1 326.93931280 295.18075404 213.14445004 1.53033860 2417
2336 1 374.22547793 303.24607629 212.93161575 1.33439683 2337
2337 1 373.96161092 302.69358660 213.93470151 1.31074547 2422
2338 1 428.64181332 306.07454351 212.66664100 1.06760072 2226
2339 1 428.81910064 306.79006988 213.18068487 1.09658590 2338
2340 1 429.06446653 307.54029307 213.79767457 1.10281993 2339
2341 1 417.58474097 314.08624256 212.42045267 1.32945165 2344
2342 1 290.49274994 315.57219303 213.06826980 1.18437860 2230
2343 1 290.23931649 314.82424527 212.49661491 1.21004522 2230
2344 1 418.62112795 314.73243093 213.21936024 1.25101765 -1
2345 1 419.70303479 315.33745139 214.12218975 1.30385432 2433
2346 1 291.00327479 317.02105152 214.00533473 1.34165218 2342
2347 1 290.74207180 316.26595286 213.51066748 1.24898714 2342
2348 1 283.70276652 321.84318685 212.75193426 1.17354180 2351
2349 1 282.58368153 322.94611596 212.62824722 1.26995960 2348
2350 1 285.49222397 321.33275236 213.86319016 1.22064217 2441
2351 1 284.53653709 321.58629288 213.24428410 1.13275469 2350
2352 1 450.17421647 321.58380931 212.53338917 1.09098610 2353
2353 1 450.70534874 322.04278146 213.22639034 1.10103723 2354
2354 1 451.24934622 322.55221632 214.08757010 1.12184296 2449
2355 1 282.11329210 323.76572333 212.76626133 1.26152829 2349
2356 1 426.30086381 324.73707467 213.78893468 2.17603818 2447
2357 1 280.09475951 326.33861080 212.68255146 1.03428812 2358
2358 1 280.72689755 325.63379959 212.79122936 1.17110263 2359
2359 1 281.25409442 324.98992382 212.84314556 1.24861995 2355
2360 1 426.73173878 324.84314506 212.85052367 2.19883187 2356
2361 1 277.91493986 327.89803282 212.11421175 0.87241249 2362
2362 1 278.78407882 327.69205232 212.47471611 1.00580908 2357
2363 1 279.49260584 327.06800872 212.59830828 1.08337522 2357
2364 1 312.40796539 338.21619249 213.59259419 1.92467213 -1
2365 1 346.61330763 352.64196865 213.17254604 1.04206361 2453
2366 1 337.65302020 354.43230833 212.53115453 1.56422269 2367
2367 1 337.41260984 353.81544634 213.44175262 1.54768427 2462
2368 1 306.28271769 357.44837431 213.11111731 1.32689821 2464
2369 1 331.49888852 361.52128001 213.24375531 1.14597865 2468
2370 1 379.59056226 379.90975756 213.42075105 2.00293838 2484
2371 1 380.15934317 379.75161797 212.49638686 1.95522386 2370
2372 1 375.99349513 381.80459871 214.02882945 1.97339762 2483
2373 1 374.93899437 383.00118430 212.53292649 1.96094577 2374
2374 1 375.44927698 382.39542092 213.30149558 1.94386984 2372
2375 1 336.37952476 398.75110190 213.27277740 1.39010333 -1
2376 1 342.93230735 398.47380849 212.16315512 1.20974930 2377
2377 1 343.05728804 398.43459823 213.26847873 1.22076251 2488
2378 1 389.85280279 193.16546436 215.84002812 1.81250271 2491
2379 1 389.36960017 192.36615838 214.26789884 1.78622072 2378
2380 1 395.39777248 194.03678289 216.24046114 1.55029222 2381
2381 1 396.31796453 194.16840638 216.17102324 1.60393082 2382
2382 1 397.28749191 194.33688825 216.07954555 1.59450105 2383
2383 1 398.27847528 194.51740294 215.95814748 1.54419600 2384
2384 1 399.21233905 194.68037977 215.81318375 1.47669451 2385
2385 1 400.14583216 194.81182474 215.65342454 1.43356201 2386
2386 1 401.75230278 194.94650453 215.35356484 1.39674637 2387
2387 1 402.71366952 195.02336428 215.19175423 1.41846217 2389
2388 1 404.60766399 195.24389906 214.98314534 1.52024754 2390
2389 1 403.69698400 195.13256582 215.07209760 1.47301732 2388
2390 1 406.42364262 195.42828891 214.81481828 1.52627770 2392
2391 1 405.52968375 195.34445948 214.89823930 1.53563506 2393
2392 1 407.32742607 195.51841415 214.72264542 1.50927547 2393
2393 1 408.23774689 195.63562477 214.60701579 1.47640918 2394
2394 1 410.25677862 195.89379674 214.19208597 1.40662766 2282
2395 1 435.08969753 237.21478776 215.01708328 1.27220439 2496
2396 1 343.55108032 250.69762229 214.38082064 0.92602820 -1
2397 1 402.38975025 256.51649613 215.23959173 1.03715463 2399
2398 1 401.75011761 256.54782776 215.96691078 1.04012454 2399
2399 1 403.03362357 256.53107030 214.52966800 1.03105530 2305
2400 1 422.39971195 259.83849229 215.42766970 2.18948976 2499
2401 1 422.69672541 259.42033638 214.43162278 2.25849858 2400
2402 1 288.53090629 263.75541044 214.29736877 1.14592897 2316
2403 1 288.73850917 264.64537344 214.58851982 1.19247884 2402
2404 1 288.92662260 265.63540837 214.89954383 1.24224789 2403
2405 1 289.08395283 266.45505989 215.07347590 1.26326407 2403
2406 1 289.33332804 267.35526373 215.20808363 1.25638846 2404
2407 1 289.63476150 268.21017782 215.35040312 1.23866889 2406
2408 1 289.91084466 268.99437104 215.53288576 1.22970279 2407
2409 1 290.19472473 269.79802263 215.71977370 1.22983079 2408
2410 1 290.57614925 270.70497288 215.89584490 1.18678709 2409
2411 1 290.93688956 271.58822369 216.10412906 1.20250997 2410
2412 1 333.22501628 273.00253052 215.81491625 1.52748003 2413
2413 1 333.80584762 272.64794286 215.27120139 1.55386176 2414
2414 1 334.88660667 272.06051451 214.25797701 1.59497575 2319
2415 1 294.70433693 289.95979354 215.13618403 1.34149681 2517
2416 1 325.07871148 293.17201410 215.90445092 1.60647041 2520
2417 1 326.14757283 294.31814144 214.34052300 1.54527566 2418
2418 1 325.60795598 293.71813942 215.17773647 1.62203662 2416
2419 1 371.29748595 295.21231253 214.32126209 1.52148920 2420
2420 1 371.60984943 295.91027339 215.22644271 1.50402987 2421
2421 1 371.90376582 296.62624414 216.14068155 1.46517117 -1
2422 1 373.72681111 302.11135222 214.89425526 1.34333168 -1
2423 1 431.93436766 306.80649241 216.11884968 1.13575485 2532
2424 1 431.03686204 307.51515751 215.65887480 1.14736746 2423
2425 1 430.40206265 307.98175048 215.26425149 1.20072607 2423
2426 1 429.75955985 308.42502201 214.88421487 1.36480752 2425
2427 1 428.52165622 310.15337683 214.90817269 1.21508394 2428
2428 1 429.02342004 309.43388521 214.81705081 1.28178992 2425
2429 1 427.04932994 311.78067136 215.10768345 1.16721658 2430
2430 1 427.99729741 310.79732130 214.99645242 1.18582267 2427
2431 1 425.77649529 312.95077644 215.12094498 1.22050481 2429
2432 1 425.02408197 313.58664381 215.07389365 1.27122296 2431
2433 1 420.97358491 315.89324633 215.03257179 1.30775080 2534
2434 1 424.32538986 314.17094737 215.06968002 1.32655438 2432
2435 1 423.38757517 314.94670780 215.19200361 1.37217583 2434
2436 1 422.62131160 315.54666479 215.34586759 1.37405850 2435
2437 1 291.16505834 317.70116816 214.54448721 1.33179863 2346
2438 1 421.90908080 316.54992970 215.67715350 1.47492655 2433
2439 1 291.26037824 318.39887061 215.11832406 1.21365566 2437
2440 1 291.28138199 319.11322689 215.66556697 1.14038776 2437
2441 1 286.45004517 321.17570905 214.37186239 1.26470522 2442
2442 1 287.59531544 321.02632710 214.89194097 1.27968806 2443
2443 1 288.88862543 320.80724303 215.40513623 1.23278427 2444
2444 1 289.72224060 320.59823314 215.77829947 1.16712223 2445
2445 1 290.53429461 320.28077173 216.08700339 1.24493199 2440
2446 1 425.24145457 324.42003274 216.20984134 2.19609590 2540
2447 1 425.91524838 324.62370310 214.66839933 2.17116641 2446
2448 1 452.40019815 323.89048909 215.81489124 1.24297421 2543
2449 1 451.87655362 323.23382046 215.06279489 1.13679640 2354
2450 1 312.31958106 337.40326024 215.54243706 1.97780458 2547
2451 1 312.37569164 337.77826457 214.57131590 1.94979977 2450
2452 1 336.83659386 352.60500335 216.07122285 1.59626154 2556
2453 1 346.62605625 352.34748392 214.22515858 1.10114803 2454
2454 1 347.37185516 351.81675488 215.99071668 1.34356377 2456
2455 1 349.03157165 352.04166067 216.20628337 1.30226474 2457
2456 1 348.20400728 351.93036664 216.12679623 1.26437090 2455
2457 1 349.87683491 352.14696667 216.15981542 1.29426725 2458
2458 1 351.47712738 352.38886635 215.90035131 1.16489427 2459
2459 1 352.67737621 352.63124738 215.65037076 1.16304796 2460
2460 1 353.69205782 352.83709585 215.46555313 1.24270589 2461
2461 1 355.29463378 353.14862126 215.44136248 1.19013374 2463
2462 1 337.12636601 353.32460924 214.42005759 1.55117108 -1
2463 1 356.61956830 353.70248547 215.59616556 1.01296200 -1
2464 1 306.74610785 357.83189350 214.30712220 1.29555468 2465
2465 1 307.03272696 358.05434238 215.20519535 1.30190834 2466
2466 1 307.25356351 358.30750603 216.13315492 1.28133628 2560
2467 1 332.50294544 359.46416452 215.79111515 1.16478501 2557
2468 1 331.98891118 360.48462214 214.54019500 1.14590387 2467
2469 1 404.99166680 365.37472439 215.61042381 0.97857850 -1
2470 1 404.14108730 367.19592575 215.48851565 1.04946185 2471
2471 1 404.53922724 366.39785147 215.51278871 1.04354728 2469
2472 1 403.84462783 368.05428757 215.37458973 1.18809989 2470
2473 1 403.58586231 368.94451963 214.99814132 1.56240203 2472
2474 1 402.67958731 370.31200255 215.88835465 1.32576270 2475
2475 1 403.12528806 369.72520918 215.35098822 1.46272319 2473
2476 1 386.90310067 374.03551330 216.26349643 1.03851932 2570
2477 1 386.35601434 375.70848800 215.96034625 0.99067157 2478
2478 1 386.62141419 374.84463950 216.11263980 1.02046860 2476
2479 1 383.51702822 378.77348940 214.73631280 1.41854301 2480
2480 1 385.44604703 378.31996366 215.43319277 1.41380493 2481
2481 1 386.51631881 378.48728127 215.83243657 1.23695170 2482
2482 1 387.08276937 378.67405510 216.02644661 1.22876471 2573
2483 1 376.54577479 381.25371437 214.64588399 2.11714354 -1
2484 1 378.92322047 380.07028207 214.20495693 2.03822909 2370
2485 1 335.96440626 399.37201327 215.75535366 1.45353497 2588
2486 1 343.20312942 398.14373658 216.21723060 1.35278366 2585
2487 1 343.13576608 398.27096739 215.24462323 1.38660366 2486
2488 1 343.09501919 398.36313504 214.27202520 1.32673754 2487
2489 1 355.96963181 423.43989798 216.09047780 1.32480428 2593
2490 1 355.56486956 423.61767949 215.10771139 1.33728513 2489
2491 1 389.72897750 193.76788535 217.49444077 1.84185688 2595
2492 1 391.65583931 193.62751781 216.53038536 1.63783090 2493
2493 1 392.89572683 193.76353832 216.45488212 1.51414227 2494
2494 1 394.47534815 193.93777735 216.30759154 1.45460007 2380
2495 1 434.77295134 235.90773167 217.51871318 1.21621534 2599
2496 1 434.96028015 236.42368314 216.59821588 1.29530419 2599
2497 1 423.20090138 252.96170245 217.13994415 1.06683962 2601
2498 1 401.02101085 256.62397619 216.66838385 0.94201425 2398
2499 1 422.08846222 260.24227012 216.37307717 2.20769281 2500
2500 1 421.79956384 260.61494239 217.24494004 2.20724934 2605
2501 1 291.23134238 272.42707751 216.41583577 1.19480029 2411
2502 1 291.49506343 273.23167118 216.71923907 1.13925507 2411
2503 1 291.99984558 274.96097790 217.17115858 1.22063586 2504
2504 1 291.76952744 274.05980230 216.95358763 1.17289006 2502
2505 1 331.13812531 274.43332798 217.78469868 1.69513501 2506
2506 1 332.27415112 273.67675138 216.69701147 1.53352074 2412
2507 1 292.35828377 276.68056857 217.73526774 1.22657155 2508
2508 1 292.14949756 275.71089377 217.39660608 1.23362093 2503
2509 1 331.60486571 276.53828659 218.06217051 1.20086960 2505
2510 1 292.60949551 277.63077499 218.00235599 1.21625028 2507
2511 1 292.84706039 278.55363549 218.17846530 1.22699897 2510
2512 1 332.13667182 277.77033858 218.15650876 1.17379956 2509
2513 1 332.66408922 279.01717797 218.18634541 1.18540112 2512
2514 1 333.10676156 280.26151372 218.16691276 1.15274599 2513
2515 1 333.61963872 282.01852157 218.24969757 1.07612042 2516
2516 1 333.36828754 281.11973235 218.17518189 1.08183822 2514
2517 1 294.99380148 289.14193999 216.41065002 1.30910313 2518
2518 1 295.18572718 288.35171338 217.89988893 1.20877999 2629
2519 1 324.13406511 292.23635113 217.18610162 1.48419159 2631
2520 1 324.60155804 292.70445449 216.53111937 1.57051553 2519
2521 1 372.20008576 297.63846937 217.32887712 1.42185776 2421
2522 1 373.28057418 301.31575238 216.27155160 1.40505998 2523
2523 1 372.92183156 300.53054461 217.55381013 1.27681661 2639
2524 1 436.16034510 302.15054983 218.03137766 1.15232082 2643
2525 1 435.58696324 302.92479631 217.79065481 1.16604308 2524
2526 1 318.49832676 305.09809528 218.25706975 1.08160228 2646
2527 1 434.02876640 305.00390169 217.06990905 1.11603406 2529
2528 1 435.02452634 303.71759713 217.51895662 1.18095065 2525
2529 1 434.55194858 304.38822327 217.28820109 1.16301844 2528
2530 1 318.74831978 306.30000691 216.56428611 0.99452202 2526
2531 1 318.63410470 305.71751564 217.43068097 1.00471859 2526
2532 1 432.71667809 306.18023022 216.49270650 1.19449097 2533
2533 1 433.32948465 305.68185731 216.77430092 1.17693199 2527
2534 1 422.13952326 317.84260714 216.31051371 1.36517500 2438
2535 1 422.41330016 318.89393483 216.79998728 1.41874936 2534
2536 1 292.35362548 320.50565751 217.80984524 1.31834579 -1
2537 1 337.21529258 320.00375378 217.82802242 0.93776003 -1
2538 1 422.72959943 319.81673326 217.16400724 1.45165536 2535
2539 1 423.29663658 321.27209377 217.68343172 1.58548971 2538
2540 1 424.81713423 324.30599002 217.23560773 2.21600007 2654
2541 1 452.86076834 324.45492881 216.53374450 1.25089493 2543
2542 1 453.60301838 325.54972577 218.27935093 1.20434984 2657
2543 1 453.14947100 324.94291300 217.25895566 1.27749272 2657
2544 1 317.34860103 329.07722870 216.88308312 1.02592910 -1
2545 1 317.71686405 329.81291457 217.43767526 0.97753840 2544
2546 1 317.96939407 330.45414148 218.05304963 1.03021639 2545
2547 1 312.22937526 336.84613998 217.18101919 1.88976620 2548
2548 1 312.21672192 336.52562042 218.22495143 1.88803177 2662
2549 1 312.26065957 337.06154086 216.51869302 1.93819107 2547
2550 1 337.37160128 351.02580088 217.83940661 1.34847952 2665
2551 1 343.60543508 350.27486942 217.98607752 1.32713903 2552
2552 1 344.43965935 350.61109383 217.54894488 1.29806245 2553
2553 1 345.25580456 351.01037770 217.01473359 1.20162876 2554
2554 1 346.09997596 351.35630557 216.51300816 1.29315157 2454
2555 1 336.49401313 353.26723465 218.31603362 1.25351118 2671
2556 1 336.95866699 351.85069717 217.05460317 1.48218864 2550
2557 1 332.98439885 358.24754526 217.16523843 1.18605022 2558
2558 1 333.26624485 357.61543685 217.84006514 1.19370464 2672
2559 1 307.72879060 359.05624898 217.90551677 1.35929593 2675
2560 1 307.47033626 358.66181174 217.03609335 1.28180029 2559
2561 1 332.75392067 358.87172141 216.47783062 1.15326887 2557
2562 1 389.65095680 368.59455984 217.45193670 0.82953791 -1
2563 1 388.59977218 371.03621347 216.98883973 0.97383325 2564
2564 1 388.99134545 370.28103621 217.29019380 0.94489882 -1
2565 1 389.37588253 369.50726757 217.44559712 0.92158463 -1
2566 1 388.15334152 371.76409880 216.68604750 0.95803724 2563
2567 1 387.68706777 372.49941620 216.49435782 0.97053195 2566
2568 1 401.29056090 371.80615248 217.43411587 1.26778864 2569
2569 1 401.80077145 371.26553910 216.88152451 1.20650631 2474
2570 1 387.25225137 373.25133556 216.37970158 1.02990891 2567
2571 1 391.29043131 378.01885215 217.97127000 1.26686560 2684
2572 1 377.05193496 379.76618625 217.77459351 2.27137787 2688
2573 1 387.99540305 378.91901678 216.36851655 1.25247837 2574
2574 1 388.72680779 379.04006381 216.71280304 1.32433652 2576
2575 1 390.48301175 378.47666859 217.58667391 1.28412995 2571
2576 1 389.65434643 378.95268576 217.14046383 1.33204181 2571
2577 1 377.20286965 380.05201176 216.79205952 2.36872306 2572
2578 1 389.88256024 380.70469510 216.91496079 1.07693272 2574
2579 1 390.22810777 381.58415772 216.81445380 1.10389028 2578
2580 1 390.66351647 382.35061845 216.69388471 1.04435448 2578
2581 1 391.19273385 383.05037584 216.60135533 0.99460146 2580
2582 1 391.83440598 383.68400244 216.54010455 0.99697418 2583
2583 1 392.51081829 384.29281096 216.48627546 0.87630291 2582
2584 1 392.65533071 385.22541448 216.41149062 0.88611917 2583
2585 1 343.27837248 397.89911670 217.26314517 1.26517972 2689
2586 1 404.58121107 398.98646694 218.33852806 1.19768169 2589
2587 1 405.57514976 399.30763834 217.95741181 1.23105307 2589
2588 1 335.56676219 399.70679479 217.60104739 1.58726899 2701
2589 1 406.37009419 399.60635665 217.59816973 1.21893233 2590
2590 1 407.69533604 400.07283622 216.97752234 1.19077628 2591
2591 1 408.51795062 400.96054754 217.83606843 1.82353017 2590
2592 1 356.32040027 422.62310385 217.80805787 1.27755861 2709
2593 1 356.19036811 423.05136571 216.97644200 1.29799362 2592
2594 1 388.42737349 194.07859560 220.32708412 1.85339244 2710
2595 1 388.84027625 194.02868437 219.48579831 1.85047400 2594
2596 1 389.25405816 193.94981076 218.59995358 1.79706143 2595
2597 1 434.40671200 234.30482922 220.12560023 1.19561063 2712
2598 1 434.51823448 234.81795427 219.31308226 1.14328447 2597
2599 1 434.62957320 235.31802905 218.45572250 1.17111350 2598
2600 1 423.47525803 251.60278625 219.66524907 1.10810319 2713
2601 1 423.34142742 252.09978280 218.73133355 1.15752635 2600
2602 1 400.20788756 256.12021569 219.53371604 0.88872326 2718
2603 1 399.68366984 255.77769818 220.39308577 0.96113039 2718
2604 1 420.96592716 261.59925487 219.77767517 2.23105660 -1
2605 1 421.26938633 261.24223213 218.82530153 2.24014551 2604
2606 1 422.98110169 263.79095594 219.63158010 0.98739162 -1
2607 1 424.07833202 265.17932383 219.58670708 1.01574164 2606
2608 1 423.57027876 264.53985824 219.56032026 0.95293770 2606
2609 1 424.78813738 265.87472555 219.64366155 1.07171267 2610
2610 1 426.03047790 267.18015946 219.84383328 1.00180779 2609
2611 1 425.41884529 266.49627237 219.72857999 1.03707258 2609
2612 1 427.56950212 269.12275691 219.97763936 1.11520327 2613
2613 1 426.97476947 268.39005314 219.95702166 1.11428756 2610
2614 1 429.26037777 271.39994558 220.31931995 1.00210905 2616
2615 1 428.68227456 270.62034701 220.15344808 1.04394339 2616
2616 1 428.15041488 269.89122779 220.03516548 1.11519731 2612
2617 1 330.35483968 274.76167194 218.45722631 1.71706476 2506
2618 1 328.95758953 275.12063447 219.53935538 1.65091304 2617
2619 1 293.06656700 279.45643604 218.36922101 1.24642410 2511
2620 1 293.29550176 280.22229405 218.56702075 1.23524673 2511
2621 1 293.84501149 281.91233892 218.93499985 1.25848067 2622
2622 1 293.56853964 281.02181358 218.76934601 1.22478465 2620
2623 1 294.07973833 282.78106901 219.06892646 1.30261722 2621
2624 1 294.33891620 283.61331727 219.25322277 1.33956666 2623
2625 1 334.01903541 283.32162263 218.41853978 1.17310633 2515
2626 1 294.94672971 285.38081694 219.74237981 1.32668879 2627
2627 1 294.65038256 284.49785013 219.50766684 1.35925214 2624
2628 1 295.18016664 286.19096457 219.83214721 1.35903325 2626
2629 1 295.87281556 288.04725328 220.27746024 1.39374304 2628
2630 1 322.47219676 290.50060336 219.81792784 1.54740756 -1
2631 1 323.04739555 291.10636718 218.89600171 1.51095856 2630
2632 1 323.14752277 291.21375506 218.73391936 1.51010247 2631
2633 1 440.09000770 297.86145680 219.98443906 1.08327524 2635
2634 1 441.59950350 296.96135063 219.97400227 1.07717355 2637
2635 1 440.81598628 297.37970932 220.07050875 1.03109355 2634
2636 1 442.49032802 296.80515071 219.52984922 1.32714639 2637
2637 1 443.42923641 296.89917801 219.39465765 1.55965304 -1
2638 1 372.59357525 299.40382541 219.35211974 1.86156087 2739
2639 1 372.48242897 298.88056055 218.36552830 1.72897499 -1
2640 1 438.13013791 299.44515424 219.20994172 1.07369099 2641
2641 1 439.36256913 298.36131002 219.79197397 1.10525810 2633
2642 1 438.70964831 298.91972650 219.49658040 1.08869921 2641
2643 1 436.87156827 301.18194796 218.39353249 1.11707103 2644
2644 1 437.61730458 300.10215247 218.90041879 1.04296648 2640
2645 1 318.06099302 303.84090424 220.20133017 1.14123630 2742
2646 1 318.26702733 304.31620426 219.44338972 1.14965186 2645
2647 1 293.92971722 321.07377383 219.53009257 1.34748628 2744
2648 1 336.80316409 320.59124924 218.48245782 0.97956003 2537
2649 1 335.98138711 322.01719479 219.10251778 1.04047781 2650
2650 1 336.38630487 321.32832796 218.84319505 1.01670334 2537
2651 1 334.74541778 323.82099594 219.67744904 1.12339544 2653
2652 1 334.27876269 324.52380024 219.87539332 1.11761371 2651
2653 1 335.24628220 323.07662256 219.46852629 1.08259567 2649
2654 1 424.23222501 324.28107862 218.83168150 2.26093778 2746
2655 1 333.33010432 326.01736243 220.41000071 1.10739985 2652
2656 1 333.83567895 325.23681529 220.11669950 1.08863750 2651
2657 1 453.97580113 325.99453975 219.15932617 1.15695278 -1
2658 1 318.28824715 331.06112702 218.65510129 1.03101094 2546
2659 1 318.67383309 331.69481432 219.17151946 0.95640915 2658
2660 1 319.29035336 333.05419936 220.19683000 0.90838230 2661
2661 1 318.99429100 332.35627360 219.69125017 0.92233943 2659
2662 1 312.26059863 336.17498372 219.42621817 1.90153484 2663
2663 1 312.34435181 335.93237025 220.38201822 1.99076352 -1
2664 1 340.22365142 349.56619183 219.65550447 1.13390250 2667
2665 1 337.84404513 350.36099244 218.55189356 1.18515056 2664
2666 1 338.40279596 349.80358938 219.35536818 1.19118616 2756
2667 1 341.07027238 349.75972041 219.21789275 1.22942273 2668
2668 1 341.92049404 349.90518392 218.81224980 1.27704407 2669
2669 1 342.74854077 350.04970033 218.39419733 1.33342447 2551
2670 1 334.88495950 354.78136338 220.38900763 1.06617523 2758
2671 1 335.95474265 353.73979231 219.71370143 1.00719719 2758
2672 1 334.10972021 356.24113086 219.32629630 1.07755879 2670
2673 1 334.54897462 355.48858344 219.93189599 1.06191567 2670
2674 1 333.66095514 356.98856855 218.56615673 1.09193218 2672
2675 1 307.88982220 359.59407921 218.77539075 1.35075287 2676
2676 1 307.90138626 360.42763114 219.90947298 1.27845337 2760
2677 1 400.37578981 372.68695655 218.46990395 1.34257907 -1
2678 1 398.78169130 374.03261068 220.01273012 1.57923460 2677
2679 1 399.47628344 373.53151854 219.53460126 1.46208471 -1
2680 1 395.21292143 376.05607214 219.88125722 1.27020541 2681
2681 1 396.26003592 375.53980772 220.11888524 1.28783089 2682
2682 1 397.05117171 375.08841627 220.17187789 1.41785968 2683
2683 1 397.82005737 374.64146833 220.15624648 1.51319384 2678
2684 1 392.12859133 377.58908418 218.35728424 1.23374022 2685
2685 1 393.06224615 377.11630912 218.79979767 1.24956471 2686
2686 1 393.76553047 376.78382094 219.14907283 1.24626145 2680
2687 1 394.45105067 376.43201989 219.53401120 1.25552289 2680
2688 1 376.81285848 379.24386274 219.53456863 2.28827139 2765
2689 1 343.40278539 397.44837472 218.98487471 1.14874408 2767
2690 1 343.65121914 397.41607865 219.96591678 1.09228656 2767
2691 1 401.00367738 397.40537309 220.26919757 1.07496153 2693
2692 1 402.88406381 398.36833951 219.14246154 1.15459038 2694
2693 1 402.15280081 398.01745613 219.57881100 1.14376135 2692
2694 1 403.62299352 398.68360653 218.76970708 1.15782553 2586
2695 1 327.67577381 400.84896406 220.31603714 1.26768527 2696
2696 1 328.56873188 400.71021995 220.05226928 1.22289214 2698
2697 1 329.45384323 400.53384249 219.83626348 1.20041288 2698
2698 1 330.46280999 400.33032812 219.57508755 1.22201047 2699
2699 1 331.44169312 400.15759476 219.27186889 1.29037456 2700
2700 1 332.62031742 400.00535947 218.91801139 1.41001160 -1
2701 1 334.19359511 399.91719421 218.39291585 1.32323977 2588
2702 1 335.56643584 399.77518416 218.73009816 1.51603423 2703
2703 1 335.86499611 399.80324743 219.67582595 1.35442294 2775
2704 1 322.52664005 405.15829844 220.34727555 1.06558592 2778
2705 1 321.67623634 408.19025759 219.21108036 1.09772121 -1
2706 1 322.00161901 407.43184793 219.54765788 1.18421513 -1
2707 1 322.17444366 406.63620825 219.84529400 1.17230385 2704
2708 1 321.03699507 408.85960900 218.97370916 1.08632714 2705
2709 1 356.56266097 421.86611205 219.37736486 1.20156244 2780
2710 1 388.00780575 194.11058872 221.18405225 1.86633676 2786
2711 1 434.27128939 233.27883857 221.76819137 1.25504691 2790
2712 1 434.31707096 233.77889914 220.95784703 1.25182714 2711
2713 1 423.55548925 251.13227625 220.62728041 1.04729404 2714
2714 1 423.52989781 250.33825894 222.35398377 1.00430027 2791
2715 1 423.56308747 250.72523808 221.48085764 1.03461513 2714
2716 1 374.09844708 254.28455247 222.12513091 1.09329235 2793
2717 1 398.41801373 255.94632777 222.34392635 1.18207508 2799
2718 1 398.98333779 255.80686516 221.30525911 1.06037407 2717
2719 1 420.45002736 262.15342398 221.42845374 2.19308026 2806
2720 1 330.29897205 273.04511076 222.20525354 1.13475014 2817
2721 1 430.30385329 272.65872320 220.65803652 0.89460309 2722
2722 1 429.80439979 272.01762082 220.45160966 0.92810816 2614
2723 1 329.80567126 273.60745385 221.52218512 1.13834737 2720
2724 1 319.42005737 276.10687041 222.21549974 1.02043953 -1
2725 1 327.57815251 275.80629076 220.46448756 1.61841857 2618
2726 1 319.99591419 277.85472712 222.36641514 1.02846645 2727
2727 1 319.69769407 277.00933519 222.36736939 1.05848737 2724
2728 1 325.97959129 277.73908572 221.91779759 1.55709482 -1
2729 1 325.78664566 278.06735592 222.15693249 1.55926790 -1
2730 1 326.09983399 277.53657543 221.76893395 1.55139956 -1
2731 1 320.32595064 278.68504588 222.39445584 0.96561547 2726
2732 1 320.66014355 279.50514262 222.44812185 0.96079778 2731
2733 1 321.43003627 286.70350795 222.48540123 1.74274478 2828
2734 1 321.05984155 287.59249939 222.44367768 1.78950672 2733
2735 1 296.34220943 289.29889411 221.14317465 1.26388155 2629
2736 1 296.64973827 290.17668706 221.64314343 1.32286752 2735
2737 1 296.90034238 290.99855983 222.08962992 1.34285188 2736
2738 1 321.86715284 289.86613937 220.77810868 1.61664100 2734
2739 1 372.54405690 299.70703648 220.50724881 1.57135395 2740
2740 1 372.63083186 300.05084705 221.75337872 1.51044130 2838
2741 1 317.71309873 302.80760097 221.76557245 1.10912498 2839
2742 1 317.86123639 303.35081990 220.97216784 1.10599713 2741
2743 1 295.69473367 321.70013720 221.10253025 1.32887325 2745
2744 1 294.99649319 321.43948650 220.48458005 1.35696674 2743
2745 1 296.72399294 322.01851650 222.12125066 1.28935415 2842
2746 1 423.80435412 324.52579811 220.46283059 2.25109587 -1
2747 1 423.54956794 324.84336791 221.68290873 2.25347062 2846
2748 1 332.46420726 327.65038915 220.95059588 1.07818224 2749
2749 1 332.89472572 326.83235786 220.69723992 1.04769899 2655
2750 1 331.87241701 328.79545236 221.35108249 1.14098045 2748
2751 1 331.40171143 329.53965189 221.68832606 1.17812486 2750
2752 1 330.18560428 331.52871253 222.28079997 1.12598356 2751
2753 1 330.91982143 330.28780412 221.96348524 1.20612083 -1
2754 1 319.46321902 333.72580999 220.81859583 0.88778860 2660
2755 1 312.44696444 335.70068384 221.35551584 2.10973746 -1
2756 1 338.33867999 348.51678702 221.37765996 1.25330437 2757
2757 1 337.73921065 347.97342606 222.22844169 1.26212263 2756
2758 1 335.24805809 354.03493267 220.73679694 1.33784227 2759
2759 1 335.10862978 353.71097067 221.76086952 1.22569093 2867
2760 1 307.81087360 361.06353099 220.70777271 1.31185260 2761
2761 1 307.69387542 361.92820500 221.72504560 1.40828269 2760
2762 1 307.75083118 362.71334717 222.48817582 1.47354083 2761
2763 1 399.90399425 373.56345590 221.83818194 1.10455590 -1
2764 1 376.60705045 378.67792166 221.55121665 2.33917508 2877
2765 1 376.67245710 378.88001804 220.81941655 2.31705796 2764
2766 1 397.90854654 395.90429434 222.15382010 1.12814309 2769
2767 1 344.35743898 397.52493594 220.53185811 1.06925453 -1
2768 1 399.35259718 396.60461743 221.18644791 1.10929009 2770
2769 1 398.69201550 396.27570320 221.62838497 1.13987490 2768
2770 1 400.21119866 397.01217566 220.72679717 1.08082326 2691
2771 1 322.50140082 400.70666592 222.42734576 1.30013770 2777
2772 1 323.23209348 401.08253640 221.94512767 1.30888118 2773
2773 1 325.32976616 401.15963477 221.09048928 1.27397314 2774
2774 1 326.86324392 400.94817620 220.60717824 1.27983699 2695
2775 1 336.08651574 399.78131457 220.67398595 1.32353733 -1
2776 1 336.51098022 399.55049149 222.43336986 1.30950345 2882
2777 1 324.41013826 401.30817215 221.36897619 1.33672358 2773
2778 1 322.76505291 404.30935151 220.65224355 1.10000907 2779
2779 1 323.05596329 403.44436182 220.95741363 1.12572216 2771
2780 1 356.94245624 421.32428107 220.80058641 1.18404978 2781
2781 1 357.13926715 421.02179087 221.78728990 1.23300445 2887
2782 1 383.44951178 190.59949742 224.55305553 1.21334559 2894
2783 1 384.16998678 191.54281013 224.44712454 1.33386590 2782
2784 1 384.81473338 192.37763044 224.40498798 1.27963958 2783
2785 1 386.80475279 194.17629349 224.27269412 1.95272018 2895
2786 1 387.15367822 194.15307031 223.09038221 1.86955919 2785
2787 1 387.23432330 194.15067935 222.88014146 1.85132542 2785
2788 1 434.15572084 232.21099570 223.60004892 1.33473833 2896
2789 1 434.00185020 231.75221305 224.45927326 1.29273694 2896
2790 1 434.23554938 232.72147360 222.73842207 1.29707290 2788
2791 1 423.47681037 249.82771312 223.13348603 0.96110455 2792
2792 1 423.40808888 249.06707539 223.53797265 0.95695950 -1
2793 1 375.38438716 254.81142283 222.64600587 1.24291689 2795
2794 1 377.62375798 254.97129836 223.56781943 1.34029655 2796
2795 1 376.68467803 254.95780757 223.15827452 1.32902457 2796
2796 1 378.55532552 254.99473990 223.96287104 1.32135760 2797
2797 1 379.50472961 255.09007808 224.32191603 1.32212953 2899
2798 1 397.51293604 255.97131209 224.11051180 1.24888083 2906
2799 1 397.95233409 255.98415074 223.20504877 1.20701063 2906
2800 1 410.39758922 264.34905723 223.72015318 1.29376112 2801
2801 1 411.92407236 263.97519377 223.74992942 1.33853076 2803
2802 1 413.71727480 263.56719662 223.81402735 1.26267220 2804
2803 1 412.81525245 263.74390677 223.77770158 1.31429917 2802
2804 1 414.91863461 263.45026765 223.87032352 1.21239372 2805
2805 1 416.52953504 263.40678946 223.93318524 1.23518163 -1
2806 1 420.04771504 262.62217822 222.91212962 2.18831309 2808
2807 1 419.75176882 263.12039737 224.55117028 2.20923054 -1
2808 1 419.89971254 262.84491163 223.63400893 2.21588660 2807
2809 1 406.85722115 265.16161052 223.42548184 1.24572600 2810
2810 1 407.71565649 264.83011719 223.54081247 1.17223555 2811
2811 1 408.62903271 264.63030453 223.63100874 1.15397326 2800
2812 1 409.51740437 264.50124569 223.68291142 1.22055493 -1
2813 1 399.81429498 267.77522663 222.54418092 1.02982631 2814
2814 1 400.38926178 266.78954527 224.06505856 1.08079287 2910
2815 1 331.81725853 271.26052002 223.89520568 1.13630008 -1
2816 1 332.32009670 270.55092884 224.34036615 1.14438098 -1
2817 1 330.83270423 272.46809755 222.82862316 1.13446110 2815
2818 1 331.33208086 271.88761778 223.38176744 1.13532301 2815
2819 1 325.47039214 278.57920131 222.53955530 1.65375613 2728
2820 1 321.06716152 280.29953169 222.53843951 0.94664984 2731
2821 1 324.82866030 279.63268494 223.12480575 1.71935742 2819
2822 1 325.26095442 278.91961099 222.78006078 1.64256960 2728
2823 1 321.57129004 281.10391699 222.69155070 0.95071557 2825
2824 1 323.90595068 281.26267652 223.18581715 1.71658898 2826
2825 1 323.41478795 282.09643540 223.08934568 1.76870607 2824
2826 1 324.37040042 280.45038512 223.22799254 1.72489634 2821
2827 1 322.82246678 283.29827663 222.93298096 1.73562204 2825
2828 1 321.89944036 285.52307122 222.62070786 1.74294234 -1
2829 1 322.47173322 284.10297539 222.81898135 1.72761168 2827
2830 1 319.74273814 289.24850510 223.23241207 1.81810569 2734
2831 1 320.63197144 288.43293263 222.55896276 1.85455357 2734
2832 1 319.06208097 289.71613664 223.87375323 1.82876217 2830
2833 1 297.13661620 291.92272181 222.68204908 1.28960568 2737
2834 1 297.60117978 293.23616122 223.54083970 1.21360835 2833
2835 1 297.99881436 294.19858575 224.06686979 1.22419177 2834
2836 1 317.40371840 301.16158509 224.17911669 1.09747274 2925
2837 1 372.79025367 300.52273875 223.08291892 1.57737378 2838
2838 1 372.87956307 300.96582818 224.19760441 1.57596028 2926
2839 1 317.60191091 302.14492895 222.66249047 1.09402806 2836
2840 1 436.60794713 315.72027492 224.52711215 1.04019367 -1
2841 1 298.06623806 322.46157451 223.62362253 1.38152370 2843
2842 1 297.35285091 322.19222032 222.79367252 1.31218414 2843
2843 1 298.76286061 322.79492015 224.46806287 1.29317420 2941
2844 1 425.13960891 322.75611260 224.28509374 1.04891656 2940
2845 1 423.18667280 325.53139546 223.51429614 2.24066085 2942
2846 1 423.31565649 325.25465263 222.87143078 2.27512113 2845
2847 1 310.53589270 333.39129250 224.28707779 2.31976992 -1
2848 1 329.36825968 333.08911791 222.80259949 1.06761075 2849
2849 1 329.76739546 332.31922404 222.53575949 1.06458925 -1
2850 1 311.63736870 334.20470875 223.87831864 2.42567665 2851
2851 1 312.54892282 334.78190507 223.62635707 2.55969254 -1
2852 1 313.32666219 335.14851172 223.60906822 2.51695513 2856
2853 1 314.12027018 335.45151594 223.71023197 2.48757939 2856
2854 1 328.98812786 333.87141377 223.06704836 1.06643384 2848
2855 1 328.43122810 334.91876804 223.45055894 1.08745246 2854
2856 1 315.02852940 335.77163897 223.85733693 2.48822033 2857
2857 1 316.65692868 336.33419573 224.09783399 2.51411106 2858
2858 1 318.52244019 337.01472971 224.33546592 2.52643013 2861
2859 1 328.02251282 335.66402888 223.73181975 1.09025822 2854
2860 1 327.35125798 336.77644939 224.23084020 1.17100636 2859
2861 1 319.61851858 337.43323167 224.47129009 2.51554757 2952
2862 1 336.98638388 347.41229894 223.01709619 1.29817177 2757
2863 1 335.67961903 346.49185898 224.41189077 1.38163922 2960
2864 1 336.23764270 346.88459564 223.77292366 1.29625978 2862
2865 1 336.56325395 348.90575786 223.34870326 3.27015183 2864
2866 1 335.44118026 352.53832177 224.41004018 1.08385816 2962
2867 1 335.17136862 353.07777004 223.18458288 1.19418557 2866
2868 1 307.87640915 363.62655275 223.06850427 1.44871616 2761
2869 1 309.15956766 363.25329003 223.92471946 1.17318515 2870
2870 1 309.88865870 363.02632576 224.53372363 1.12202308 2965
2871 1 307.61102781 364.95119848 223.53036898 1.28073032 2868
2872 1 307.12566875 366.32567049 223.96040472 1.19298095 -1
2873 1 306.45143493 367.97152453 224.45132265 1.20516185 2872
2874 1 401.17461576 373.75862752 223.45297722 1.07753198 -1
2875 1 400.50575339 373.55674146 222.70101877 1.08059208 2874
2876 1 376.53273499 378.40855926 222.54717746 2.37385610 2877
2877 1 376.47453644 378.18909108 223.38673281 2.31048385 2972
2878 1 394.01726978 394.97874826 224.46903787 1.21679744 2879
2879 1 394.84451999 395.07884419 224.01831193 1.25938172 2880
2880 1 396.57869106 394.99654082 223.50706638 1.87481547 2766
2881 1 318.56083962 399.34605107 224.44099223 1.25732328 2883
2882 1 336.79339434 399.33806159 223.62946084 1.24706671 2988
2883 1 319.35478321 399.52889635 224.03332722 1.20435083 2885
2884 1 320.98879381 400.02948028 223.26081483 1.22776756 2886
2885 1 320.16130510 399.76700671 223.65444280 1.21562986 2884
2886 1 321.78709567 400.34128201 222.87690665 1.25880105 2771
2887 1 357.26738715 420.73256660 222.78013183 1.26838075 2991
2888 1 357.53576111 420.16274750 224.15536732 1.18341968 2991
2889 1 380.26430027 186.10772671 225.34374109 0.87358525 -1
2890 1 381.18338584 187.68813822 225.14003012 1.10740108 2891
2891 1 380.67136833 186.96882434 225.28570144 1.05223530 2889
2892 1 382.30239902 189.04377975 224.82401679 1.12181892 2893
2893 1 381.74588407 188.36042273 224.98071324 1.11982955 2890
2894 1 382.83758920 189.73460223 224.68719868 1.16497503 2892
2895 1 386.67461713 194.22476783 225.37392558 1.93086506 2992
2896 1 433.77253513 231.33006685 225.31685587 1.27463393 -1
2897 1 384.63382197 252.45307122 225.80902092 0.88287605 -1
2898 1 385.13126848 253.27056205 225.85112215 0.94110596 2897
2899 1 380.42247079 255.32384679 224.62989115 1.25866899 2900
2900 1 381.24637746 255.60672396 224.86009453 1.11597093 2902
2901 1 383.23255275 255.91067535 225.32611107 1.14909280 2903
2902 1 382.10157456 255.81420373 225.09487011 1.15181218 2901
2903 1 384.03897742 255.77392497 225.52919243 1.23790309 -1
2904 1 387.33329439 255.97752557 226.23652032 1.35934957 2905
2905 1 388.15016100 256.35799696 226.44250844 1.35370292 2998
2906 1 397.03801118 255.94121574 225.14470815 1.42541042 2907
2907 1 396.43618513 256.47789716 225.90867723 1.20307155 3003
2908 1 419.54964681 263.70293649 226.42541905 2.17053270 3008
2909 1 419.64124442 263.40998663 225.49612045 2.17047209 2908
2910 1 400.83588559 265.70056869 225.32467507 1.07956277 2911
2911 1 401.19383145 264.64767925 226.44141663 1.10597692 3007
2912 1 324.08916021 277.41508904 226.03476333 1.28392842 3034
2913 1 324.22710914 278.08704646 225.28243590 1.28185019 2912
2914 1 317.99691892 290.39875348 224.88787434 1.86503377 2832
2915 1 316.75860092 291.26285601 225.97372424 1.84926555 2914
2916 1 272.95540186 295.82085366 226.51618107 1.04379180 -1
2917 1 272.74541533 294.74172400 224.85468653 1.08206065 2918
2918 1 272.78769279 295.34742528 225.70951612 1.08649708 2916
2919 1 298.48320011 295.43706048 224.74552915 1.28894112 2835
2920 1 298.79097019 296.21135706 225.17193609 1.31778121 2919
2921 1 299.21586518 297.79120205 225.97664212 1.28630399 2922
2922 1 299.02407781 296.99293947 225.58796696 1.31642625 2920
2923 1 299.44143728 298.62622088 226.36751109 1.23282014 2921
2924 1 317.09875817 300.11838788 225.96882594 1.28663915 3041
2925 1 317.26772685 300.66913388 225.08553799 1.20526434 2924
2926 1 372.94038849 301.42791011 225.31203091 1.46697587 3045
2927 1 385.14945455 314.31684779 224.75088247 1.06679892 3049
2928 1 384.47808623 314.33660757 226.20503246 1.15456445 3049
2929 1 432.57612215 317.53934034 225.47324192 1.15758696 2930
2930 1 433.38873005 317.11885803 225.32122520 1.13562485 2931
2931 1 434.79777725 316.45583357 224.95221662 1.07758800 2932
2932 1 435.72579439 316.10375357 224.70100858 1.04703602 -1
2933 1 428.62887684 319.03736068 226.38921223 1.33633844 3051
2934 1 430.87804733 318.20534039 225.89659008 1.18116731 2936
2935 1 430.04931209 318.38737850 226.27472177 1.33856518 2934
2936 1 431.75563505 317.90096190 225.64122540 1.17232839 2929
2937 1 426.59367110 321.19145774 225.25364470 1.08475113 2938
2938 1 427.14269694 320.54808982 225.69982009 1.16150399 2939
2939 1 427.97440179 319.66818712 226.13284814 1.20739669 2933
2940 1 426.03947128 321.82453701 224.83327699 1.00028142 2937
2941 1 299.37496770 323.11371171 225.38731854 1.39738458 3052
2942 1 422.81546197 326.42158032 225.20755067 2.22608973 3057
2943 1 303.53245942 326.63411042 226.61038720 2.16514454 3056
2944 1 304.26894062 327.63054933 226.40724746 2.16895965 2943
2945 1 305.00604802 328.58874754 226.20302019 2.20239240 2944
2946 1 306.29458143 329.94453983 225.80520679 2.19322020 2949
2947 1 305.62431933 329.29137550 226.01926356 2.21460088 2945
2948 1 307.27805206 330.78675313 225.47048788 2.16327056 2949
2949 1 307.93058727 331.31334367 225.24286950 2.15737503 2950
2950 1 308.87757123 332.07701657 224.90982359 2.18635344 2847
2951 1 309.21135521 332.34453895 224.78907023 2.21163525 2847
2952 1 320.74921664 337.87564989 224.61205749 2.51034563 2953
2953 1 321.58441457 338.19663001 224.71523126 2.52706092 -1
2954 1 323.96534370 339.12970008 225.01997818 2.59665848 2955
2955 1 325.79114010 339.96509227 225.33314233 2.59142326 2957
2956 1 326.83507014 340.54580785 225.58075606 2.56645837 2957
2957 1 328.02078597 341.28891097 225.92115914 2.54321062 2959
2958 1 329.72480198 342.42076812 226.51997868 2.56612086 3061
2959 1 328.78515247 341.79513869 226.17027627 2.56375982 2958
2960 1 335.13742458 346.08346631 225.07433232 1.45616631 -1
2961 1 335.83060994 351.80579379 226.23899617 1.09940545 3067
2962 1 335.64420757 352.15885175 225.30774445 1.11379091 2961
2963 1 312.44395573 362.06482860 226.68508668 1.05407583 -1
2964 1 311.30939013 362.55300064 225.58476254 1.08643145 2963
2965 1 310.61664471 362.80105355 225.04400278 1.09776510 2964
2966 1 305.08343380 370.56002819 225.34419583 1.18262559 2967
2967 1 305.81767730 369.29389578 224.85803800 1.17649535 2873
2968 1 304.35579750 371.86276592 225.89470170 1.10485481 -1
2969 1 304.02890832 372.65072079 226.09964110 1.08908238 2968
2970 1 303.71745065 373.45740845 226.32321270 1.03266805 2969
2971 1 376.33239305 377.50770463 225.79228269 2.48372153 3079
2972 1 376.39628886 377.83521613 224.74809919 2.37811928 2971
2973 1 387.20168918 390.33276894 226.51989150 1.21058349 2974
2974 1 387.87861924 390.85330060 226.30977541 1.21518922 2976
2975 1 389.56366396 392.13352542 225.79387598 1.18672386 2979
2976 1 388.86407214 391.61652082 226.03680355 1.19119198 2975
2977 1 390.24516494 392.65974080 225.49618979 1.18462135 2979
2978 1 391.73959598 393.67752983 225.01441671 1.16096222 2981
2979 1 391.03953542 393.20748790 225.19264360 1.14612348 2978
2980 1 392.46843741 394.11950150 224.87231761 1.14552670 2981
2981 1 393.22970724 394.57505968 224.72229221 1.17227779 2982
2982 1 394.13424152 396.11467819 225.27683268 1.10596311 2878
2983 1 394.37804504 396.99904183 226.02625637 1.09797336 2982
2984 1 314.59977555 398.12122040 226.28159976 1.26489693 -1
2985 1 315.33160171 398.39841354 225.92822578 1.31988776 2986
2986 1 316.76108046 398.94135012 225.27833942 1.29394851 2987
2987 1 317.77187966 399.18880957 224.84972317 1.26765729 2881
2988 1 337.07187081 399.14767962 225.20379941 1.28387803 3098
2989 1 394.68181828 397.78237777 226.59911798 1.16471103 2983
2990 1 358.04562578 419.22644587 225.99208356 1.22712271 3105
2991 1 357.81278963 419.72841333 225.09073840 1.22059613 2990
2992 1 386.73752356 194.26100988 226.77661371 1.89389929 2993
2993 1 386.84234271 194.24111235 227.82774756 1.87462460 3107
2994 1 408.76865939 234.98674018 228.26850572 1.11180011 -1
2995 1 408.50721795 235.89803419 228.28135241 1.12201883 2994
2996 1 408.14542509 237.52173783 228.65964781 1.24256570 2997
2997 1 408.30433768 236.73985347 228.43087246 1.19319163 2995
2998 1 389.60396682 256.89978734 226.83011282 1.35065482 3000
2999 1 390.45894938 257.11660290 227.00076735 1.35786316 3000
3000 1 391.31750590 257.32269116 227.13962394 1.35627157 3001
3001 1 392.29250624 257.57112030 227.30396380 1.36206120 3002
3002 1 393.82545590 257.89041171 227.60952597 1.35680456 3004
3003 1 395.76588633 257.30646398 226.99219198 1.27029863 2907
3004 1 395.34994851 258.23726926 228.00002637 1.47442975 3005
3005 1 396.35412565 259.07151359 228.76970699 1.42950977 3122
3006 1 401.63388316 263.20512539 228.01778020 1.07404296 3127
3007 1 401.43620813 263.88058983 227.27128907 1.06118834 3006
3008 1 419.31438017 264.17980916 227.97605907 2.17940394 3132
3009 1 422.79301481 265.77302897 227.52686930 1.13181067 3010
3010 1 423.70037493 266.16149903 227.58028884 1.28052982 3011
3011 1 425.02095060 266.80818833 227.70229984 1.19575424 -1
3012 1 426.35314248 267.54442898 227.88440986 1.20143878 3014
3013 1 427.69483092 268.29852835 228.16376689 1.16159786 3015
3014 1 428.43002785 268.78501608 228.36913907 1.10163824 3015
3015 1 429.17430130 269.25581519 228.50989883 1.10175161 3021
3016 1 310.24046122 270.72273807 228.60238064 1.17602126 3019
3017 1 309.40865464 270.33177906 228.62439591 1.09518369 3016
3018 1 312.01966241 271.40136627 228.72669932 1.27170599 3024
3019 1 311.13061911 271.07095320 228.66656131 1.25901892 3018
3020 1 430.70565677 270.19022984 228.60804075 1.13199630 3022
3021 1 429.93805171 269.75636390 228.57866246 1.14136205 3020
3022 1 431.52054414 270.67807141 228.62686218 1.04037513 -1
3023 1 313.72974395 271.96324177 228.77520950 1.28692652 3025
3024 1 312.88552278 271.72346030 228.77126418 1.31145011 3023
3025 1 314.58488438 272.17631495 228.75326624 1.27512566 3026
3026 1 317.00976452 272.75833881 228.73363931 1.14536220 3029
3027 1 316.16811043 272.53349946 228.73277067 1.10981489 3026
3028 1 318.70920109 273.20975366 228.74682098 1.25033585 3031
3029 1 317.86505819 272.99115097 228.73673680 1.20919045 3028
3030 1 320.17934150 273.60973940 228.75635010 1.23740699 3031
3031 1 321.06723545 273.87291720 228.74469440 1.23007898 3032
3032 1 321.94921964 274.10902280 228.73454033 1.20237052 3133
3033 1 323.83767580 275.38374749 227.95325842 1.34575333 3133
3034 1 323.99627866 276.72272930 226.73388174 1.35934805 3035
3035 1 323.91918437 276.04819678 227.35557571 1.35183535 3033
3036 1 315.66237106 292.13825085 226.85345725 1.87492039 2915
3037 1 313.45225403 293.56171660 228.31255669 1.89571738 3038
3038 1 314.31284641 293.15675208 227.82020768 1.91527663 3036
3039 1 273.11312782 296.24881676 227.37040453 1.08210149 3148
3040 1 299.98611236 299.90679422 227.05124332 1.18923701 2921
3041 1 316.63087587 298.78585845 227.44943928 1.04391903 3152
3042 1 316.87710291 299.50709187 226.77765624 1.27788127 3041
3043 1 300.38683279 300.66785257 227.51920509 1.24962836 3040
3044 1 372.96945295 302.57248391 228.61455665 1.55088137 3177
3045 1 372.98520399 301.94886683 226.74171136 1.34820477 3046
3046 1 372.97579804 302.23170216 227.67026601 1.38766686 3044
3047 1 382.45393381 314.29037164 228.40083275 1.15699514 3185
3048 1 383.08956302 314.30856980 227.71497762 1.21135675 3049
3049 1 383.81236031 314.32902067 226.99560290 1.20455902 2928
3050 1 429.19354811 316.91625558 228.17658049 1.20416951 3189
3051 1 429.13935486 317.72409725 227.34719430 1.21748617 3050
3052 1 300.40318068 322.63103097 228.38632972 2.17410499 3194
3053 1 300.84803459 323.21514535 227.94838040 2.18113531 3194
3054 1 301.34519159 323.85684266 227.55137797 2.18696166 3053
3055 1 301.87576690 324.50718926 227.22904933 2.16025274 3053
3056 1 302.93689014 325.85118669 226.79360191 2.17111712 3055
3057 1 422.36316450 327.66000795 227.20641054 2.26672953 3196
3058 1 302.97242931 331.59960913 228.23502892 1.23804037 -1
3059 1 303.47616894 330.99557777 227.64361517 1.35765789 -1
3060 1 302.43673669 332.06747265 228.73490891 1.24805452 3059
3061 1 330.95316072 343.23562564 227.06826812 2.59933407 -1
3062 1 332.02725264 343.94639309 227.70159208 2.63284072 3066
3063 1 332.23321646 344.08208351 227.85119682 2.63781108 3066
3064 1 337.24788585 343.50489995 227.61966044 1.25241715 3065
3065 1 339.05571190 343.65127906 227.45088853 0.90091504 -1
3066 1 332.87874721 344.51882864 228.40777083 2.66088695 3214
3067 1 335.91274528 351.01072402 227.81901295 1.11401146 3217
3068 1 335.92205509 350.54994371 228.65979783 1.07868614 3215
3069 1 347.33376556 353.11377141 228.61579096 1.08141605 3070
3070 1 348.22590832 353.30638849 228.31406463 1.10586637 3071
3071 1 349.11607749 353.53466335 228.03750230 1.10935733 3072
3072 1 351.17671170 353.97531654 227.55839931 1.12539868 3073
3073 1 352.09677226 354.14381132 227.37060821 1.15849615 3074
3074 1 353.01350631 354.30521801 227.14416736 1.16713013 3076
3075 1 353.96610510 354.53593283 226.94758570 1.11407877 3076
3076 1 354.79788267 354.94840388 227.01082278 0.96093820 -1
3077 1 384.84438538 357.28420676 228.27641924 0.71016993 -1
3078 1 376.00080708 376.09452152 228.49310635 2.48019277 3239
3079 1 376.21756637 377.00027340 226.94498196 2.51856414 3078
3080 1 377.65462146 380.31419497 227.23206482 1.58545376 -1
3081 1 378.20804778 381.58149359 227.56989840 1.70810289 -1
3082 1 378.94343244 383.13232928 227.93106469 1.62672409 3083
3083 1 378.56962219 382.33012212 227.75562505 1.71093983 -1
3084 1 379.41192306 384.11088107 228.12847083 1.56491772 3082
3085 1 379.77397280 384.89195151 228.28303132 1.54654492 3084
3086 1 380.43192288 386.72919100 228.57204879 1.60723395 3087
3087 1 380.11324966 385.72465323 228.42348208 1.54545879 3085
3088 1 382.39076946 387.48311002 228.01478140 1.14374889 3089
3089 1 383.19632005 387.86198793 227.70149330 1.11183612 3090
3090 1 384.54586732 388.63397701 227.19875263 1.10529570 3092
3091 1 385.26761471 389.07425320 227.02938951 1.11201981 3092
3092 1 385.98754077 389.53257547 226.87002864 1.12590541 2973
3093 1 310.94031802 396.97825727 228.52482524 1.16391904 3094
3094 1 312.26452937 397.33520938 227.67887047 1.22707899 3095
3095 1 313.07414351 397.61479587 227.12711382 1.21594706 3096
3096 1 313.77397860 397.85200152 226.73056170 1.21118246 2984
3097 1 337.59227054 399.04581185 227.79712168 1.35889607 3099
3098 1 337.30635733 399.06724896 226.76176151 1.27296606 3097
3099 1 337.90179247 398.60466994 228.55139627 1.17682822 3257
3100 1 395.44218292 399.40852064 227.53852731 1.20994566 3101
3101 1 395.01253658 398.62258366 227.07279766 1.19990562 2989
3102 1 337.85030457 399.62785038 228.67552613 1.17022811 3097
3103 1 396.04232048 400.29961339 228.16502088 1.16676887 3101
3104 1 396.49044113 400.90422154 228.62396446 1.11597531 3103
3105 1 358.25659795 418.70309823 226.91366999 1.25160225 3106
3106 1 358.45166142 418.24834252 227.71767170 1.21654190 3267
3107 1 386.99844877 194.16295252 229.29338305 1.87958515 3108
3108 1 387.05919647 194.12848137 229.86945296 1.88827831 3277
3109 1 408.03394576 238.31959559 228.88721967 1.23997984 -1
3110 1 407.79313458 239.56868596 229.20826148 1.16451556 2996
3111 1 407.54840186 240.51321473 229.46703050 1.11039096 3110
3112 1 407.04739023 242.59101714 229.95906045 1.19367421 3113
3113 1 407.22120137 241.78339710 229.82074601 1.17748296 3110
3114 1 406.83224418 243.91382488 230.04814190 1.14913549 3112
3115 1 406.67579382 245.00421616 230.08678555 1.13000377 3114
3116 1 406.45256140 246.62123580 230.23408378 1.17638506 3115
3117 1 406.22872151 247.64495377 230.42508506 1.25487895 3116
3118 1 405.93793697 248.59745637 230.66504881 1.26197466 3117
3119 1 415.45362344 258.50849894 230.70901100 0.94648171 3120
3120 1 414.78623258 257.85394815 230.44860194 0.84896032 3298
3121 1 395.93659541 260.00644341 230.76919988 1.13277954 3296
3122 1 397.07382540 259.61304217 229.15751606 1.53979907 3123
3123 1 398.49872164 260.40334084 229.32794134 1.45868010 3125
3124 1 400.88108654 261.36813560 229.31324988 1.42219238 3127
3125 1 400.02093648 261.04913177 229.31840128 1.40840969 3124
3126 1 402.60570251 261.78566291 229.55701385 1.40998791 3128
3127 1 401.75723829 261.65914647 229.36412703 1.46112822 3128
3128 1 404.25373261 261.65889836 230.05862271 1.38409154 3131
3129 1 403.45691999 261.76725866 229.80996535 1.37972778 3128
3130 1 405.93909641 261.22974412 230.63352300 1.45113638 3301
3131 1 405.04209713 261.48648194 230.32228217 1.38612893 3130
3132 1 419.11585802 264.43975207 228.84894213 2.16107783 3311
3133 1 324.07072656 274.39899991 228.96299393 1.46877746 3134
3134 1 325.00675271 273.83100169 230.02026566 1.32038619 3312
3135 1 266.82902308 292.94384397 230.44573501 1.14228422 3136
3136 1 268.36015484 294.08849081 230.09827176 1.10041768 3141
3137 1 310.25729726 294.55637899 229.51869647 1.91368335 3138
3138 1 311.08596010 294.21874432 229.29488029 1.87215094 3140
3139 1 311.47575692 294.10058891 229.16475889 1.86933707 3140
3140 1 312.46000273 293.84967298 228.78660943 1.87914438 3037
3141 1 269.59422144 295.09080372 229.83345937 1.09865917 3143
3142 1 271.48364420 296.17456143 229.39612306 1.06653877 3148
3143 1 270.64682548 295.74762100 229.64377153 1.06689585 3148
3144 1 308.19846619 296.22541440 229.58575556 1.79924445 3146
3145 1 308.82290008 295.56365018 229.66171216 1.85047410 3137
3146 1 309.45764463 295.02611140 229.65022856 1.90160225 3138
3147 1 315.15659010 295.92695967 228.79398820 1.83283222 -1
3148 1 272.24019775 296.53238652 229.01958254 1.23997101 3149
3149 1 273.52399404 297.46568055 228.85846943 1.33261358 3148
3150 1 307.27513534 297.37575882 229.39435046 1.82247215 3144
3151 1 307.46119529 297.13326657 229.43418683 1.81159943 3144
3152 1 315.55616955 296.67171027 229.15613335 1.88236998 3147
3153 1 315.91009860 297.48114549 229.88570350 2.25651425 3147
3154 1 316.22327874 298.16146024 230.58466926 2.51510654 3153
3155 1 274.22322355 298.38344553 229.25335981 1.32771911 3148
3156 1 274.80717395 299.13430666 229.58772357 1.35186265 3155
3157 1 275.37882184 299.88189225 229.85584811 1.39197987 3156
3158 1 306.17357149 298.88085646 229.19442170 1.83518526 3159
3159 1 306.61744127 298.26019848 229.26692542 1.81214888 3150
3160 1 276.68763914 301.44871718 230.43584289 1.45319260 3161
3161 1 275.98437345 300.62356571 230.10884458 1.41464822 3157
3162 1 304.89248721 300.58284761 229.05515412 1.89207331 3158
3163 1 304.31333651 301.18217694 229.01708515 1.91261735 3162
3164 1 371.06711425 300.54539156 230.17745400 1.21623726 3165
3165 1 371.66798384 301.13050161 229.77538864 1.20971603 3323
3166 1 302.33215992 302.89743556 229.02799807 1.90645520 3167
3167 1 303.68003617 301.74259244 228.99302777 1.88679997 3163
3168 1 306.49807171 302.38559599 229.73015054 1.19413638 3170
3169 1 307.91441187 303.44866076 230.27058520 1.16142716 3174
3170 1 307.22938244 302.94038715 230.01630204 1.12854661 3174
3171 1 372.21076473 301.74522414 229.33235046 1.16646303 3165
3172 1 301.09304500 304.41051172 229.35149439 1.89574658 3173
3173 1 301.67096357 303.61684993 229.14771175 1.91374409 3166
3174 1 308.60600866 303.92952505 230.53434128 1.19276617 3327
3175 1 309.32194244 304.43623813 230.80777461 1.20613470 3327
3176 1 373.69314515 304.65856511 230.58324769 1.48880115 3177
3177 1 373.31727912 303.66500557 229.65108691 1.43294010 3044
3178 1 299.94754774 306.49060454 230.08591745 1.91044232 3179
3179 1 300.56132389 305.30656602 229.64444206 1.88350688 3172
3180 1 299.09638546 308.20407952 230.79361360 1.94094540 3181
3181 1 299.54612474 307.30280385 230.41750706 1.92400337 3178
3182 1 430.22522203 313.98501749 230.54397693 1.09948525 3347
3183 1 380.76994280 314.33218209 230.78030104 1.30184366 3349
3184 1 381.31127459 314.25245171 229.91565910 1.19175918 3183
3185 1 381.87853665 314.27653238 229.13950264 1.08252944 3184
3186 1 429.64776500 315.43832378 229.53633484 1.12795040 3182
3187 1 429.94295985 314.71530689 230.06436278 1.13460175 3182
3188 1 380.36251448 317.61840007 230.63823899 0.91686452 3351
3189 1 429.40124380 316.13071467 228.94106771 1.13503188 3186
3190 1 380.30787360 318.54435907 230.39839960 0.84275294 3188
3191 1 298.56711637 320.19808352 230.47505197 2.10382478 3354
3192 1 299.03312911 320.80155122 229.95508655 2.10935941 3191
3193 1 299.50390951 321.41840367 229.41354849 2.13753769 3192
3194 1 299.97515048 322.04928288 228.86944039 2.15327353 3192
3195 1 426.32209996 327.36725599 230.34831955 1.01420154 3355
3196 1 421.94886097 328.80810413 228.99969288 2.25127878 3197
3197 1 421.69954547 329.32699776 229.85468181 2.25530490 3198
3198 1 421.37086566 329.80299694 230.68845513 2.28383073 3356
3199 1 301.23197436 333.12974287 229.82097569 1.31548237 3200
3200 1 301.89894179 332.57383276 229.20911259 1.27711173 3059
3201 1 296.43535890 335.41199048 230.82845989 1.19816942 3364
3202 1 300.45176603 333.75729580 230.57989572 1.39499473 3199
3203 1 290.40015937 336.83237892 229.88292027 1.19709716 3205
3204 1 289.56686238 337.02870081 229.87053692 1.15906548 3205
3205 1 291.24318817 336.65788291 229.91835487 1.22580878 3206
3206 1 292.28023373 336.46483530 229.95026898 1.32265381 3208
3207 1 294.01620180 336.12838825 230.08541184 1.37513891 3209
3208 1 293.09479779 336.32524457 229.96891618 1.40681731 3207
3209 1 295.47636807 335.71875485 230.49477304 1.26543576 3201
3210 1 286.87950269 337.54081775 229.43547879 0.88576577 3212
3211 1 288.56766110 337.31797613 229.79853592 1.08366812 3203
3212 1 287.73438981 337.48351858 229.61674855 0.97602345 3211
3213 1 333.43430642 344.91728914 229.04715831 2.70577419 3214
3214 1 333.92967061 345.28901503 229.73694969 2.67189722 3368
3215 1 336.16027263 349.42434512 230.37311862 1.10824545 -1
3216 1 339.97845691 349.28852202 230.49384852 1.01829212 3218
3217 1 335.98388644 349.99242142 229.52428828 1.09803650 3215
3218 1 340.67668748 349.78059928 230.24973128 1.06146382 3220
3219 1 341.38200979 350.29854922 230.07054568 1.11638096 3220
3220 1 342.12119674 350.89462675 229.95541228 1.16067883 3222
3221 1 342.75232758 351.41856080 229.84482820 1.14342822 3222
3222 1 343.45939771 352.02964623 229.67390176 1.15266675 3223
3223 1 344.48849006 352.86568699 229.46177958 1.32380231 3226
3224 1 345.51606896 353.01895908 229.22689879 1.00536265 3069
3225 1 346.43510876 352.98863140 228.93953779 1.01720065 3069
3226 1 344.87785475 354.12476617 229.51501876 1.01794368 3223
3227 1 344.96668420 354.98413427 229.59278476 1.07334990 3226
3228 1 345.11904254 355.85360429 229.64702539 1.09966148 3227
3229 1 345.34765001 356.62914076 229.67183616 1.08793864 3228
3230 1 345.70856025 357.50695769 229.66891544 1.09966160 3229
3231 1 346.14671779 358.34871990 229.63562000 1.06909355 3229
3232 1 383.97594225 358.20138117 229.00714025 1.09885981 3077
3233 1 347.51854736 359.53340625 229.98028659 1.03150840 -1
3234 1 346.72121988 359.10390049 229.65539286 1.03560798 3230
3235 1 383.35810063 358.64202999 229.57761615 1.14303221 3232
3236 1 382.12533257 359.36193759 230.79888887 1.14107111 3235
3237 1 382.81519056 358.97846307 230.12191139 1.14386911 3232
3238 1 375.79255696 375.09244506 230.04698291 2.48901105 3374
3239 1 375.89570030 375.59778917 229.26812702 2.49468762 3238
3240 1 380.43605637 387.75110446 228.78570825 1.49615369 3086
3241 1 380.20089521 388.95401728 229.15683241 1.38371755 3240
3242 1 380.07069972 389.90382733 229.45347468 1.46882969 3241
3243 1 379.89283453 391.60003671 229.87561477 1.46973951 3244
3244 1 379.97382988 390.77073119 229.68551691 1.50614776 3242
3245 1 379.78863902 392.43661691 230.06634188 1.48045354 3244
3246 1 379.61070466 393.23015411 230.27469500 1.56528961 3243
3247 1 379.28328881 394.00177980 230.55606896 1.54615658 3246
3248 1 381.58576264 395.48789053 230.32190051 1.07580646 3256
3249 1 380.87642087 394.87903410 230.29902509 1.10302610 3248
3250 1 307.56031300 396.11878007 230.47506572 1.09310340 3251
3251 1 308.57687389 396.32508200 230.05468749 1.10530491 3252
3252 1 310.19369182 396.77634953 228.99287373 1.13682961 3093
3253 1 309.47321460 396.56677438 229.48269256 1.11631844 3252
3254 1 338.16162914 396.80995895 230.17291461 1.34534894 3380
3255 1 383.00530884 397.18416124 230.48764768 1.12392982 3256
3256 1 382.29163244 396.21153356 230.41757415 1.08020623 3249
3257 1 338.09191400 397.88713517 229.10873071 1.32254034 3254
3258 1 384.15074602 398.97839546 230.50844250 1.07953362 3259
3259 1 383.69301807 398.27290098 230.49192163 1.11813698 3255
3260 1 337.99133197 401.09131284 229.88456937 1.32577587 3102
3261 1 337.93293660 400.41624892 229.29415151 1.27489057 3102
3262 1 385.23530023 400.31941065 230.70512537 1.14714222 -1
3263 1 384.68355278 399.65687941 230.57531198 1.12587493 3259
3264 1 338.09532412 401.72861610 230.47384129 1.30195438 3260
3265 1 396.83058904 401.60250777 229.04609719 1.05468325 3104
3266 1 358.98011126 417.15862479 230.01584678 1.25082298 3394
3267 1 358.82079975 417.58587560 229.10546214 1.16565613 3266
3268 1 387.12349847 185.69844335 232.81304836 1.27471002 3269
3269 1 387.10777562 184.74518764 232.89643717 1.25858124 3411
3270 1 387.23951013 187.47835234 232.58300579 1.36706116 3268
3271 1 387.18261113 186.56155174 232.70981707 1.33452956 3268
3272 1 387.28234694 189.24663735 232.28342744 1.35863630 3273
3273 1 387.27184692 188.39226752 232.43234611 1.35980490 3270
3274 1 387.34238562 190.96537514 232.01392418 1.56125595 3275
3275 1 387.29499526 190.16298916 232.13853916 1.40753756 3272
3276 1 387.35783639 191.88954706 231.87092859 1.40255022 3274
3277 1 387.19788322 194.10993193 231.15366745 1.93185811 3278
3278 1 387.34813577 194.30175974 232.31568287 1.91325296 3412
3279 1 405.65782671 249.35273888 230.87731055 1.20979621 3117
3280 1 401.16174370 250.44354817 232.70119937 1.01635394 3281
3281 1 401.98401567 250.45941758 232.36666750 1.05050243 3282
3282 1 402.95180194 250.51588356 231.95870514 1.06019196 3283
3283 1 403.88724013 250.62918539 231.56886893 1.15105103 3285
3284 1 405.25399060 251.52720900 231.12755389 1.34499017 3285
3285 1 405.31995920 250.22147489 231.08020185 1.30332108 3118
3286 1 405.46738661 252.45121397 231.08007370 1.28355334 3283
3287 1 405.87430857 254.92764514 231.36800179 1.47909735 3288
3288 1 405.76735416 254.03815899 231.21044915 1.37316656 3284
3289 1 406.04425264 255.78206335 231.38271975 1.41969815 3287
3290 1 406.37544239 257.12678165 231.19444049 1.24958859 3289
3291 1 412.43754559 255.62617544 231.09905718 1.16853405 -1
3292 1 412.28092054 256.26230637 231.69498937 1.17481923 -1
3293 1 412.06484749 256.88281165 232.27406079 1.17115524 3292
3294 1 406.70920224 258.39264047 231.06902527 1.20502044 3289
3295 1 394.40971926 259.94245386 232.28559365 1.31757883 3296
3296 1 395.38367895 260.04767159 231.51308347 1.07343105 3295
3297 1 406.88203356 259.32611745 231.02084459 1.25883001 3294
3298 1 415.84529159 259.21341782 231.12081087 0.97626708 -1
3299 1 416.08362354 259.96767708 231.55781221 0.98117221 3298
3300 1 416.29459309 260.81780258 231.97385269 0.92203483 3299
3301 1 407.99153273 261.26725814 231.20480337 1.45773569 3303
3302 1 409.64863001 261.81676717 231.55942766 1.43146745 3305
3303 1 408.86695250 261.59106207 231.40674129 1.38313134 3302
3304 1 411.25293233 261.16203735 232.06025691 2.81322587 3305
3305 1 412.17961004 262.41395590 231.88971583 1.54732629 3306
3306 1 413.09777651 262.71237773 231.94254011 1.63247009 3307
3307 1 414.03102604 262.98864591 231.97094995 1.83499383 3308
3308 1 415.01767898 263.30630123 231.94759574 2.02843724 3309
3309 1 416.42099053 263.99112621 231.78010057 1.76691073 3310
3310 1 418.48365374 265.44460730 232.08966135 2.29620550 3429
3311 1 418.59225202 265.02850017 230.93144701 2.26774160 3310
3312 1 326.13283518 273.25609070 231.11231904 1.25967883 3313
3313 1 326.78434104 273.04158917 231.65981620 1.24280042 3314
3314 1 328.17580528 272.57274118 232.74269226 1.16800201 3433
3315 1 327.45357773 272.83697136 232.16604812 1.21557119 3314
3316 1 307.02022422 293.73412856 232.07330279 1.15095935 3317
3317 1 307.65340841 293.97507489 231.31762166 1.40043783 3146
3318 1 368.06509879 297.65582682 232.17489726 1.23288073 3319
3319 1 367.52317775 297.03846765 232.58571340 1.27675841 3440
3320 1 316.62853006 298.92966056 231.36171083 1.52837467 3154
3321 1 368.60810467 298.24537352 231.78078243 1.21395007 3318
3322 1 369.19299751 298.87164270 231.32595782 1.22863411 3323
3323 1 369.92644881 299.54050041 230.87361898 1.21754516 3164
3324 1 317.01272797 300.14953497 232.29961946 1.36894820 3320
3325 1 277.66056573 302.52308238 230.97022871 1.42858468 3161
3326 1 278.83263053 303.81421977 231.90285727 1.39806834 3325
3327 1 310.07176299 304.94928415 231.07478298 1.11887523 3328
3328 1 310.79043184 305.43211786 231.34922470 1.11148914 3329
3329 1 312.04043103 306.35246439 231.94021161 1.13592700 3330
3330 1 312.81159377 306.98202554 232.38800641 1.24284795 3333
3331 1 374.19641844 306.06550496 232.21067039 1.48559024 3450
3332 1 374.02353924 305.61863952 231.67510049 1.46447641 3331
3333 1 314.05336362 308.37898226 232.64783022 1.23843496 3330
3334 1 298.62290001 309.16375848 231.17489181 1.96653390 3180
3335 1 298.24417293 309.92865765 231.47622802 1.96944042 3334
3336 1 314.49075582 309.24747369 232.29724664 1.09302334 3333
3337 1 314.95889039 309.97723017 232.14810807 1.11648224 3336
3338 1 297.88205128 310.70555376 231.77260236 1.97127490 3335
3339 1 297.46527462 311.62621487 232.10408978 1.95132372 3338
3340 1 315.48852120 310.68645385 232.09642187 1.04343104 3337
3341 1 316.05296541 311.34412662 232.17962300 0.95891588 3340
3342 1 316.60543218 312.02581638 232.25876437 0.97054065 3341
3343 1 296.54862248 313.85953862 232.83104966 1.91958759 3344
3344 1 296.95335421 312.82242716 232.51759019 1.90950505 3339
3345 1 296.85970927 313.05517361 232.59402513 1.89994405 3339
3346 1 317.76296091 312.97432292 232.39474114 0.73056812 -1
3347 1 430.47206735 313.24303585 231.01902552 1.00165884 3348
3348 1 430.64208347 312.46280296 231.61355059 0.87229903 -1
3349 1 380.10131383 314.44015494 231.62905471 1.52141070 3458
3350 1 380.21280914 315.68622529 231.47424536 1.15509715 3349
3351 1 380.32545769 316.73697904 231.04612517 1.00379242 3350
3352 1 297.51332362 318.83433380 231.61786343 2.09151581 3353
3353 1 296.76694047 317.73982445 232.40593576 2.09785728 3464
3354 1 298.08473522 319.58715742 230.99989027 2.09284297 3353
3355 1 427.40680022 327.35680648 231.79378368 0.99258245 3466
3356 1 420.44272036 330.55646590 232.25154031 2.30245999 3468
3357 1 420.94900236 330.20757038 231.48342805 2.29472662 3356
3358 1 423.87068428 331.35564629 231.57623196 1.41069957 3359
3359 1 424.70591980 331.79926019 231.79864395 1.40948283 3360
3360 1 426.11924084 332.73765027 232.14084540 1.28963343 3363
3361 1 425.36584337 332.19428437 231.95363835 1.40586667 3360
3362 1 427.48668346 333.69379158 232.68273156 1.44858095 3471
3363 1 426.80755395 333.20252689 232.38442976 1.29712689 3362
3364 1 297.39179425 335.13325484 231.13425152 1.26208575 3367
3365 1 299.12606072 335.06699520 232.83919361 1.32610597 3572
3366 1 299.71734371 334.27307786 231.28457512 1.44945222 3202
3367 1 298.47440223 334.88069216 231.54095718 1.46137034 3365
3368 1 334.72061482 345.91331523 231.05314439 2.61117280 3370
3369 1 335.48833828 346.50382422 232.47699752 2.55908566 3488
3370 1 335.08401070 346.19620488 231.71650789 2.59720979 3488
3371 1 339.12658699 348.74805527 230.95606082 1.06714788 3218
3372 1 380.71654553 360.07061443 232.21306696 1.10227741 3236
3373 1 381.41211257 359.74198587 231.47716968 1.12523431 3236
3374 1 375.67391275 374.45246168 231.03368959 2.50234333 3375
3375 1 375.58219218 373.95512599 231.80901648 2.49511031 3376
3376 1 375.49049232 373.45906570 232.59249203 2.49613512 3498
3377 1 338.00937309 395.00811518 232.10571943 1.38212292 3501
3378 1 378.00340225 395.57900409 231.39304054 1.42905015 3379
3379 1 378.60607921 394.87141292 231.00878864 1.45142146 3247
3380 1 338.12218341 396.13260628 230.91115712 1.35611492 3377
3381 1 377.03122538 396.76981894 232.00616112 1.46271998 -1
3382 1 376.05848829 397.91796180 232.66906236 1.47424245 3381
3383 1 385.84491626 401.00557988 230.87989858 1.11316361 3262
3384 1 338.30534791 402.38337239 231.17725231 1.20763560 3260
3385 1 386.44015684 401.73770553 231.06885676 1.11730351 3383
3386 1 387.25764614 402.91660009 231.29090508 1.07508767 3383
3387 1 338.69510511 403.42634453 232.32851723 1.21087108 3384
3388 1 387.83868272 403.66836019 231.32571877 1.09087838 3386
3389 1 388.41895379 404.41830225 231.27237510 1.07165440 3388
3390 1 388.96400814 405.19441454 231.20031926 1.03279798 3388
3391 1 389.48488455 405.98790251 231.18492341 1.03523749 3390
3392 1 356.39470624 416.30289027 232.35256423 1.04939049 -1
3393 1 359.23708144 416.25961440 231.86365056 1.40150152 3395
3394 1 359.03484705 416.75316011 230.96904830 1.37801322 3393
3395 1 359.77241764 415.76700457 232.69951348 1.15955148 3508
3396 1 386.81429475 169.81643662 234.91788249 1.19315067 3517
3397 1 386.84246184 170.79083656 234.78772339 1.19329202 3396
3398 1 386.86497342 171.66623982 234.64181912 1.20957918 3397
3399 1 386.86634073 172.55758430 234.47989434 1.22918371 3398
3400 1 386.85132785 173.46127833 234.32359096 1.24425580 3397
3401 1 386.83624429 175.19980271 234.19548572 1.26472478 3402
3402 1 386.84093558 174.34166518 234.22718354 1.25967826 3399
3403 1 386.79966986 176.94660839 234.13394924 1.25700988 3404
3404 1 386.82555634 176.07056749 234.18224412 1.26297685 3401
3405 1 386.77096759 177.83291772 234.02265744 1.24822887 3403
3406 1 386.91646297 180.37867813 233.57231768 1.30460699 3407
3407 1 386.79355865 179.43429871 233.77732626 1.35076057 3405
3408 1 387.05028264 181.24272464 233.37216350 1.26801468 3406
3409 1 387.14430398 182.12169369 233.19475466 1.25506879 3408
3410 1 387.16264112 183.07109319 233.05314352 1.25628959 3409
3411 1 387.13267416 183.90079864 232.96550031 1.24689768 3410
3412 1 387.60539471 194.87174997 233.90939672 1.95427349 3518
3413 1 382.24508064 214.36234064 234.76390773 1.15613768 3523
3414 1 381.97898977 215.23839315 234.17871364 1.29837631 3413
3415 1 381.79104802 216.64066610 233.35336634 1.47032997 3414
3416 1 398.89614381 250.39731546 233.40598734 0.96795967 3418
3417 1 397.96556751 250.22242002 233.48686612 0.93624097 3416
3418 1 400.33588918 250.43734453 232.99484852 0.98489299 3280
3419 1 404.41461609 254.83631977 234.23089232 1.11455489 3524
3420 1 404.88970801 255.09210973 233.31079751 1.09651114 3419
3421 1 411.61754522 258.46152091 233.37253506 1.39252531 3293
3422 1 411.81946614 257.63965182 232.96599169 1.14883960 3293
3423 1 411.27442531 258.11241783 234.60241604 0.96010753 3527
3424 1 391.43844146 259.65183666 234.31368672 0.95512684 3425
3425 1 392.27651540 259.57632664 234.08809347 1.00246153 3426
3426 1 393.28765296 259.76416302 233.30331596 1.19164586 3296
3427 1 411.83364566 260.31164620 233.01912299 1.10010597 3428
3428 1 411.74102263 259.41287747 233.36812609 1.15614607 3421
3429 1 418.57832833 265.87967325 233.06646103 2.24686772 3431
3430 1 418.90005554 266.71845610 234.91638521 2.29624995 3529
3431 1 418.73709431 266.30969902 234.01864332 2.27081471 3430
3432 1 329.21176369 272.15710407 233.58796023 1.19845887 3433
3433 1 330.02762758 271.91061990 234.28351595 1.22079328 3530
3434 1 363.92704939 292.49256731 234.81615737 1.20689367 3546
3435 1 303.42999406 293.34907059 234.80048350 1.08120083 3436
3436 1 304.51528474 293.35452589 234.01327936 1.14937933 3437
3437 1 305.79994091 293.48073083 233.02558776 1.18572304 3316
3438 1 364.82310675 294.15408258 234.20775852 1.30339535 3439
3439 1 364.39337279 293.31118578 234.48573643 1.25044054 3434
3440 1 366.04834792 295.65502718 233.51126057 1.30224128 -1
3441 1 317.21244830 300.86438212 232.99468372 1.41904276 3324
3442 1 317.30765668 301.63665497 233.95480192 1.45775569 3443
3443 1 317.28225923 302.27517112 234.95476564 1.35453006 3553
3444 1 279.75093559 304.98342809 232.97522461 1.37584071 3326
3445 1 280.19670007 305.66791393 233.64307029 1.35743365 3444
3446 1 281.05131692 306.96669450 234.90156501 1.33211836 3447
3447 1 280.62198526 306.30629212 234.24914195 1.33040778 3445
3448 1 314.73278561 307.32807525 234.06671700 1.15567661 -1
3449 1 375.02515921 307.66994961 234.18501198 1.54622964 3557
3450 1 374.66192350 307.11309546 233.44611855 1.50730368 3449
3451 1 375.31715182 307.94463067 234.65323814 1.50587881 3557
3452 1 373.52390348 309.66145061 233.57369300 1.09368399 3449
3453 1 372.97899728 310.43271944 233.48193376 1.03884867 3452
3454 1 371.86693658 311.96616047 233.53389772 1.15391531 3453
3455 1 372.45230083 311.22192686 233.47570364 1.09834256 3453
3456 1 370.60004528 313.35091380 233.56772151 1.11656665 3454
3457 1 371.21550998 312.64845814 233.57759480 1.08158387 3454
3458 1 379.35759474 313.70734033 233.04871988 1.27376015 3459
3459 1 378.85244626 312.74955727 234.42786838 1.19743424 3559
3460 1 293.81937616 314.96035107 234.52011781 2.04213829 -1
3461 1 296.24674357 314.73647902 233.02987856 2.00068441 3344
3462 1 369.10578059 315.47997674 233.35432359 1.10635466 3463
3463 1 369.70061706 314.54905052 233.43875644 1.20761110 3456
3464 1 296.17025472 316.45135143 233.00246997 2.16103186 3461
3465 1 368.13287447 316.56063851 233.39930343 0.95169160 3463
3466 1 428.54431464 327.60745153 233.07040788 0.92545973 -1
3467 1 418.60860594 331.46896640 234.68319659 2.30431304 3570
3468 1 419.78658241 330.91696299 233.15115214 2.29445156 -1
3469 1 428.59485740 330.97349154 234.75146086 0.91151875 3569
3470 1 428.40087073 331.79602866 234.24573696 0.79158089 3469
3471 1 428.50401924 334.69100166 233.01121159 1.31019668 3362
3472 1 429.13823659 335.34426421 233.13492233 1.24525081 -1
3473 1 299.03830329 335.52588016 233.86003349 1.21705244 3572
3474 1 431.01724669 337.14529650 233.66158209 1.21647436 3477
3475 1 430.40619587 336.56409145 233.42810450 1.25220730 3474
3476 1 429.78527775 335.97159408 233.25244652 1.25403593 3474
3477 1 431.87429929 337.96751938 233.95723439 1.30351247 3474
3478 1 432.51674949 338.65359211 234.10427710 1.32044492 3477
3479 1 433.62408253 339.82513961 234.35608101 1.35814668 3478
3480 1 434.22104734 340.50106787 234.55069415 1.39434132 3479
3481 1 434.80131050 341.22399896 234.73277403 1.33856105 3479
3482 1 435.38753823 341.95570342 234.85418329 1.30391095 3481
3483 1 436.01726010 342.65107696 234.86629789 1.37162990 3482
3484 1 436.93674432 343.69050929 234.72937593 1.48605638 3483
3485 1 437.68623824 345.05362369 234.24459588 1.25051015 3484
3486 1 437.99917374 345.88278608 233.86248088 1.10076802 3485
3487 1 336.16298207 346.98658983 233.83049316 2.53148849 -1
3488 1 335.88602466 346.79304485 233.25834243 2.54149102 3487
3489 1 438.45646486 346.58376659 233.52815816 1.06929083 3486
3490 1 439.00375992 347.24336575 233.26879626 1.04684244 3486
3491 1 439.58378275 347.88128524 233.55526053 1.02416888 3490
3492 1 440.07958200 348.55903454 233.91010423 0.93949839 3491
3493 1 440.63374135 349.10307858 234.43036045 1.10143820 3491
3494 1 441.10259044 349.72368889 234.76463214 1.00945189 3493
3495 1 379.47198390 360.75434315 233.69661223 1.17612894 3497
3496 1 378.92554061 361.04123755 234.38020699 1.23061333 3588
3497 1 380.05762204 360.42593682 232.99558938 1.14767044 3372
3498 1 375.25409877 372.38508779 234.34955805 2.50906954 3590
3499 1 375.38651178 372.94795960 233.41813702 2.49065595 3498
3500 1 338.13071861 392.07595058 234.83300616 1.31301620 3594
3501 1 337.96681041 393.80090170 233.26720090 1.38388619 3502
3502 1 338.02059685 392.77439578 234.22390330 1.36124560 3500
3503 1 375.27075485 398.81524947 233.17716585 1.45695772 3382
3504 1 374.57674597 399.60017062 233.63247406 1.51371196 3503
3505 1 374.00520597 400.25103913 233.98080365 1.52211470 3504
3506 1 372.50364667 402.03141415 234.83504948 1.50684193 3507
3507 1 373.04416346 401.36415469 234.53041005 1.53199282 3505
3508 1 359.96788722 415.16545135 233.65752326 1.41214894 3599
3509 1 360.53146090 414.61206756 234.68066567 1.31805776 3599
3510 1 353.21619351 415.76159527 233.50164641 0.93887916 -1
3511 1 386.34397394 163.01392744 235.21562130 1.00557216 -1
3512 1 386.48505023 163.96290565 235.38893216 1.02951030 3511
3513 1 386.53353674 164.98867633 235.36977688 1.13448829 3512
3514 1 386.57585645 165.87543582 235.35379621 1.21119280 3513
3515 1 386.70600410 167.64238960 235.19789660 1.15794618 3516
3516 1 386.63239183 166.75603152 235.29071195 1.17109592 3514
3517 1 386.77329249 168.54945053 235.08346535 1.19713377 3515
3518 1 387.95723703 195.76522947 236.05320397 1.92190013 3519
3519 1 388.05316511 196.05690843 236.71148955 1.93450620 3602
3520 1 382.96979722 212.59210239 235.90898253 1.21331470 3521
3521 1 383.27495610 211.82173501 236.38997859 1.19302778 3522
3522 1 383.57758848 211.07142723 236.87789235 1.16524909 3606
3523 1 382.62063218 213.52196472 235.33082730 1.20575753 3520
3524 1 403.99501447 254.50744475 235.10243059 1.05216951 3526
3525 1 403.17489315 253.91474769 236.77892137 1.10079103 3609
3526 1 403.61350851 254.18622458 235.92934248 1.09940138 3525
3527 1 410.79747907 257.52315539 236.50076822 1.04251368 3610
3528 1 411.02519947 257.81333971 235.54388095 1.05334378 3527
3529 1 419.16467741 267.39724976 236.42726328 2.37606651 3613
3530 1 331.07010361 270.73701595 236.29239088 1.26411203 3531
3531 1 331.11042319 270.11786315 237.02083174 1.20742265 3612
3532 1 379.06455977 270.02927969 236.48506262 1.13334337 3614
3533 1 332.66859504 271.79964709 235.07241876 1.26329896 3534
3534 1 334.24439654 271.91623762 235.04928037 1.28118455 3535
3535 1 335.07572358 271.95291462 235.05259550 1.27079012 3536
3536 1 335.89633170 272.01990736 235.11483646 1.24756396 3537
3537 1 337.23525769 272.20403661 235.40275598 1.13697135 3538
3538 1 338.10211883 272.30635008 235.58951465 1.01419829 3539
3539 1 338.98042637 272.04728881 235.80944020 1.17329362 -1
3540 1 360.17050539 286.36987292 237.00008777 1.12539655 3618
3541 1 360.64463690 287.06826352 236.71790497 1.13972820 3540
3542 1 361.05778268 287.79482277 236.42962898 1.19171755 3541
3543 1 361.50935134 288.60452798 236.16421906 1.13560964 3542
3544 1 361.99995624 289.42509890 235.91824956 1.13472746 3543
3545 1 362.49905700 290.26483705 235.64752201 1.17703805 3543
3546 1 363.45583993 291.77784580 235.09948787 1.22430316 3547
3547 1 362.99466199 291.05950312 235.35831769 1.22991212 3545
3548 1 301.10805381 293.36260761 236.35747430 1.11932626 3550
3549 1 300.32079158 293.36543838 236.89942515 1.24240436 3548
3550 1 301.87376734 293.34677486 235.81697086 1.09731228 3435
3551 1 302.64379794 293.34665834 235.28786977 1.07344318 -1
3552 1 317.37132947 303.42814091 236.82670087 1.18233302 3635
3553 1 317.30027907 302.84094637 235.84666871 1.26122043 3552
3554 1 338.74343922 304.58818056 236.48143295 1.39938738 3637
3555 1 282.06853310 308.42633847 236.76146936 1.35170969 3641
3556 1 281.47596542 307.59385129 235.59135669 1.30245035 -1
3557 1 375.75933267 308.26322191 235.28753260 1.50839087 3558
3558 1 376.62574136 308.98751346 236.55280298 1.51489917 3645
3559 1 378.29592925 311.70004832 235.84492408 1.05859654 -1
3560 1 291.43867167 313.61426119 236.33431616 1.58855931 3561
3561 1 292.25715196 314.09706577 235.71453575 1.57531021 3562
3562 1 293.07893818 314.58454156 235.08418778 1.71944831 3460
3563 1 429.92281502 326.16769879 237.04917621 1.23188119 -1
3564 1 429.64397725 328.06002833 235.45426688 1.54426597 3565
3565 1 430.15217892 327.65651280 236.18759233 1.37679564 3566
3566 1 430.83932396 327.29773392 236.57855016 1.43245989 3567
3567 1 431.79448224 327.34560691 236.73278378 1.30710659 -1
3568 1 429.22808442 329.29736654 235.54505267 0.96331136 3565
3569 1 428.87478442 330.14951608 235.16030197 0.98820729 3568
3570 1 417.99079202 331.73974026 235.47142688 2.28296253 -1
3571 1 298.57733479 337.14109988 236.68105560 1.15579580 3658
3572 1 298.85286011 336.28811365 235.28400302 1.18665248 3571
3573 1 439.62382225 344.37125009 235.39909537 0.98005765 3575
3574 1 441.62398252 345.13288982 235.87482437 1.03433019 3576
3575 1 440.50933894 344.64303893 235.64327063 0.98493615 3574
3576 1 442.94422269 345.77214892 236.04551998 1.01365297 3579
3577 1 336.95031623 347.50563098 235.52016204 2.54963934 -1
3578 1 337.32827473 347.74085269 236.35952298 2.55226160 3663
3579 1 444.44683590 346.83495469 236.30496165 0.82811667 -1
3580 1 441.66047329 350.36667209 235.06779231 1.04855625 3494
3581 1 442.23319945 351.02341070 235.30339953 1.05473761 3580
3582 1 442.87138912 351.68917695 235.54901236 1.13729310 3581
3583 1 443.54572823 352.45151349 235.86865919 1.21829490 3582
3584 1 444.17120019 353.19613108 236.26967096 1.22312632 3583
3585 1 444.88570047 354.05135719 236.81235464 1.24440764 3584
3586 1 377.85866318 361.57427345 235.77880411 1.34597701 3589
3587 1 377.26353341 361.87243640 236.45994185 1.28314832 3589
3588 1 378.37764687 361.30901536 235.08621819 1.29818096 3495
3589 1 376.52893504 362.30874636 237.06393116 0.97987177 3676
3590 1 374.84051332 371.14367309 236.45025126 2.55045237 3681
3591 1 374.94680768 371.41048156 236.00113290 2.53747353 3681
3592 1 338.55396886 389.49879407 236.64371361 1.02758836 -1
3593 1 338.53336793 390.44104924 236.09590348 1.11768958 3592
3594 1 338.33087388 391.29194068 235.46254638 1.22567394 3593
3595 1 371.02749485 403.97390506 235.90564464 1.50267669 3596
3596 1 371.68658842 403.12550460 235.35698005 1.48374713 3506
3597 1 370.20102639 404.98220194 236.77496211 1.51431241 3595
3598 1 361.71431315 414.07682574 236.19880361 1.24691185 3600
3599 1 361.07509713 414.32579095 235.34948639 1.24133991 3598
3600 1 362.37027443 413.91220134 237.08547575 1.29130466 3687
3601 1 327.03901499 416.66648562 235.61285928 0.85768340 3689
3602 1 388.33241659 196.89456925 238.47370523 1.94582260 3694
3603 1 388.37175294 197.00018345 238.68954622 1.94772862 3694
3604 1 384.88539489 208.21702241 238.92607144 1.12344368 3716
3605 1 384.51643845 208.90376164 238.41826770 1.09347685 3604
3606 1 383.86064035 210.26776404 237.39996908 1.13626550 3605
3607 1 384.15289539 209.56522452 237.91906767 1.10697037 3605
3608 1 402.10916702 253.31883193 238.60634768 1.05145741 3719
3609 1 402.69753496 253.63713084 237.62171782 1.07062152 3608
3610 1 410.41384032 257.00228468 238.01691611 1.10541535 3722
3611 1 331.69844847 268.67845162 238.77383863 1.07853867 3723
3612 1 331.30313191 269.50635174 237.70899178 1.15306169 -1
3613 1 419.42207630 268.15568351 238.09819148 2.35429844 3726
3614 1 379.91192114 270.54055885 237.97427871 1.18848845 3727
3615 1 357.00387792 282.03255583 238.89948499 0.92761929 -1
3616 1 357.56309253 282.70811675 238.49030430 1.08891487 3615
3617 1 358.09958193 283.38997293 238.18757008 1.14180076 3616
3618 1 359.12142741 284.79199071 237.64026799 1.15863308 3620
3619 1 359.58840669 285.50272924 237.35495386 1.14141034 3618
3620 1 358.61685915 284.07123208 237.91245739 1.17819031 3616
3621 1 290.46332582 286.13833087 237.58107799 1.02613053 3622
3622 1 291.23167697 286.61760197 237.54990839 1.03030637 3623
3623 1 291.93701515 287.13030381 237.52998595 1.03801842 3624
3624 1 292.61998739 287.69354111 237.53351759 1.03505543 3625
3625 1 294.03560083 288.78625624 237.54031928 0.96407385 3629
3626 1 293.33530229 288.22638316 237.54688474 1.02748800 3625
3627 1 296.06190845 290.55498655 237.26002749 1.20238209 3628
3628 1 295.43589441 289.89704336 237.39466408 1.15850449 3629
3629 1 294.78953399 289.28819283 237.50848621 1.11441996 3627
3630 1 298.06898082 292.30071229 237.19370516 1.18078894 3633
3631 1 296.69278876 291.16940061 237.18201884 1.23560411 3632
3632 1 297.36629770 291.74761797 237.16382007 1.24076960 3630
3633 1 298.77964091 292.87169218 237.28624701 1.14374380 3549
3634 1 299.13128080 293.99474757 238.13009977 1.19843101 3633
3635 1 317.45881679 303.98401136 237.76517240 1.09223793 3636
3636 1 317.73285562 304.61731856 238.52773066 1.05626108 3635
3637 1 338.49895697 305.19091262 237.32287041 1.26962350 3639
3638 1 337.71462064 304.61194060 239.01955180 1.21450092 3733
3639 1 338.05412524 304.98786909 238.17963095 1.23939577 3638
3640 1 281.63390857 308.93105746 238.53718448 1.25638698 3642
3641 1 283.39023300 309.57730257 237.91044893 1.52589717 3644
3642 1 282.48279794 309.08325096 237.83783393 1.57337006 3641
3643 1 284.83816724 310.37258564 238.25339071 1.68726511 -1
3644 1 284.07806889 309.95974906 238.03962915 1.57547185 3643
3645 1 377.45626221 309.97190042 238.46242146 1.63155559 3739
3646 1 377.15671383 309.59522953 237.56806741 1.61235772 -1
3647 1 287.00667112 311.53335417 238.76006647 1.82452382 3649
3648 1 286.15985175 311.07639150 238.63721222 1.65807268 3647
3649 1 287.86822287 311.91985670 238.47390133 1.68730882 -1
3650 1 289.84497647 312.80931480 237.42728266 1.61796472 3560
3651 1 290.29159968 313.01310765 237.15405354 1.60766645 3561
3652 1 373.57569715 320.29511128 238.06158181 0.87104703 3654
3653 1 374.26530056 320.81346844 238.53551247 0.96228986 3654
3654 1 374.77023736 321.26006235 239.13260214 0.99360811 3740
3655 1 415.34728441 332.46387029 238.60555992 2.37309765 3656
3656 1 416.47490065 332.28788362 237.35642409 2.32938122 3655
3657 1 298.17672426 338.47774935 238.57219602 1.28723237 3751
3658 1 298.41291497 337.67629865 237.49481372 1.14584064 3751
3659 1 295.61324137 340.24527501 239.11437836 1.04867884 -1
3660 1 395.31016234 340.58074648 238.54685200 0.96808419 3661
3661 1 396.51443577 339.94737431 238.87348833 1.01100689 3755
3662 1 338.33113057 348.27949776 238.59437841 2.57041939 3767
3663 1 337.90568601 348.06194600 237.64140122 2.56817986 3662
3664 1 386.00199858 349.22865177 238.70384492 0.98082368 -1
3665 1 384.85636163 350.73624070 238.83077721 0.98598620 3666
3666 1 385.41199886 349.97158466 238.73045072 0.98122760 3664
3667 1 383.74226258 352.24763836 239.14781444 1.02786383 3665
3668 1 384.31471916 351.50444640 238.98190015 1.02362996 3665
3669 1 445.52026281 354.71675658 237.21635227 1.19694539 3672
3670 1 447.10490777 356.53620687 238.14145512 1.06004368 3671
3671 1 446.64532800 355.83131920 237.84347880 1.05727927 3672
3672 1 446.05810034 355.24197608 237.54174466 1.14396019 3585
3673 1 375.05127266 361.41506072 239.02395454 1.12894714 3777
3674 1 431.37797639 361.53442325 238.48734536 1.03614748 -1
3675 1 431.92586505 361.39367581 237.59655310 0.91577165 3674
3676 1 375.72019516 362.62687992 238.84168592 1.07205192 3782
3677 1 374.95304188 364.02522396 239.19241775 1.06555251 3782
3678 1 294.77532163 366.22073409 239.04945453 1.25783950 3786
3679 1 373.85585852 369.50615819 239.01476206 2.64565790 3791
3680 1 374.40864855 370.30200948 237.84425767 2.60349832 3679
3681 1 374.64884571 370.73284820 237.14447576 2.56592661 3680
3682 1 298.08075267 376.56286036 238.92270445 1.27421300 3794
3683 1 369.34975843 406.05395145 237.77084718 1.49335767 3597
3684 1 368.63904124 407.03595179 238.63454055 1.39187080 3683
3685 1 363.96142096 413.45843348 238.56591805 1.47085780 3686
3686 1 364.76695954 412.34468366 239.12721747 1.41880053 3802
3687 1 363.11670932 413.83952055 237.94943365 1.37836299 3688
3688 1 363.94167578 414.97827715 238.60610601 1.32563802 3685
3689 1 327.42884526 416.59119823 237.43564722 0.98075594 3690
3690 1 327.98907507 416.57501229 239.04595494 1.02915333 3804
3691 1 364.02777808 415.91008831 238.79172855 1.29060313 3688
3692 1 363.81243252 418.79904496 239.15671016 1.26061987 3693
3693 1 363.98326790 417.84825981 239.05155137 1.26437139 3691
3694 1 388.68586778 197.77363206 240.15793942 1.99867348 3695
3695 1 388.89325193 198.29676907 241.03049264 2.01622497 3819
3696 1 404.60987150 198.46721439 240.60813259 1.13528981 3698
3697 1 405.48178970 198.29082623 240.60836289 1.18217716 3698
3698 1 407.04792494 198.11396459 240.57897983 1.19485224 3699
3699 1 407.93400306 198.00761788 240.57515968 1.17484943 3701
3700 1 409.78827941 197.57331659 240.61119131 1.03682574 3702
3701 1 408.82092782 197.83908802 240.58992660 1.12050100 3700
3702 1 410.94381956 197.23474983 240.60236011 1.08005621 3704
3703 1 413.54012778 196.94164006 240.42833889 1.18405142 3705
3704 1 412.06108510 196.97984634 240.52792454 1.16303453 3703
3705 1 415.43982871 196.90574569 240.39049289 1.05146433 -1
3706 1 414.49415844 196.96166825 240.39978279 1.13693344 3705
3707 1 396.52279130 199.04464775 241.19310377 1.29876009 3708
3708 1 398.01053256 199.13442809 240.94619310 1.32270949 3709
3709 1 398.93993509 199.25117475 240.76962044 1.35827474 3710
3710 1 400.79007699 199.18947137 240.60232257 1.31379871 3711
3711 1 401.72752583 199.04847552 240.58682729 1.29508719 3712
3712 1 402.71522921 198.88564860 240.57942260 1.20854088 3713
3713 1 403.71893811 198.67371846 240.59229511 1.12045813 3696
3714 1 386.60335769 205.71876282 240.89732171 1.12300612 3826
3715 1 386.15613671 206.31123315 240.40171553 1.16047682 3714
3716 1 385.73011884 206.92386772 239.90999404 1.15182736 3715
3717 1 385.29159145 207.52981472 239.42768257 1.16694384 3716
3718 1 400.63829465 252.73536359 240.57026457 1.07676792 3719
3719 1 401.49049169 252.95876877 239.58852741 1.08930657 -1
3720 1 408.63517890 256.92091833 240.91153452 1.06314020 3721
3721 1 409.19780943 256.29850796 240.38764868 1.08931818 3722
3722 1 409.90696865 256.33266302 239.66305058 1.09349247 3720
3723 1 332.16424189 267.47368724 240.17730744 1.13649451 3724
3724 1 332.32399882 266.87532636 240.80252947 1.10777196 -1
3725 1 331.96772414 268.07731647 239.55733452 1.09569870 3723
3726 1 419.58827886 268.75760834 239.39599022 2.31091107 -1
3727 1 380.56581921 271.13718159 239.51731089 1.37821432 -1
3728 1 381.34740876 271.42307220 241.10154305 1.36977203 3835
3729 1 297.69421874 295.82007441 240.97309288 1.11550294 3836
3730 1 298.56620481 294.92861529 239.35624430 1.07792586 3729
3731 1 318.17630721 305.22359494 239.20897086 1.01577316 3636
3732 1 337.06414057 303.94395543 240.73934689 1.18991153 3850
3733 1 337.37890633 304.25726561 239.86588367 1.20403573 3732
3734 1 277.16002618 305.82720682 241.02771594 1.09422006 3848
3735 1 278.03510084 306.91508186 240.85519786 1.15376276 3734
3736 1 279.27437020 308.14974767 240.37191180 1.40231186 3737
3737 1 280.60218302 308.61831347 239.37991123 1.24479156 3642
3738 1 377.97796360 310.56777488 240.37984637 1.58724977 3856
3739 1 377.71408017 310.27650774 239.42378101 1.59363946 3738
3740 1 375.23602370 321.67317575 239.79269869 1.11752291 3741
3741 1 375.63373429 322.06566050 240.52615104 1.16105313 -1
3742 1 369.52839370 328.10798714 240.85208219 1.10481098 3879
3743 1 370.21348013 327.60639244 241.14022700 1.08560923 3879
3744 1 368.86178291 328.61960595 240.45223927 1.14277462 3742
3745 1 368.12938456 329.01836484 239.91908811 1.11630320 3744
3746 1 412.95947394 332.29572255 240.81052056 2.38711446 3747
3747 1 414.14883780 332.40829790 239.76171397 2.35540421 3655
3748 1 416.66245139 334.67952588 239.43144539 1.39664926 -1
3749 1 416.99674548 335.50713268 239.83216935 1.38965005 3748
3750 1 417.53542645 336.77627753 240.50744665 1.41054780 3749
3751 1 298.40255788 338.97536181 239.47679865 1.23874532 3753
3752 1 417.86542124 337.53836065 240.95224464 1.42127717 3750
3753 1 298.89252537 339.30501737 240.28092306 1.17969089 3754
3754 1 299.43271866 339.84176043 241.27288314 1.15157175 3889
3755 1 397.47268813 339.37550310 239.82777101 1.04220158 -1
3756 1 294.18600837 341.16412800 239.48063397 1.04231861 3659
3757 1 293.02501462 341.98800663 239.79980788 1.08665440 -1
3758 1 290.09444890 343.44530272 240.77237632 1.07255522 3759
3759 1 290.83357734 343.01577803 240.54516301 1.15501334 3760
3760 1 291.61655640 342.69935324 240.22980604 1.13907348 3757
3761 1 402.28400577 342.69805574 241.15109643 1.02411398 3893
3762 1 402.09869670 343.55216759 240.97975276 1.05873554 3761
3763 1 401.60118831 345.88705004 240.68052949 1.15179119 3762
3764 1 401.91819378 344.41840139 240.85615218 1.10227949 3761
3765 1 401.38833061 346.73215834 240.50762776 1.22587056 3763
3766 1 338.75336548 348.48210426 239.52773174 2.56968343 3767
3767 1 339.15915605 348.67244979 240.43056999 2.57013662 3896
3768 1 400.98752254 348.12915122 239.98056749 1.23059939 3763
3769 1 400.27552534 350.23337773 239.23475957 1.21991271 3768
3770 1 382.57114862 354.04626995 239.30197237 1.08917954 3772
3771 1 382.10074825 354.79188124 239.27128170 1.09577819 3770
3772 1 383.00818179 353.28736120 239.29164696 1.07475273 3667
3773 1 381.52666503 355.52590925 239.24604281 1.05837984 3771
3774 1 380.94393631 356.22993486 239.24748117 1.04351318 3771
3775 1 379.86901569 357.61618349 239.25874566 1.03779002 3776
3776 1 380.37268649 356.91531471 239.25834627 1.00285835 3774
3777 1 374.03802076 360.20776965 239.56739472 1.39745335 3778
3778 1 373.26720708 359.46016388 240.93689860 1.47350004 -1
3779 1 377.95326496 360.19501547 239.30741053 0.93777397 3780
3780 1 378.94217275 358.94032466 239.24513772 1.05653978 3775
3781 1 377.08897649 361.29764022 239.33207862 0.92696934 3779
3782 1 376.46810059 362.01211968 239.21567076 0.88358061 3781
3783 1 430.64274603 361.48883220 239.84603644 1.17514671 3897
3784 1 374.23126504 365.00397025 239.66350532 1.42574857 3677
3785 1 296.24747595 366.67806998 240.16880216 1.26917287 3787
3786 1 295.59308740 366.41291740 239.65392376 1.29464406 3785
3787 1 296.91107268 366.96440051 240.67502487 1.20413521 3788
3788 1 297.65429284 367.33802593 241.18101030 1.19432129 3902
3789 1 372.39669293 368.02219987 240.83269871 2.57229877 3791
3790 1 373.52690293 369.11032315 239.51901002 2.64102798 3791
3791 1 373.31924243 368.88571119 239.79418390 2.63299249 3789
3792 1 299.27206455 374.84112593 240.98314190 1.14572961 3905
3793 1 298.83149881 375.38350176 240.34687290 1.12902946 3792
3794 1 298.40712659 375.94287369 239.67246205 1.20543783 3793
3795 1 316.57175878 408.35790622 239.55787742 1.20223801 3797
3796 1 368.17115385 407.67872871 239.24178454 1.37735927 3684
3797 1 317.24034496 408.57097533 240.30689169 1.11973856 3798
3798 1 318.21004907 408.87486502 241.26214781 1.14967194 3908
3799 1 366.70228631 409.76816921 240.21207521 1.42351356 3800
3800 1 367.62614936 408.44652163 239.95644294 1.39171359 3796
3801 1 365.25296288 411.69298198 239.47664318 1.40190757 3802
3802 1 366.12083479 410.58706621 239.98243094 1.38112472 3799
3803 1 365.83006741 410.97327288 239.83333258 1.35050221 -1
3804 1 328.18054521 416.59433817 240.07817531 1.10912381 3805
3805 1 328.38587604 416.62236770 241.14770330 1.25097750 3914
3806 1 363.33001115 420.52287305 239.55361312 1.43180119 3807
3807 1 363.54712992 419.71204493 239.32526378 1.29111488 3692
3808 1 359.88313725 422.30331921 240.07767101 0.94096752 3809
3809 1 360.77041530 421.96870847 240.01895168 0.94549557 3806
3810 1 363.11983975 421.31736322 239.79519114 1.52147285 3692
3811 1 357.52716127 423.03105987 239.76458789 1.36743467 3812
3812 1 359.05218124 422.79638724 240.13327089 1.08759954 3808
3813 1 363.06546350 423.01960606 240.23373289 1.09402930 3806
3814 1 363.00709478 423.91789346 240.47637017 1.13614875 3813
3815 1 362.91650709 424.76693891 240.78178444 1.13044858 3814
3816 1 362.80004457 425.61374067 241.06747993 1.08296191 3815
3817 1 389.58240268 195.94525149 243.03217238 1.23944373 3923
3818 1 389.14842093 199.92594049 243.23374942 1.92542986 3925
3819 1 389.08033008 198.99597247 242.01161733 1.97451699 3818
3820 1 391.88878610 199.13843173 242.06223492 1.18375023 3822
3821 1 394.14987865 199.00440747 241.66063944 1.36518613 3823
3822 1 392.82550405 199.05412826 241.90987318 1.27273231 3821
3823 1 395.04792484 199.00551368 241.47710640 1.35548977 3707
3824 1 387.91954180 202.90027323 242.97888264 1.11409745 -1
3825 1 387.65249751 203.66314387 242.38552322 1.26838842 3824
3826 1 386.99588653 205.06713044 241.36336135 1.15079955 3827
3827 1 387.32944057 204.39290624 241.87601763 1.28865975 3825
3828 1 332.45310849 266.14387955 241.42938853 1.08008967 -1
3829 1 456.07559181 266.08337744 242.69120620 1.23008764 3831
3830 1 455.22599025 266.09590373 243.01884691 1.23272468 3829
3831 1 456.87586081 266.14524307 242.33184722 1.19278499 3833
3832 1 458.53796861 266.14405486 241.31593449 1.07252193 -1
3833 1 457.74830283 266.27399726 241.91158630 1.08254650 3832
3834 1 419.77943095 269.80494515 241.60945515 2.32815882 -1
3835 1 382.08129810 271.59168943 242.58951021 1.30447329 3937
3836 1 296.84396977 296.56841564 242.35854464 1.14508135 3949
3837 1 267.17869811 299.66829615 243.09154707 1.16634716 3840
3838 1 266.40477729 299.34424723 243.21320882 1.17204457 3837
3839 1 268.75853794 300.39891043 242.97012487 1.19905715 3841
3840 1 267.97420540 300.00986522 243.01927649 1.19325995 3839
3841 1 270.11005588 301.14114304 242.81960074 1.15061170 3842
3842 1 271.08522778 301.58419027 242.65663681 1.14777704 3844
3843 1 271.99366764 301.98035535 242.49163309 1.13428039 3844
3844 1 273.10069667 302.47720197 242.30782267 1.14085190 3845
3845 1 274.21672044 302.97021153 242.27234022 1.26620930 3847
3846 1 336.39773343 303.23661856 242.50573487 1.21335434 -1
3847 1 275.81683838 304.39631703 241.75518787 1.16313261 3849
3848 1 276.44922342 305.07958623 241.34179691 1.13124610 3734
3849 1 275.20782287 303.67461194 242.11978026 1.29547948 3845
3850 1 336.73377791 303.59363627 241.65501484 1.19215875 3846
3851 1 277.80924993 308.68554154 241.87847246 1.11662330 3853
3852 1 276.33814394 309.20685554 243.15866576 1.17807978 3853
3853 1 277.08968945 308.98614869 242.53012652 1.17871837 3851
3854 1 286.45294611 311.85432431 242.42572020 1.33422490 3959
3855 1 286.65795064 311.83378708 241.38084794 1.32525391 3854
3856 1 378.28864212 310.89418683 241.43406126 1.57863094 -1
3857 1 378.61862699 311.27219533 242.62200664 1.57455254 3960
3858 1 415.64796270 311.66395660 242.33938280 0.96714087 3859
3859 1 415.68323743 310.71584986 242.34467791 0.95803752 -1
3860 1 415.68107848 312.63513441 242.34883422 1.03297900 3858
3861 1 415.70783633 314.21649395 242.48985430 1.07994555 3860
3862 1 415.66078131 315.50017559 242.72529718 1.06183099 3861
3863 1 415.59199007 316.82050251 242.94987349 1.07925715 3862
3864 1 415.55729886 318.92615767 243.09605744 1.05005685 3865
3865 1 415.55998134 317.86257593 243.02307247 1.09551151 3863
3866 1 415.70334746 320.44906473 243.34934914 1.11722006 3864
3867 1 375.98996172 322.42893998 241.31740358 1.16034609 3869
3868 1 415.27136410 323.04568323 243.16004311 1.19319919 3965
3869 1 376.31498515 323.11709931 242.32874281 1.19384250 3870
3870 1 375.87401910 324.07440681 242.86813913 1.10542162 3871
3871 1 376.96165663 323.45168735 243.32315972 1.31559115 3967
3872 1 415.01759570 323.93999281 242.95621767 1.23537630 3868
3873 1 372.18596396 326.38293531 241.86236994 1.07220464 3874
3874 1 372.97627152 325.97222450 242.11040670 0.98984653 3876
3875 1 373.84616878 325.47590163 242.36246460 1.05142363 3876
3876 1 374.60331836 325.04291716 242.58769923 1.07704409 3870
3877 1 414.78478305 324.90387211 242.72296633 1.24177767 3872
3878 1 414.49387262 325.90906476 242.46981452 1.25079825 3877
3879 1 370.87879064 327.11525680 241.40855604 1.13701482 3874
3880 1 414.16798907 326.95446147 242.21572059 1.28302819 3878
3881 1 413.91744382 327.76127820 242.02682277 1.25355580 3880
3882 1 413.68297869 328.57706935 241.84035582 1.26419828 3881
3883 1 410.23752756 332.35739649 242.97901326 2.36541992 3884
3884 1 411.81741903 332.26921105 241.74534659 2.37963818 3746
3885 1 410.67628921 332.32544442 242.63840876 2.36105519 3884
3886 1 405.54561882 337.18340632 242.90344771 1.00565129 3971
3887 1 404.76552192 338.25386929 242.49903658 0.98312374 3886
3888 1 418.24252065 338.41471330 241.50060385 1.41604587 3752
3889 1 299.76900932 340.20463142 242.05186618 1.10448670 3890
3890 1 300.07890620 340.56947029 242.85022492 1.08919102 3972
3891 1 403.77163686 339.38744938 242.04142917 1.04875134 -1
3892 1 418.56002360 339.12939396 241.94551019 1.43643195 3888
3893 1 402.49033906 341.78761022 241.34811973 1.01839732 -1
3894 1 419.31670041 341.05626536 243.10285664 1.46214151 3892
3895 1 340.26679078 349.17883179 242.84602893 2.61753868 3977
3896 1 339.77746432 348.95288629 241.78089653 2.58508570 3895
3897 1 429.83660054 361.22924816 241.50125411 1.36064007 -1
3898 1 370.01943605 366.43638287 243.27821842 2.50459768 3899
3899 1 371.23273012 367.17227298 242.02530156 2.53774849 3789
3900 1 299.58463425 368.43263577 242.86458254 1.14649995 3989
3901 1 298.94725857 368.04247677 242.34182483 1.11767727 3900
3902 1 298.34216194 367.71753883 241.79130258 1.11033095 3901
3903 1 371.82471914 367.58036986 241.42050331 2.54039161 3789
3904 1 374.98348818 371.52257886 241.56337032 1.50792202 3993
3905 1 299.75076388 374.29379682 241.58175477 1.19294018 3907
3906 1 300.26017030 373.77011787 242.17733560 1.14824215 3907
3907 1 301.09912363 372.83595577 243.30070360 1.06963606 3991
3908 1 318.95561428 409.06360419 241.93643952 1.18454785 3910
3909 1 320.22370293 409.54066916 243.29335185 1.10386008 3998
3910 1 319.64531585 409.28857992 242.61668759 1.15145025 3909
3911 1 366.76973679 408.40679847 242.73528607 1.19814139 3997
3912 1 366.92294679 408.62077274 241.70893017 1.20760158 3911
3913 1 329.32402718 416.81982086 243.31638120 1.35541220 4002
3914 1 328.78040942 416.65776257 242.14663270 1.10357920 3913
3915 1 362.68637421 426.46929824 241.28501441 1.06542511 3815
3916 1 362.48037230 428.00864465 241.66259245 1.11613601 3816
3917 1 362.33671901 428.93232772 241.93889380 1.09797737 3916
3918 1 362.12729433 430.58769891 242.40391292 0.96938677 3920
3919 1 362.16803396 431.47177122 242.57335420 0.89638114 3920
3920 1 362.20613167 429.73091908 242.17143636 1.03491292 3917
3921 1 362.24350203 432.41918785 242.65946180 1.02110705 3919
3922 1 390.31260846 194.45533856 245.34765008 1.16658042 4009
3923 1 390.01372220 195.10307876 244.26594571 1.16229206 -1
3924 1 389.15151256 200.32854716 243.86480246 1.99614286 3925
3925 1 389.19741292 201.04395185 245.20122781 1.99674493 4011
3926 1 389.92026575 261.06449573 244.21448723 1.21029595 -1
3927 1 390.37755333 261.59828612 244.85517984 1.24938684 4012
3928 1 448.03766865 265.82263461 245.17342725 1.19545569 3929
3929 1 449.05883211 265.92137816 244.89663842 1.20069973 3930
3930 1 449.98088123 266.00626930 244.64830700 1.23290279 3931
3931 1 451.07774283 266.09998825 244.35129881 1.27401746 3932
3932 1 451.96801349 266.15331465 244.13630520 1.24039163 3934
3933 1 453.69999799 266.16524262 243.62911272 1.25949677 3830
3934 1 452.78682837 266.17517608 243.93279902 1.22659597 3933
3935 1 419.30758295 271.11883160 244.25258006 2.56307236 4033
3936 1 422.29702899 271.38055120 243.97950226 1.98990764 3939
3937 1 382.74277297 271.78788370 244.11829756 1.63920996 4031
3938 1 424.34842624 271.72561959 244.49564201 1.66796236 3940
3939 1 423.24403458 271.55208438 244.21837238 1.83607808 3938
3940 1 425.21991571 271.87625072 244.71026950 1.59539836 3941
3941 1 426.61493911 272.13121768 245.06260419 1.57471302 4035
3942 1 427.46411331 272.28158364 245.28342355 1.57463155 4035
3943 1 413.03284531 291.63465271 245.31124966 1.26356345 4056
3944 1 412.78843969 292.90945438 244.96010480 1.19770815 3943
3945 1 412.63087563 293.79270293 244.78753687 1.13227469 3944
3946 1 412.82996618 295.56624743 244.83197742 1.20990255 3947
3947 1 412.61593448 294.64662752 244.75416947 1.14458463 3945
3948 1 295.51932281 297.97681330 244.98667933 1.12515732 -1
3949 1 296.08897830 297.29636484 243.62057489 1.15832133 -1
3950 1 263.80133212 299.09237983 244.00476708 1.02719514 3952
3951 1 265.60810002 299.09009301 243.39373825 1.14757770 3837
3952 1 264.69855715 298.96825332 243.67589391 1.09635471 3838
3953 1 335.57957365 302.16757182 245.07468264 1.13859166 4058
3954 1 336.07090566 302.90176724 243.37090326 1.15219530 3955
3955 1 335.81763004 302.55013762 244.25255520 1.12356280 3953
3956 1 274.78079338 309.55699144 244.69805555 1.12530092 3852
3957 1 275.49512568 309.40378613 243.98744047 1.17386305 3852
3958 1 286.11157490 311.89273419 244.49823289 1.32007249 4075
3959 1 286.28247175 311.85995889 243.46688657 1.35696410 3958
3960 1 378.85203819 311.58670879 243.60828662 1.56086607 3961
3961 1 379.27199654 312.11115898 245.43380770 1.67868739 4076
3962 1 379.05516605 311.85005430 244.52454818 1.58532606 3961
3963 1 417.44103592 321.02676841 244.94978401 1.05962018 3964
3964 1 418.06899820 320.66176045 245.44848907 1.06655051 4078
3965 1 415.60447032 322.20148376 243.38546036 1.21178436 3866
3966 1 416.79479416 321.28141608 244.39004615 1.08471027 3964
3967 1 377.61623142 323.34757602 244.12184793 1.11971279 3968
3968 1 378.26997125 323.17242441 244.85083849 1.18841548 4081
3969 1 408.18568824 332.47724912 244.64076569 2.41984488 3970
3970 1 409.00002321 332.44367879 243.96117773 2.40785484 3883
3971 1 406.35930118 335.80688088 243.38049347 1.22356029 -1
3972 1 300.49045680 341.01563857 243.70574879 1.07093657 3973
3973 1 300.91238713 341.69808506 244.29982931 1.03718551 3972
3974 1 419.63565014 341.85572983 243.62543389 1.46140732 3894
3975 1 420.41232715 343.68002141 244.92906933 1.45469321 3976
3976 1 420.05007459 342.90509458 244.34239059 1.44761375 3974
3977 1 340.70954121 349.38455394 243.76484950 2.64025468 3978
3978 1 341.27145865 349.64758142 244.86707177 2.64856435 4093
3979 1 307.25475051 357.51315130 243.57879047 1.05654233 3981
3980 1 310.43310667 356.91024416 245.25287995 1.16451401 4094
3981 1 308.92466588 357.27913478 244.41310798 1.20152139 3980
3982 1 316.62618439 359.54366790 244.83866654 1.55820845 4100
3983 1 316.87641792 359.83095600 243.62982460 1.45362455 3982
3984 1 428.94576121 360.90804659 243.59970593 1.24670225 3985
3985 1 428.29571295 360.77807430 245.02060558 1.06806768 4101
3986 1 368.37062337 365.50385134 245.04751870 2.49696069 3987
3987 1 369.28227961 366.01636637 244.05881335 2.50352269 3898
3988 1 300.87970100 369.27014532 243.91758027 1.13565671 3990
3989 1 300.26857343 368.87197982 243.42376327 1.09326563 3988
3990 1 301.55511533 369.84655854 244.48494121 1.13264445 3992
3991 1 301.54352645 372.25904344 243.94314540 1.03406324 3990
3992 1 302.00261768 371.59902590 244.58687272 1.06008805 3990
3993 1 375.44902997 372.44712771 243.83607217 1.83131028 3994
3994 1 375.63813085 372.97975183 244.87961213 1.76978455 -1
3995 1 375.59521138 372.84771391 244.62264178 1.79601526 3994
3996 1 351.73679438 394.19912394 245.25879669 1.11896556 -1
3997 1 366.52269458 408.06675900 244.08374341 1.20169487 4118
3998 1 320.78539381 409.79471341 243.99769037 1.09106656 3999
3999 1 321.44812399 410.08807195 244.88979956 1.37401337 4000
4000 1 322.39058789 410.17358789 245.40206923 1.23334016 4119
4001 1 329.27949066 414.80861100 245.15438538 1.38536661 4124
4002 1 329.29854392 415.65515550 244.24071217 1.39602606 4001
4003 1 329.70183552 417.71094582 243.40837534 1.16490734 3913
4004 1 330.23885857 419.16787191 243.57070910 1.27504990 4003
4005 1 330.51446344 420.06729972 243.65362781 1.26823322 4004
4006 1 330.93550534 421.54803905 243.76633844 1.25127670 -1
4007 1 331.86592696 423.98538557 244.04219394 1.26066689 4006
4008 1 331.41503023 422.79471019 243.83545056 1.23230003 4006
4009 1 390.79052477 193.67856185 246.86769886 1.26587881 4126
4010 1 389.46948537 201.90520483 247.24580665 2.01250650 4127
4011 1 389.30731783 201.50327530 246.25605196 1.98188369 4010
4012 1 390.91907409 262.04017961 245.48649911 1.20888758 4014
4013 1 391.44865564 262.49990401 246.14544796 1.15223181 4014
4014 1 391.96025560 262.91182652 246.85621691 1.12790940 4129
4015 1 442.10028634 265.66354536 247.25855195 1.14150538 4016
4016 1 443.43261726 265.38014358 246.98731810 1.00866389 4017
4017 1 444.80543320 265.53025286 246.35437413 1.17617290 4018
4018 1 446.16243869 265.64532251 245.76533988 1.18194642 4019
4019 1 447.09132568 265.72400442 245.46383096 1.16783633 3928
4020 1 439.76512965 267.21071465 247.15314915 1.22688172 4022
4021 1 441.31615027 266.22669446 247.18268499 1.15076325 4015
4022 1 440.61185028 266.72725616 247.16330673 1.20183102 4021
4023 1 436.12460675 269.24522685 246.72121667 1.16568534 4026
4024 1 435.35065708 269.66483955 246.46652964 1.15526613 4023
4025 1 438.35593574 268.01802467 247.11096730 1.19357368 4020
4026 1 436.95827692 268.81902417 246.94562120 1.15805123 4025
4027 1 434.58521412 270.06989313 246.26636020 1.14816486 4024
4028 1 433.45880122 270.87896797 246.11323938 1.08290873 4024
4029 1 383.88722550 271.99128823 246.86526263 2.16365881 4030
4030 1 384.84003839 272.17216587 247.28591243 1.91414327 4151
4031 1 383.54009245 272.05985369 245.62979150 1.57512990 4030
4032 1 417.92408954 272.03778048 246.27266020 2.45002063 4034
4033 1 418.53057503 271.70119979 245.48563833 2.44655699 4032
4034 1 417.45903098 272.27011725 246.84309318 2.46418995 4157
4035 1 428.29091962 272.42873760 245.49665414 1.54257612 4036
4036 1 429.10658589 272.57461676 245.68302613 1.52428974 4038
4037 1 430.91991632 273.00878238 246.04361388 1.63892907 4040
4038 1 429.90439975 272.73409437 245.84614446 1.53776121 4037
4039 1 432.86673849 274.49664938 246.55530921 1.43679003 4041
4040 1 431.72301185 273.45327403 246.22561672 1.61226142 -1
4041 1 433.54599722 275.04202084 246.71951930 1.41154080 4042
4042 1 434.32041806 275.60538016 246.89208593 1.47515360 4044
4043 1 435.87902507 276.58044542 247.24305852 1.48543532 4161
4044 1 435.10428432 276.11017975 247.06305777 1.49892546 4043
4045 1 414.50426900 279.51280926 247.47456502 1.05382982 4160
4046 1 414.34488261 280.60292712 247.19389743 1.02337940 4160
4047 1 414.20184030 282.17829581 246.86811330 1.10108033 4046
4048 1 414.03496808 283.39579014 246.63315860 1.22365955 4047
4049 1 413.80858354 285.19057897 246.43750484 1.27092688 4048
4050 1 413.91856608 284.31104500 246.50936649 1.28787695 4048
4051 1 413.68711011 286.07501998 246.38144999 1.22389188 4049
4052 1 413.58892877 286.92674072 246.31751245 1.16992495 4051
4053 1 413.47125624 288.67461879 246.07977078 1.17180413 4054
4054 1 413.53352262 287.78179670 246.21302847 1.13402365 4052
4055 1 413.35681249 289.56338230 245.92411851 1.23307502 4053
4056 1 413.19948187 290.59804998 245.66345464 1.28022698 4055
4057 1 294.90903340 298.60196733 246.45123783 1.14995830 4180
4058 1 335.07745597 301.37114528 246.53972691 1.11354127 4185
4059 1 334.64110223 300.90129539 247.43656194 1.08664850 4185
4060 1 372.61318988 303.22936643 245.70290343 1.02336117 4061
4061 1 372.16298260 302.38156437 245.69530283 0.86069329 -1
4062 1 374.29173576 305.27629100 246.18075007 1.10254814 4064
4063 1 373.76124589 304.61341914 246.01272409 1.11843965 4064
4064 1 373.16979658 303.99243093 245.83874197 1.11710590 4060
4065 1 375.45602670 306.86976366 246.44926109 1.13103542 4066
4066 1 374.91859519 306.09246200 246.34596154 1.03711237 4062
4067 1 375.98875234 307.66543364 246.50814347 1.20739172 4065
4068 1 376.48124921 308.46080691 246.55843800 1.22686537 4067
4069 1 272.83738591 309.92258682 246.26064931 1.05804377 4071
4070 1 271.69282856 310.14187703 247.05949771 0.96200613 4069
4071 1 273.63356680 309.76001272 245.68775223 1.09411169 3957
4072 1 377.75388023 310.16941049 246.55437090 1.26381156 4073
4073 1 376.94856600 309.15029277 246.62774450 1.16632624 4067
4074 1 285.44244962 312.13582545 247.05261883 1.34580360 4194
4075 1 285.88147984 311.95673096 245.52697676 1.27067781 4074
4076 1 379.60071024 312.52155381 246.32148276 1.76972586 4197
4077 1 419.93692180 319.35922262 246.72392894 1.13290571 -1
4078 1 418.67213276 320.22503759 245.90274258 1.07214809 4077
4079 1 419.29839820 319.79789665 246.32194610 1.10465620 4077
4080 1 379.96928733 323.05505669 246.63842284 1.29386136 4203
4081 1 378.93679486 323.06881315 245.60010073 1.27785751 4080
4082 1 406.52936908 332.42019491 246.21176985 2.36485028 3969
4083 1 405.81588278 332.34363341 246.98913529 2.34154652 4082
4084 1 407.23227325 332.46741389 245.50555452 2.40137365 3969
4085 1 420.83644764 344.43864023 245.56121900 1.46504360 3975
4086 1 421.45678914 345.48473388 246.57923597 1.62428301 4085
4087 1 422.09548813 347.10646875 247.46884709 1.42149035 4088
4088 1 421.81646817 346.37346706 247.07814557 1.46785163 -1
4089 1 335.21548908 350.29067917 247.05264956 1.34083695 4091
4090 1 334.35607520 350.49784121 247.31889511 1.34903921 4089
4091 1 336.39930569 350.07391175 246.72487675 1.22223180 4092
4092 1 337.35521634 349.97694973 246.36321446 1.35066207 -1
4093 1 342.14855697 350.03894389 246.40903358 2.64109037 4230
4094 1 311.76560017 356.61121859 245.97774150 1.03862409 4095
4095 1 312.76642741 356.39273968 246.44589248 1.04811799 4096
4096 1 314.20314773 356.27357399 247.07929960 1.09595162 4245
4097 1 427.27827403 357.08597310 247.11068708 1.34682401 -1
4098 1 427.28748241 358.00241300 246.93609209 1.30078720 4097
4099 1 316.27267901 358.86095740 247.36158647 1.56243822 4247
4100 1 316.36197020 359.14378418 246.39857939 1.61815587 4099
4101 1 427.53163908 359.82929361 246.49345064 1.23965562 4102
4102 1 427.39027745 358.91128151 246.73206996 1.31116976 4098
4103 1 427.49143326 361.72968186 246.76807802 1.21698295 4101
4104 1 427.18636720 362.98157263 247.35090915 1.28927758 4103
4105 1 366.58184666 364.47372662 247.06188879 2.51306405 4106
4106 1 367.11710492 364.78725768 246.45187708 2.50763956 4107
4107 1 367.64440357 365.08683989 245.85819206 2.50664621 3986
4108 1 303.39159891 370.51173229 246.45468130 1.33689800 -1
4109 1 358.32162721 373.95600530 246.25348317 0.93204590 4110
4110 1 358.62175310 373.33941963 247.02886276 0.89614237 4260
4111 1 375.85913273 373.69935748 246.41841412 1.72195046 -1
4112 1 341.25464530 383.41676869 246.59403168 1.06562165 4266
4113 1 349.65823045 391.87455152 247.15426893 1.20227521 4269
4114 1 351.04289590 393.76729551 245.64930648 1.11339858 4113
4115 1 350.56249889 393.12326020 246.11136229 1.13948404 4113
4116 1 350.10733041 392.50046120 246.64224892 1.20778594 4113
4117 1 366.01081958 407.40175503 246.51536100 1.37813246 4271
4118 1 366.22292362 407.70272941 245.47802198 1.38495875 4117
4119 1 323.13423501 410.22650273 245.78513309 1.25526077 4120
4120 1 323.97019048 410.38042081 246.28004748 1.25826720 4122
4121 1 325.89782216 410.86861153 247.45549504 1.30769388 4272
4122 1 325.02659739 410.70922137 246.97476513 1.18515435 4121
4123 1 329.28239134 413.48363053 246.82738550 1.28647345 4275
4124 1 329.26889037 414.14485642 245.94061601 1.31453387 4123
4125 1 391.50957698 192.54737454 249.23904471 1.35985326 4277
4126 1 391.22868097 192.92432529 248.38417010 1.30636022 4125
4127 1 389.76757015 202.48277599 248.67966706 2.02681939 4278
4128 1 443.24688444 262.31710380 249.34306587 1.18753675 -1
4129 1 392.91112764 263.76538890 247.77485768 1.31483153 -1
4130 1 443.00241858 263.37076926 248.66705982 1.14378007 4284
4131 1 442.81105702 264.34454251 248.00192460 1.09033350 4130
4132 1 393.86931201 264.95986284 248.16260031 1.17578472 4129
4133 1 394.37847687 265.65016982 248.37872163 1.23566151 4132
4134 1 395.52262654 267.03612960 249.00959146 1.27163846 4135
4135 1 394.91784021 266.31559384 248.64753655 1.29117062 4133
4136 1 396.09347037 267.72979152 249.38025718 1.26976185 4134
4137 1 407.08317509 267.55886956 248.92026295 1.12098518 -1
4138 1 408.10269796 268.54140733 249.35736498 1.08315854 4137
4139 1 367.32719851 270.34465614 248.32975307 1.26343071 4140
4140 1 368.67280588 270.02552069 248.57792179 1.24966042 4141
4141 1 369.80157316 270.00821257 248.78099349 1.29100299 4142
4142 1 370.83087382 269.99879601 248.92807276 1.30014990 4143
4143 1 373.07692960 270.11193144 248.99924037 1.29986902 4144
4144 1 375.22180642 270.51080368 249.03123772 1.20035851 4146
4145 1 377.65258216 270.87691710 249.22226323 1.28690545 4147
4146 1 376.62190102 270.76397918 249.09537846 1.20494596 4145
4147 1 379.08157717 270.94197880 249.32060464 1.32981581 4148
4148 1 380.41636451 271.16698453 249.02879138 1.32137099 4149
4149 1 381.89651003 271.55189318 248.52774386 1.20979323 4150
4150 1 383.05668099 271.85191839 247.87574525 1.22948292 4029
4151 1 385.74881181 272.29608021 247.67447391 1.77262864 4152
4152 1 387.24537210 272.46631766 248.27841392 1.62472126 4154
4153 1 389.70412210 272.74603862 249.26873974 1.49494624 4293
4154 1 388.83347254 272.64799063 248.93651639 1.54056420 4153
4155 1 415.44503930 273.11613683 249.16209187 2.51566125 4156
4156 1 416.17041458 272.84715482 248.34434984 2.48082646 4157
4157 1 416.67894351 272.63448555 247.76510630 2.46911646 4034
4158 1 415.03538031 276.83633389 248.15146098 1.10081640 -1
4159 1 414.85775969 277.73548726 247.92282794 1.15079340 4158
4160 1 414.66880767 278.60140244 247.72357750 1.15947798 4159
4161 1 437.87980679 277.84012266 247.80814120 1.43120381 4163
4162 1 437.05947971 277.28884699 247.55969437 1.45114635 4161
4163 1 438.68104352 278.38646161 248.06695860 1.44257501 4165
4164 1 439.53235949 278.95302289 248.37673246 1.41355577 4165
4165 1 440.33054194 279.47715761 248.78783270 1.46204885 4166
4166 1 440.98205511 279.87040373 249.20331003 1.60132048 4305
4167 1 443.64569039 281.31019474 249.35773923 1.34336784 -1
4168 1 444.35869784 281.72857243 249.38075191 1.28161244 4307
4169 1 445.07497242 282.12447107 249.53812903 1.30211394 4307
4170 1 453.74637972 293.56402495 249.29217731 1.11202470 4318
4171 1 454.36275654 294.30103739 248.95959245 1.13038200 4170
4172 1 454.86714363 294.98097145 248.72582764 1.20163882 4170
4173 1 455.39394363 295.76895787 248.43181078 1.25736496 4172
4174 1 327.94935465 297.72167164 248.12303070 1.07601964 4175
4175 1 328.61491252 297.64357066 248.91558676 1.08988213 4320
4176 1 455.89583773 296.48804567 248.16047549 1.28168598 4173
4177 1 456.39667905 297.13470683 247.93627926 1.22205925 4176
4178 1 457.10152904 297.84679236 247.70788717 1.15290553 4181
4179 1 293.55877390 299.90990040 248.64658516 1.15781483 4183
4180 1 294.23093417 299.17616781 247.63150636 1.12767144 4182
4181 1 458.04232641 298.26890042 247.54397233 1.28865034 -1
4182 1 293.19012596 300.53303029 249.23494818 1.14112760 4179
4183 1 293.40377674 301.40868238 249.58268826 1.35077559 4179
4184 1 333.74159118 300.03917839 249.40201696 1.19267840 4323
4185 1 334.21113565 300.46573753 248.34008140 1.13306846 4184
4186 1 293.51244900 302.36101658 249.61586008 1.51728946 4182
4187 1 284.60133933 307.24514323 249.52657378 1.06207061 4324
4188 1 284.57837232 308.11647513 249.25532058 1.10477719 4187
4189 1 270.87017094 310.31772584 247.57140702 0.95507838 4070
4190 1 284.67010813 309.01030814 248.87493505 1.19098471 4188
4191 1 284.84974365 309.94155207 248.41279680 1.24683652 4190
4192 1 270.12672332 310.68815273 247.85398245 1.17156375 4189
4193 1 284.96714145 310.82953398 248.01588491 1.09279341 4191
4194 1 285.34920334 313.32152481 248.59496885 1.39216076 4195
4195 1 285.29609887 312.70311957 247.92875022 1.27885838 4074
4196 1 380.82369057 314.06354507 248.07483962 1.63370637 4076
4197 1 380.35967231 313.50049179 247.60235568 1.64188701 -1
4198 1 381.31135336 314.64799418 248.48638705 1.63049232 4196
4199 1 381.88525237 315.30223673 248.87684915 1.63794371 4196
4200 1 382.96490268 316.70256287 249.46679757 1.67270512 4201
4201 1 382.44984177 315.97904304 249.19842218 1.64616208 4199
4202 1 381.13651624 322.96827797 247.64996724 1.23577575 4203
4203 1 382.02574399 322.77764670 248.37292802 1.12893406 4204
4204 1 382.77420031 322.53045769 248.99219827 1.08456371 -1
4205 1 404.61061389 332.16926973 248.39037543 2.33113031 4341
4206 1 405.21049716 332.26366993 247.68305715 2.32430525 4083
4207 1 329.57386915 342.28794015 249.16983524 0.95386281 4208
4208 1 330.38933196 342.75157176 249.32608610 1.05131440 4349
4209 1 423.04359551 343.35622658 249.29870558 1.15142433 4347
4210 1 314.51814674 347.02046887 249.54396226 1.14036571 4211
4211 1 316.22952669 347.45016909 249.35995209 1.07238272 4212
4212 1 317.04254089 347.70148452 249.26493364 1.11827964 4215
4213 1 422.41893436 347.83297546 247.84766538 1.40982401 4087
4214 1 318.77940203 348.22149661 249.19226361 1.20078908 4217
4215 1 317.94217749 347.98047681 249.21152230 1.18161340 4214
4216 1 320.49225749 348.69753567 249.07466683 1.15458804 4218
4217 1 319.62457595 348.45867743 249.14607057 1.16073862 4218
4218 1 321.73597510 349.05325338 248.97589881 1.19165570 4219
4219 1 322.69165528 349.28996205 248.89177611 1.15593928 4220
4220 1 323.63914370 349.50175541 248.80580762 1.08272865 4222
4221 1 423.03818049 349.00582449 248.48871004 1.39435228 -1
4222 1 325.13329606 350.00280161 248.72308751 1.07797807 4223
4223 1 325.96484642 350.45585270 248.80662281 1.07928512 4233
4224 1 329.45209704 351.37331810 248.71356442 1.30290510 4225
4225 1 330.54062395 351.24055959 248.34960095 1.28349202 4226
4226 1 331.85405759 351.08052016 248.02771071 1.32523934 4228
4227 1 333.51583566 350.72571827 247.59173249 1.35781720 4090
4228 1 332.68116701 350.92995628 247.83422770 1.35196518 4227
4229 1 343.79323447 350.77911259 248.99260043 2.61769971 4362
4230 1 342.94703205 350.39443739 247.69757152 2.63547759 4229
4231 1 424.22169268 350.88781389 248.83862808 1.25018596 4232
4232 1 423.73701034 350.05947600 248.96652395 1.39669635 -1
4233 1 328.21877071 351.64992957 249.10228124 1.42146751 4224
4234 1 425.05390540 352.22853953 248.34375514 1.26276642 4231
4235 1 425.14694188 352.38265021 248.28253164 1.28704352 4231
4236 1 425.65979470 353.12124041 248.05850931 1.25826734 4234
4237 1 426.46085293 354.19307719 247.83055887 1.33000002 4236
4238 1 434.48542576 354.85975057 248.62593831 1.12062312 -1
4239 1 317.28458900 356.33765465 248.96756000 1.72545357 4240
4240 1 318.44503526 355.28849875 249.22553976 1.17959630 4367
4241 1 428.71818161 355.18008960 247.75603568 1.25885903 4243
4242 1 431.48301116 355.19746462 248.39465649 1.30051596 4244
4243 1 430.33411509 355.14054208 248.09045994 1.16793780 4242
4244 1 432.97134041 355.05902564 248.61919713 1.15082949 4238
4245 1 315.14429728 356.93333699 247.59794201 1.94024151 4096
4246 1 431.62172050 357.22580849 249.24214677 0.79747278 4242
4247 1 316.28974016 358.66148276 248.37461910 1.47275352 4374
4248 1 316.27782990 358.64497048 249.35493637 1.39994679 4374
4249 1 364.79758141 363.43108483 249.05001534 2.54819178 4251
4250 1 426.99818187 363.83826867 247.77775139 1.27532319 4104
4251 1 365.77828930 364.00250254 247.97056565 2.52642433 -1
4252 1 426.83927876 364.80274207 248.24055260 1.27393679 4250
4253 1 426.72606243 366.05992083 248.97877633 1.17712808 4250
4254 1 426.67495087 366.77986647 249.45950577 1.13673288 4253
4255 1 304.46534830 370.26111163 247.73377139 1.31700172 4256
4256 1 306.15735051 370.07665095 249.40026229 1.26474058 4387
4257 1 305.35774634 370.12612417 248.67623316 1.32890687 4256
4258 1 358.60081060 370.13840893 249.12736899 0.98276200 4383
4259 1 358.61352751 370.89083860 248.64801798 0.97917380 4258
4260 1 358.60402493 371.71265002 248.09184502 0.95366683 4259
4261 1 358.60661618 372.52217013 247.54141252 0.92522610 4260
4262 1 376.06273666 374.19895500 247.71985185 1.69212662 4263
4263 1 376.25662765 374.66066938 248.96487133 1.72993354 4390
4264 1 342.27718837 384.16399681 249.21608988 1.16783383 4391
4265 1 341.79414293 383.89276660 248.46662488 1.09104226 4264
4266 1 341.36881283 383.63272503 247.60775865 1.11767840 4265
4267 1 348.40519999 389.85109232 248.65686761 1.13724462 4268
4268 1 347.96901521 389.19979809 249.16831414 1.12930525 4395
4269 1 348.96287726 390.79235302 247.97142309 1.14174391 4268
4270 1 365.43311896 406.77053234 248.78811599 1.36078048 4400
4271 1 365.80767004 407.10483935 247.56337273 1.25124639 4270
4272 1 327.45410511 411.23500407 248.26424692 1.61648660 4273
4273 1 328.35335687 411.57770095 248.58988392 1.88799977 -1
4274 1 326.61628134 411.01256407 247.87401398 1.42839996 4272
4275 1 329.32488273 412.79620484 247.77231772 1.53896050 4273
4276 1 392.20273616 191.35006664 251.39793900 1.42331586 4408
4277 1 391.91567753 191.90386426 250.50848196 1.34855014 4276
4278 1 390.16347343 203.14736258 250.32159753 2.04846494 4279
4279 1 390.49941565 203.67399309 251.58611736 2.03935757 -1
4280 1 373.72560277 223.91411320 250.30751179 1.16952800 4281
4281 1 374.19469059 223.69906617 251.14848087 1.16993892 4416
4282 1 443.87126682 260.36220509 250.87510222 1.29417700 4283
4283 1 444.36746942 259.19061007 251.59666933 1.25311916 4420
4284 1 443.46393822 261.53484669 249.92248225 1.25213863 4282
4285 1 397.05577292 269.25950415 250.04929390 1.27002687 4286
4286 1 396.61489051 268.46097597 249.74044042 1.26971252 4136
4287 1 409.11923046 269.54867839 249.75796753 1.11403005 4290
4288 1 378.73213618 270.01853943 250.66940786 1.09684407 4422
4289 1 398.82114839 271.44488217 251.08340800 1.55322804 4299
4290 1 409.77534757 270.11764962 250.02563946 1.07774729 4138
4291 1 411.01516757 271.35247252 250.71530784 0.97143944 4292
4292 1 410.37253460 270.72971697 250.34271975 1.03038509 4290
4293 1 390.89822988 272.81329664 249.67157138 1.43200326 4294
4294 1 392.15751829 272.72386558 249.91891695 1.43352203 4295
4295 1 393.51793114 272.44806116 250.11834457 1.44984109 4297
4296 1 394.38207364 272.20559547 250.27542379 1.41149020 4297
4297 1 395.35064795 271.94918372 250.48558200 1.31200525 4298
4298 1 396.86919819 271.61984803 250.76939861 1.18739775 4289
4299 1 399.82466049 271.68922334 251.35294590 1.38835500 4300
4300 1 400.74312378 271.85042410 251.60806426 1.33844756 4424
4301 1 413.59141205 273.68586670 251.26202502 2.53937101 4302
4302 1 414.80645223 273.32639777 249.87894076 2.54122801 4156
4303 1 414.22438122 273.50311046 250.53379483 2.54319875 4302
4304 1 441.97415019 280.03987474 251.45470542 1.31077822 4432
4305 1 441.74086103 280.21848272 249.66579192 1.94358436 4306
4306 1 442.57677865 280.61295952 249.80741564 1.97719052 4168
4307 1 445.78879770 282.53110229 249.72009153 1.28985656 4308
4308 1 447.07336380 283.28510980 249.90876902 1.31059538 -1
4309 1 449.28429258 282.91212035 250.65040493 1.20680296 4310
4310 1 450.31104021 282.51947821 251.24114977 1.12308515 4439
4311 1 448.44576049 285.26165518 249.96706747 1.48913571 -1
4312 1 448.86021698 286.31490419 249.99033781 1.37347198 4311
4313 1 449.21885626 287.12899946 250.03920757 1.28138789 4312
4314 1 449.96609819 288.56618652 250.11226766 1.27637181 4313
4315 1 450.45834195 289.42813250 250.18368959 1.28782609 4314
4316 1 451.83463161 291.03621101 250.59610916 1.59964233 4318
4317 1 451.05815451 290.27051810 250.33757733 1.28848916 4314
4318 1 453.12143641 292.83325894 249.68934459 1.07604276 -1
4319 1 454.29676687 293.38145271 250.74455492 3.05223304 4318
4320 1 329.61744278 297.59957265 250.06036428 1.05432347 4321
4321 1 330.95240376 297.89981773 251.38322508 1.29001268 4441
4322 1 332.85210116 299.13863665 251.24904145 1.14607645 4442
4323 1 333.27850136 299.64318755 250.33732745 1.22304234 4322
4324 1 284.68128631 306.31225239 249.70722972 1.01040989 -1
4325 1 386.32734114 313.89960964 251.12885001 1.06626876 4326
4326 1 386.96838679 313.32933703 251.39232374 1.14203701 4327
4327 1 387.56052123 312.72534415 251.57965496 1.18171527 4447
4328 1 285.57071853 314.41338105 249.66021523 1.43213156 4195
4329 1 285.81969354 315.26368317 250.51281715 1.41302828 4328
4330 1 385.04172730 315.04150138 250.47248242 1.13854423 4325
4331 1 385.69856562 314.44793216 250.81128203 1.06876126 4325
4332 1 285.98851902 316.01560422 251.28023716 1.37143509 4329
4333 1 383.35491514 317.48515265 249.68018188 1.63944496 4200
4334 1 383.93513474 319.07201904 250.05981774 1.59519649 4335
4335 1 383.67356747 318.30339142 249.87664083 1.60816518 4333
4336 1 384.18273688 319.84525785 250.23476927 1.60026847 4334
4337 1 384.62307350 321.10411618 250.50018397 1.67899866 4336
4338 1 385.28044113 322.35024408 250.90516522 1.72108058 4337
4339 1 386.04602003 323.39121119 251.39734043 1.77470912 4338
4340 1 402.38767508 331.67340365 251.00639726 2.43142104 4341
4341 1 403.15467767 331.87056257 250.11023495 2.36942012 4340
4342 1 403.33966010 331.91516180 249.89368554 2.35589979 4205
4343 1 407.77912873 331.14557973 250.86795766 0.86855672 4344
4344 1 408.55081352 330.75150777 251.26266775 1.04313300 4345
4345 1 409.28500764 330.39400587 251.69644275 1.12645127 4463
4346 1 403.48817511 331.95006184 249.71907964 2.34316885 4341
4347 1 424.00771376 342.57168045 250.97804456 1.16442226 4470
4348 1 331.74096628 343.84167335 249.91881636 1.09872002 4352
4349 1 331.09802032 343.32358150 249.63669620 1.05590700 4348
4350 1 332.46919773 344.27448710 250.16323558 1.12612867 4352
4351 1 423.55744737 342.96084166 250.11196858 1.13355473 4347
4352 1 333.16777318 344.65859441 250.38708285 1.10478152 4353
4353 1 333.90002880 344.99288239 250.58646946 1.13883516 4355
4354 1 335.06863891 345.58146720 250.88935926 1.14335773 4355
4355 1 335.82607988 346.00578467 251.11266206 1.13469689 4356
4356 1 336.61173140 346.38316555 251.34025171 1.12021001 4357
4357 1 337.91004807 346.91741982 251.54353126 1.09906688 -1
4358 1 339.15739050 347.72383437 251.61947350 1.00796390 -1
4359 1 340.57390639 348.61724026 251.44094121 1.26472640 -1
4360 1 424.35345710 349.43156500 250.38363778 1.20266588 4361
4361 1 424.77869529 349.26625229 251.35929778 1.24192002 4474
4362 1 344.32915614 351.02301141 249.79247413 2.63320349 4364
4363 1 344.75322162 351.21858107 250.41296620 2.63043088 4364
4364 1 345.32870309 351.49826825 251.26538987 2.61471966 4476
4365 1 326.35708335 352.75451402 250.23536837 1.11656057 4366
4366 1 327.05171519 352.28347283 249.75637334 1.20334677 4233
4367 1 319.73916709 354.85212607 249.84722379 1.13815115 -1
4368 1 322.15830726 354.27336232 251.50808885 1.51971492 4370
4369 1 324.05901669 353.85392834 251.17369893 1.29995542 4371
4370 1 323.09706590 354.09905638 251.40043245 1.37353865 4369
4371 1 325.18718505 353.37579141 250.82986021 1.23655629 4366
4372 1 310.02576131 355.71538700 251.27809347 0.81372663 4479
4373 1 431.91420578 357.94426268 249.85204956 0.79282488 4246
4374 1 316.16381889 358.66748596 250.33045651 1.33271547 4481
4375 1 362.75729974 362.28387277 251.20037342 2.56579349 4376
4376 1 363.42292686 362.65804139 250.51200189 2.54430943 4377
4377 1 364.19360971 363.08703477 249.69887886 2.54883972 4249
4378 1 358.57728818 366.95079260 250.83136685 0.87150915 4379
4379 1 358.64465986 366.10964410 251.19430519 0.84988058 -1
4380 1 316.06532795 368.51404350 251.14548772 0.93562762 4485
4381 1 316.64722110 368.51915314 250.37744656 0.86038575 4380
4382 1 358.53369342 367.78984037 250.47717199 0.93712480 4378
4383 1 358.52962189 368.62843426 250.10467218 0.97812138 4382
4384 1 426.79955634 368.26561739 250.28856267 1.07703294 4254
4385 1 427.18336203 369.07389521 250.65939542 1.07673162 4384
4386 1 426.66713884 367.50967064 249.91012284 1.09671945 4254
4387 1 307.18303129 370.06578839 250.32407566 1.32224574 4388
4388 1 307.88081201 370.04996885 251.04949675 1.29765598 4487
4389 1 358.56531835 369.40203188 249.62705160 0.98669732 4383
4390 1 376.47208842 375.30057323 250.66417582 1.73802176 4489
4391 1 343.11738136 384.53704782 250.33693240 1.25942019 4392
4392 1 344.14262867 384.83952742 251.62606331 1.15415400 4492
4393 1 345.76818100 386.28649861 251.65983358 1.12634465 4493
4394 1 346.54838013 387.37931529 250.83758795 1.15737375 4393
4395 1 347.00553393 388.01689751 250.29816238 1.19296472 4394
4396 1 347.49324892 388.61463545 249.74083732 1.16314926 4395
4397 1 339.80275679 400.95954160 251.00010743 0.97210792 -1
4398 1 339.37693290 401.59467732 251.69160180 0.96008058 4397
4399 1 365.38367699 406.11517488 250.93756045 1.03939903 4501
4400 1 365.43427707 406.44589298 249.82502733 1.09818387 4399
4401 1 409.62119813 406.73770040 251.35841363 1.07773782 4402
4402 1 410.59902809 407.39731976 250.86913414 1.06077277 -1
4403 1 403.47792427 409.68545166 251.51261216 1.09542382 4509
4404 1 329.72661338 411.63262714 250.61463990 1.54094308 4510
4405 1 403.55449707 410.49460158 251.15383106 1.06250978 4509
4406 1 348.05200855 427.48284398 250.47149875 1.19960901 4407
4407 1 348.04205260 426.44413620 251.64450747 1.16279453 4513
4408 1 392.46834155 190.82071310 252.35314304 1.55480999 4409
4409 1 392.69908464 190.31695336 253.29681878 1.71498952 -1
4410 1 388.63290562 199.68305265 253.22409743 0.92931766 4519
4411 1 388.79529480 200.26783611 252.41708882 1.14734039 4519
4412 1 390.75396880 204.09802749 252.59185469 2.04192716 4524
4413 1 374.58481675 223.44828474 253.14014700 1.12077925 4527
4414 1 411.62701844 221.74589670 253.74990185 1.28006510 4415
4415 1 413.15297194 222.25655526 252.83589036 1.15674508 -1
4416 1 374.41962281 223.54128614 252.12902252 1.11777774 4413
4417 1 446.43369230 254.71054159 253.71171595 1.18096251 4533
4418 1 445.39732483 256.88964686 252.48810560 1.11426648 4419
4419 1 445.78571073 256.02223682 252.89563439 1.14595627 4533
4420 1 445.02685363 257.76608647 252.15403305 1.15190116 4418
4421 1 378.45811534 267.35616694 253.20769625 1.02897488 -1
4422 1 378.61820001 268.46596269 252.19896905 1.07781277 4421
4423 1 402.86878897 272.19236793 252.06983140 1.45272991 4425
4424 1 401.62410709 271.98070120 251.83033102 1.37801198 4423
4425 1 403.80589629 272.39510169 252.21460872 1.45806833 4426
4426 1 404.93295391 272.67506252 252.40354749 1.40857119 4427
4427 1 405.82321834 272.90935928 252.62198575 1.37314848 4428
4428 1 407.28720959 273.32985181 253.13806913 1.35422180 -1
4429 1 408.13139497 273.59625816 253.49964021 1.44037633 -1
4430 1 412.18508662 274.11356471 252.96526556 2.55170506 4535
4431 1 412.64810497 273.96260341 252.38670524 2.54132436 4430
4432 1 442.48445321 279.95470730 252.82843971 1.16955554 4536
4433 1 452.16134380 281.91941109 252.10198328 1.20156217 4435
4434 1 454.01290718 281.41926414 252.64989842 1.19110055 4437
4435 1 453.18100809 281.62828240 252.41935700 1.18688369 4434
4436 1 455.69158154 281.01205601 253.05349881 1.13501595 4438
4437 1 454.85043261 281.20961526 252.85410163 1.15941504 4436
4438 1 456.53123123 280.87840170 253.33381907 1.12643278 -1
4439 1 451.18595736 282.21469392 251.71948560 1.21559095 4433
4440 1 454.40246402 293.07869043 253.12198467 1.21313764 4538
4441 1 332.21490046 298.29054913 253.09193628 1.41141939 4541
4442 1 332.48276998 298.68911485 252.06795800 1.09894133 4441
4443 1 392.11586194 307.03224641 253.39476207 1.32955830 4543
4444 1 391.15996987 308.07485821 252.93153693 1.16126784 4443
4445 1 389.53792762 310.09528381 252.17528544 1.22393444 4444
4446 1 390.24996263 309.09908933 252.50296168 1.15725522 4444
4447 1 388.10551005 312.08170973 251.72819848 1.18699868 4448
4448 1 388.90934576 311.01874680 251.95212488 1.21416776 -1
4449 1 411.52432103 315.17017639 252.04918292 1.09297459 4450
4450 1 411.77816621 314.39325804 252.86260858 1.55576511 -1
4451 1 286.12126238 317.32744372 252.81849289 1.25101124 -1
4452 1 286.08212594 316.76138904 252.11165610 1.29618288 4332
4453 1 410.62126231 317.64761560 252.59871455 1.27864296 4454
4454 1 410.89520311 316.86047137 252.38276204 1.23386027 4455
4455 1 411.19432207 316.05316903 252.19507805 1.17654330 4449
4456 1 410.31635839 318.54321838 252.82791303 1.26003048 4453
4457 1 409.98366120 319.55915520 253.12562545 1.21919039 4456
4458 1 409.49269140 321.18384840 253.76897250 1.16215977 4457
4459 1 409.73761331 320.41476244 253.45151630 1.18908609 4457
4460 1 386.55973305 324.08165017 251.75485317 1.78675281 4339
4461 1 387.32093639 325.15422131 252.31943429 1.94924307 4460
4462 1 388.08306091 326.09357817 253.08185195 2.21201143 4461
4463 1 410.03954325 330.05723527 252.09456028 1.15189793 4465
4464 1 411.66312522 329.70131975 252.84584557 1.08677829 4467
4465 1 410.81697087 329.80729743 252.48423531 1.15692616 4464
4466 1 413.26656228 329.94872355 253.78378749 0.96483205 -1
4467 1 412.50681205 329.67018759 253.19336130 1.03423891 4466
4468 1 400.75959496 331.32991731 252.76977436 2.51894660 4340
4469 1 401.68753940 331.50053408 251.79630422 2.48260117 4340
4470 1 424.49596302 342.19177373 251.82509051 1.05354476 4472
4471 1 425.42280912 341.45982579 253.42914029 1.06078052 4566
4472 1 424.98184980 341.82170645 252.67885408 0.99539153 4471
4473 1 425.59665404 349.07681087 253.07987835 1.30232343 4567
4474 1 425.15787525 349.15700105 252.23252568 1.28935928 4473
4475 1 346.14784909 351.91657577 252.51766175 2.61200988 4476
4476 1 346.57375629 352.14228570 253.18882138 2.63737145 4570
4477 1 321.22342797 354.43095700 252.53011591 1.17873353 4368
4478 1 320.58062161 354.54488749 253.31204889 1.01427560 4477
4479 1 310.70296670 355.76424669 252.03208076 0.72732708 -1
4480 1 315.71442407 358.57518598 253.21261210 1.47702280 4581
4481 1 315.90478217 358.61330296 251.98414058 1.48150180 4480
4482 1 360.64678493 361.07449765 253.30243881 2.60571040 4483
4483 1 361.73059122 361.71358087 252.23690530 2.54747152 4376
4484 1 314.54870959 368.95849902 253.55335687 1.28831252 4485
4485 1 315.09885039 368.83025772 252.78878983 1.30158078 4586
4486 1 315.53599426 368.65360792 251.91762669 1.05125108 4485
4487 1 308.49543487 369.97865986 251.79937600 1.28138257 4488
4488 1 309.33568679 369.73862468 252.86041603 1.20867314 -1
4489 1 376.73058116 375.96348201 252.29378707 1.78974425 4490
4490 1 377.02575682 376.48334284 253.26374691 1.76973700 4593
4491 1 344.84922776 384.40532726 253.50386301 1.20302670 -1
4492 1 344.86159102 384.91927270 252.60283479 1.22130046 4491
4493 1 345.24706552 385.56125460 252.11869707 1.14237909 4492
4494 1 338.93058352 402.27546982 252.42726399 0.97381664 4398
4495 1 338.62477890 402.87683988 253.03954908 0.95986581 4398
4496 1 338.31653660 403.46214581 253.65851242 0.99896144 4495
4497 1 403.13686532 404.54698622 253.69855589 1.20230581 4599
4498 1 406.55677654 404.64685790 253.11523838 1.05460554 4506
4499 1 405.04330283 403.81340205 253.72802097 1.07279533 4500
4500 1 405.86012520 404.23515838 253.37740783 1.08265865 4498
4501 1 365.31635206 405.85114367 251.97224994 1.11642055 4502
4502 1 365.26686477 405.61708135 252.98588289 1.20353319 4603
4503 1 402.88818878 405.56509228 253.18830990 1.09687113 4497
4504 1 402.85804832 406.47835629 252.77735883 1.12610954 4503
4505 1 407.24942437 405.07367829 252.83529733 1.07226347 -1
4506 1 408.43405538 405.95918962 252.07847483 1.07249977 4401
4507 1 402.98071352 407.27577589 252.41897140 1.15663817 4503
4508 1 403.16866449 408.07421446 252.11260162 1.17634033 4507
4509 1 403.34804189 408.88259733 251.84902457 1.15993242 4508
4510 1 330.20123207 411.35808861 252.32732980 1.37875339 4511
4511 1 330.50620316 411.23002989 253.26533881 1.25640589 4605
4512 1 347.63704714 424.34143787 253.76698745 0.99403132 4607
4513 1 347.76771958 425.05718479 253.07602749 1.00342081 4512
4514 1 347.90659725 425.76257283 252.40018092 1.07164912 4513
4515 1 392.33606235 189.20946952 255.74748275 1.21780660 4611
4516 1 394.50187080 189.01878284 254.58112010 1.03847824 4612
4517 1 395.21101046 188.59476173 255.13529205 1.04485940 4612
4518 1 388.56859795 198.68237793 255.44279758 1.06682949 4616
4519 1 388.58345936 199.24687298 254.12069674 0.98857511 4518
4520 1 393.27459663 201.38503469 255.30418992 1.26765571 4521
4521 1 393.76553524 200.68762783 255.61033700 1.14922625 4619
4522 1 392.80023643 202.08530190 254.95633991 1.18289052 4520
4523 1 391.29312357 205.51667426 255.36894055 2.00424397 4623
4524 1 391.02600576 204.69691391 253.87030975 2.03734405 4623
4525 1 409.15876876 220.43798793 255.24830104 1.18838329 -1
4526 1 410.37023149 221.07902099 254.40278462 1.23457088 4414
4527 1 374.78801603 223.41708505 254.27233979 1.21918884 4528
4528 1 374.93934833 223.57802543 255.72631948 1.27181162 4628
4529 1 448.32005299 250.66629016 255.70073922 1.23728477 -1
4530 1 447.84855854 251.46136207 255.44808856 1.23624991 4529
4531 1 447.46155088 252.24649036 255.08798373 1.24395240 4530
4532 1 447.12742199 253.11654822 254.68362399 1.24800760 4531
4533 1 446.80573649 253.96516889 254.18394372 1.24546589 4532
4534 1 410.72448094 274.78007898 255.09946318 2.58434328 4630
4535 1 411.21088747 274.51528794 254.30729087 2.58375595 4534
4536 1 443.02414039 280.00074769 254.14498240 1.23805891 4537
4537 1 443.43578352 280.05270532 255.14546666 1.20828834 4635
4538 1 455.49285386 294.01868161 254.08795347 1.17506946 4539
4539 1 456.98507663 294.95898377 255.13701200 1.24187896 4643
4540 1 332.75408869 298.10503479 255.35612699 1.31312141 4641
4541 1 332.40552719 298.14102585 254.32888969 1.30694247 4540
4542 1 394.32714752 305.09191211 254.32779292 1.26625357 -1
4543 1 393.17484377 305.99821799 253.91575449 1.25292495 4542
4544 1 286.55144625 319.48236794 255.70703405 1.24244292 4545
4545 1 286.23327327 318.68594119 254.68699491 1.28117675 4646
4546 1 408.90056559 322.78918520 254.27939435 1.25472312 4547
4547 1 409.20349687 321.97929006 254.04130654 1.19712247 4458
4548 1 408.11235583 324.61462950 254.87677826 1.22239208 4549
4549 1 408.46099440 323.84113518 254.62775988 1.20697396 4546
4550 1 407.62657203 325.88310919 255.26506317 1.21571487 4548
4551 1 389.04714881 326.85823476 253.95020469 2.02416300 4553
4552 1 390.34291286 327.64320654 254.72900877 1.81629979 4553
4553 1 391.05470305 328.11433207 255.14165935 1.70601168 4555
4554 1 407.24067939 326.95902055 255.65943461 1.13896521 4550
4555 1 391.72673895 328.62170253 255.59258449 1.71935632 -1
4556 1 404.11160251 329.36209052 254.68929494 1.16374952 4557
4557 1 404.91079114 329.01014434 255.13450636 1.22985797 -1
4558 1 406.12345276 328.44783035 255.76135758 1.20907143 4554
4559 1 398.13448205 331.21908537 255.21590453 2.53391272 4560
4560 1 398.72072957 331.20953712 254.68959475 2.52595243 -1
4561 1 399.23471556 331.21533167 254.21955429 2.51005749 4468
4562 1 387.84411930 340.70020307 255.23622397 1.06177674 4565
4563 1 426.98562129 339.76183119 254.79299236 0.86001862 -1
4564 1 426.55583902 340.60780376 254.88497892 0.87180041 4563
4565 1 388.68032702 340.85352537 255.70987423 1.07479186 4658
4566 1 425.90935823 341.12863674 254.30036988 1.00247399 4564
4567 1 426.14767517 349.01735304 253.98862967 1.31138673 4569
4568 1 427.25512353 348.83149541 255.61709075 1.26044928 4660
4569 1 426.68646557 348.95531741 254.77353743 1.29534344 4568
4570 1 347.42254288 352.62513277 254.55226636 2.63732006 -1
4571 1 318.82120480 354.96619641 254.65999053 1.22671317 4572
4572 1 319.83731672 354.70368203 253.91801069 1.17876429 4478
4573 1 317.09238281 355.95007863 255.58718793 1.83009101 4574
4574 1 317.80720445 355.43801007 255.23117640 1.51195469 4571
4575 1 307.68908634 356.97524653 254.67728625 1.43178568 4576
4576 1 308.90729353 357.04032610 254.60919620 1.45390458 4577
4577 1 309.84759322 357.12417717 254.57156540 1.58214278 4579
4578 1 312.37913643 357.25594364 254.85320787 2.11248207 4580
4579 1 310.86286257 357.16468507 254.60277944 1.82930855 4578
4580 1 313.17058687 357.32732210 255.03065824 2.13252805 4581
4581 1 313.74493910 357.39507569 255.16167287 2.21468975 -1
4582 1 315.15139347 357.57756048 255.66190340 2.25282841 -1
4583 1 314.27102859 357.46702100 255.29710848 2.21941909 4582
4584 1 358.85943143 359.96935318 255.03739208 2.61251693 -1
4585 1 311.85783831 369.20443245 255.24203601 1.34831519 4668
4586 1 313.68650965 369.06312684 254.39215435 1.14508688 4485
4587 1 310.40699129 369.42007958 254.02230820 1.22229813 4588
4588 1 311.11574867 369.29943653 254.65815738 1.22054866 4585
4589 1 375.27807706 373.01263126 255.64896642 1.16277400 4672
4590 1 375.55593780 373.77202743 255.17139546 1.19759655 4589
4591 1 375.86274437 374.46107955 254.69246153 1.25636530 4589
4592 1 376.17517929 375.10225373 254.11138797 1.28914725 4590
4593 1 378.10716003 377.67525187 254.63119715 1.78088920 4596
4594 1 377.61979068 377.18266423 254.12150572 1.80596269 4489
4595 1 379.20089701 378.70491575 255.56197675 1.74146549 4673
4596 1 378.64062535 378.16779171 255.09476800 1.75664112 4595
4597 1 344.72809357 383.97567710 254.31594470 1.17648492 4677
4598 1 344.55254098 383.52821157 255.11536970 1.20157515 4677
4599 1 402.77726367 402.53950652 254.89835364 1.41504223 4600
4600 1 402.23583918 401.89338003 255.41119293 1.31892994 4681
4601 1 337.94367047 404.13533162 254.30863364 1.03638500 4496
4602 1 337.36743457 405.14564373 255.22475519 1.12404965 4601
4603 1 365.24347495 405.35724900 253.93545674 1.20500655 4604
4604 1 366.33033843 405.21500939 255.07931191 1.39880195 -1
4605 1 330.97020443 411.13653995 254.81626923 1.31813574 4685
4606 1 347.46939953 423.53758597 254.51130842 1.06427832 4607
4607 1 347.22825005 422.69109143 255.37103930 1.14542154 4696
4608 1 396.96119960 186.69650285 257.21905061 1.07374249 -1
4609 1 396.74622365 187.45166123 256.59504869 1.08861288 4608
4610 1 392.03354736 188.44211972 257.58078502 1.22515269 4697
4611 1 392.12805925 188.84043650 256.65921981 1.21089212 4610
4612 1 396.21198485 188.05004441 256.00167910 1.13070875 -1
4613 1 396.47328843 196.62306199 257.43305959 1.15749451 4614
4614 1 396.97046765 195.74017396 257.75070484 1.14301832 4700
4615 1 388.32821876 197.69334331 257.59085284 1.25700442 4703
4616 1 388.51384500 198.19305377 256.43858211 1.15027696 -1
4617 1 395.44398005 198.31413924 256.73637484 1.20598031 4618
4618 1 395.97517314 197.52001763 257.07391693 1.19503388 4613
4619 1 394.25886338 199.95877490 255.93072366 1.11711219 4620
4620 1 394.78150749 199.24754332 256.26177666 1.15705885 4617
4621 1 391.68228627 207.07763116 257.88252284 2.01995998 4705
4622 1 391.56614306 206.56424211 257.07644169 2.01800888 4621
4623 1 391.43596184 206.03720142 256.23509299 2.00771985 4622
4624 1 405.86936631 218.75865812 257.61320469 1.15541963 4625
4625 1 406.76580158 219.16511841 256.96852619 1.16144513 4626
4626 1 407.96036533 219.79615997 256.20984062 1.12351015 4525
4627 1 375.19594581 223.76189489 257.78769910 1.17503330 4709
4628 1 375.00188436 223.70296185 256.70122593 1.25023000 4627
4629 1 409.91290719 275.34136959 256.72554490 2.55113710 4727
4630 1 410.22653082 275.10044764 256.03504205 2.55432816 4629
4631 1 448.38067216 278.42029936 257.07086066 1.11422415 4634
4632 1 450.22252271 277.79134102 257.42376598 1.22652048 4633
4633 1 450.96559847 277.45926158 257.63379087 1.18321161 4734
4634 1 449.42370895 278.02147956 257.23912485 1.13130915 4632
4635 1 444.23379409 280.01265835 256.53949291 1.07305482 4636
4636 1 445.03031569 279.78956679 256.87242401 1.15629157 4637
4637 1 445.84000995 279.45861075 256.93848278 1.14340618 4638
4638 1 446.67802122 279.12625383 256.97566808 1.13144850 4639
4639 1 447.51591460 278.78778554 257.01113444 1.12001037 4631
4640 1 458.23889217 295.80414383 255.87480350 1.11664858 4643
4641 1 333.14436190 298.10098372 256.33703254 1.32585669 4642
4642 1 333.90411511 298.15017654 257.85758013 1.34526342 4737
4643 1 458.69567179 296.42037298 256.24563796 1.05903031 4640
4644 1 459.08861912 296.98432819 256.80907066 0.96842127 4643
4645 1 284.83875405 319.82744895 257.73184514 1.02664715 4740
4646 1 287.17946053 320.10560886 256.31520859 1.13973466 4648
4647 1 287.14775216 320.07583428 256.28217707 1.13973760 4648
4648 1 287.53794080 320.45838925 256.73425748 1.15660500 4743
4649 1 288.12099263 321.09020959 257.90395356 1.37537247 4742
4650 1 392.47653682 329.23366805 256.14223393 1.79585444 4651
4651 1 393.15200172 329.76579658 256.60915999 1.90739252 -1
4652 1 408.17595551 329.02198094 256.99296079 1.17443177 4654
4653 1 407.51242996 328.57833853 256.43967603 1.18706285 4652
4654 1 408.80415678 329.41548299 257.56633360 1.17594561 4750
4655 1 395.84818850 331.46884718 257.32724482 2.61683656 -1
4656 1 396.47306381 331.34964959 256.72245335 2.58580950 4559
4657 1 390.26545301 338.90853814 257.15268184 1.24759668 4758
4658 1 389.36628674 340.37138550 256.22508793 1.17345158 4659
4659 1 389.89858725 339.68356642 256.67229349 1.21089414 4657
4660 1 427.90246457 348.64786163 256.58245222 1.26050198 4762
4661 1 348.34563539 353.15965544 256.00595000 2.68498716 4662
4662 1 349.08743243 353.59616078 257.12942975 2.67401361 4766
4663 1 316.52969878 358.12481677 257.59220204 2.06354702 4773
4664 1 316.11551869 357.85400322 256.81622854 2.13650150 4663
4665 1 356.28109651 358.27510157 257.49340045 2.73051302 4667
4666 1 357.81261966 359.29423110 256.04900853 2.63978538 4584
4667 1 356.96978754 358.74186893 256.85241213 2.67741130 4666
4668 1 312.84284618 368.95399728 256.65206490 1.20652945 4779
4669 1 373.59835178 368.98380324 257.65724483 1.13875784 4780
4670 1 374.24664191 370.49780982 256.97175714 1.17972438 4669
4671 1 373.91867057 369.73676285 257.30429744 1.14520046 4669
4672 1 375.00148575 372.23432350 256.06536014 1.16250695 -1
4673 1 379.74279646 379.23477954 255.99180620 1.71298213 4595
4674 1 380.31533037 379.84708249 256.46768728 1.69983909 4673
4675 1 381.28807425 380.92735481 257.28155358 1.66789934 4674
4676 1 344.05525283 382.02248297 257.22636461 1.21664463 4782
4677 1 344.27932125 382.76612583 256.25572072 1.24191022 4676
4678 1 399.89375678 398.33620225 257.71618889 1.24483633 4796
4679 1 400.31612112 399.10667915 257.23962551 1.28002855 4678
4680 1 400.80588251 399.84040223 256.80536650 1.28747091 4679
4681 1 401.67293596 401.06010574 256.00180824 1.28973107 4680
4682 1 336.81050204 406.16796925 256.07486674 1.16416120 -1
4683 1 336.47281706 406.79169916 256.71126902 1.21899619 4682
4684 1 330.11799305 411.85029781 256.75153314 1.21401898 4685
4685 1 331.26593867 411.13479373 256.00956574 1.56759929 4686
4686 1 331.82879583 410.93787364 256.72137706 1.45449863 4688
4687 1 332.46667349 410.63137501 257.21709273 1.39849590 4688
4688 1 333.19429132 410.23945342 257.72172160 1.40654511 4800
4689 1 327.13872602 413.44565172 257.21857843 1.15525141 4690
4690 1 328.02906416 412.95773547 257.17450528 1.18397689 4691
4691 1 328.86509863 412.52049937 257.06008746 1.25787489 4684
4692 1 326.39247061 413.92865842 257.22312845 1.14360369 4689
4693 1 325.68705530 414.51216853 257.35535928 1.41980911 4692
4694 1 324.90701523 415.77692067 257.79821506 1.25082500 4692
4695 1 346.89667497 421.59849973 257.10956156 1.28297462 4806
4696 1 347.04121869 422.08991046 256.00764281 1.25477632 4695
4697 1 392.30813425 187.67087013 259.37645773 1.16054711 4809
4698 1 392.10172559 188.04959314 258.52567227 1.20080381 4697
4699 1 398.79689416 192.59799830 258.70300403 1.12347291 -1
4700 1 397.47007189 194.91162494 257.97353183 1.14138151 4701
4701 1 397.87615148 194.25033770 258.14769723 1.13009910 4702
4702 1 398.36002107 193.40482582 258.41603263 1.12405041 4699
4703 1 387.96195314 196.96085651 259.44577662 1.22416035 4811
4704 1 388.14307013 197.32332921 258.50426004 1.27702847 4703
4705 1 391.85228328 207.92422937 259.17520450 2.00274458 4812
4706 1 404.11992056 217.81689604 258.88350002 1.13469128 4708
4707 1 403.28515670 217.45128961 259.50732158 1.18761627 4706
4708 1 404.92453565 218.22726185 258.29888491 1.11551970 4624
4709 1 375.68764294 223.76856907 259.53039098 1.17887013 4816
4710 1 390.63926531 269.59656332 259.98659614 1.17961842 4711
4711 1 391.74046638 269.92457470 259.94292271 1.20336472 4712
4712 1 392.81526569 270.19480805 259.88883943 1.19580262 4713
4713 1 393.64452663 270.42756625 259.83145093 1.17375670 4715
4714 1 394.46098878 270.70590688 259.77938489 1.14183080 4715
4715 1 395.25303239 271.03518881 259.72179102 1.11779339 4716
4716 1 396.12614360 271.40606676 259.68105022 1.17696732 4717
4717 1 396.94634549 271.75016365 259.67259240 1.25838908 4719
4718 1 398.77143719 272.45886483 259.51585580 1.32199022 4720
4719 1 397.78913963 272.06746270 259.63472268 1.29443590 4718
4720 1 399.74466511 272.84853658 259.32578979 1.26029905 4721
4721 1 401.00717998 273.31586712 259.12036677 1.23987092 4722
4722 1 401.89938671 273.61878513 259.07136012 1.26575371 4723
4723 1 402.69618369 273.86208649 259.06306534 1.29773793 4724
4724 1 404.34415740 274.36323432 259.09870622 1.39569086 4726
4725 1 403.50340493 274.11128900 259.07696977 1.35412527 4724
4726 1 405.18418286 274.68419962 259.15648539 1.53224747 -1
4727 1 409.37503668 275.83815741 258.13152319 2.57612033 4728
4728 1 408.98002175 276.36325496 259.54915107 2.60889497 4822
4729 1 454.22057624 276.13552723 258.22099283 1.16413723 4732
4730 1 453.40097405 276.44620422 258.17640115 1.13379622 4729
4731 1 455.99898329 275.46532402 258.38559936 1.20203966 4733
4732 1 455.04443067 275.82433284 258.27566600 1.19627862 4731
4733 1 456.99823782 275.23978725 258.58474028 1.19563575 -1
4734 1 452.13872661 276.92002850 257.97098619 1.14609176 4729
4735 1 443.00782659 281.10302724 259.67085689 1.25160488 4823
4736 1 443.72217037 280.51592352 258.13245824 1.17859947 4735
4737 1 334.41626002 298.22846039 258.76501092 1.42816558 4738
4738 1 334.93066898 298.33203425 259.58293466 1.60467361 4824
4739 1 283.34220141 320.45845781 259.85979799 1.12083407 4740
4740 1 284.31118786 320.06583900 258.61286896 1.15117784 4739
4741 1 288.81497604 320.48738323 259.59348473 1.14276650 -1
4742 1 288.55338803 320.92466701 258.78707493 1.12979380 4741
4743 1 288.49746838 322.05842353 258.20920661 1.10909642 4649
4744 1 289.05693117 323.91911928 258.75465994 1.19932328 4745
4745 1 288.80897041 323.09913085 258.47176196 1.07390289 4649
4746 1 289.35545728 324.72089085 259.06209539 1.23417915 4744
4747 1 290.06663517 326.50198333 260.02356621 1.24993983 4748
4748 1 289.77908304 325.70162945 259.58188520 1.20732025 4746
4749 1 410.09571584 330.14967995 258.74666502 1.15510721 4753
4750 1 409.43760309 329.78719534 258.16044089 1.14619838 4749
4751 1 395.23246850 331.67273629 258.00979520 2.65116197 4755
4752 1 411.37877084 331.01215289 259.76002658 1.20090951 4834
4753 1 410.75701871 330.56775228 259.26226668 1.15338417 4752
4754 1 394.08455924 332.43739636 259.76376075 2.54401727 4835
4755 1 394.62074400 332.01428686 258.85518559 2.59530905 4754
4756 1 380.69089809 337.08204848 259.91837889 0.92450797 4840
4757 1 391.48771917 336.41642305 259.01571390 1.21325452 -1
4758 1 390.85397194 337.68705814 258.05613271 1.39451698 4757
4759 1 431.06164964 347.72396099 259.31933666 1.22370997 4760
4760 1 431.96576498 347.34417186 259.76507551 1.15650864 4846
4761 1 428.41516041 348.90091801 259.49269900 1.25314114 4849
4762 1 428.71161835 348.51596659 258.02241626 1.36563456 4763
4763 1 429.37764336 348.36680275 258.70350827 1.44337577 4764
4764 1 430.19973751 348.02491668 259.00118703 1.25917958 4759
4765 1 350.86157795 354.64380898 259.59488576 2.81582791 4855
4766 1 349.93616515 354.09982922 258.37023197 2.63360898 4765
4767 1 314.00552341 355.69629198 259.51097273 0.98604643 4853
4768 1 314.68585349 355.77541225 258.20151553 0.86401251 4767
4769 1 317.00362058 358.44353890 258.48963302 1.88590315 4773
4770 1 354.44695770 357.01646303 259.19112294 2.48707357 4772
4771 1 355.19272144 357.53302081 258.48526922 2.79965967 4772
4772 1 355.58307072 357.79862166 258.13603705 2.78489929 4667
4773 1 317.46882354 358.70617106 259.39855007 1.86991670 4856
4774 1 372.12878685 365.02294564 259.40505668 1.24165195 4775
4775 1 371.89278303 364.01929882 259.83945500 1.16407159 4860
4776 1 372.35391798 365.94649946 259.01687086 1.22421581 4774
4777 1 372.65483367 366.85216180 258.62228729 1.21964617 4776
4778 1 314.11411407 368.19607311 258.93093555 1.32334642 4863
4779 1 313.65209584 368.51587330 258.09129018 1.28655543 4778
4780 1 373.24983372 368.22636388 257.99238808 1.13485264 -1
4781 1 343.47173885 380.54273602 259.32280332 1.20095642 4864
4782 1 343.79124838 381.19055366 258.36015973 1.15089373 4864
4783 1 383.02540472 382.85567102 258.30132381 1.63051527 4785
4784 1 382.69704721 382.48728364 258.17040293 1.64542864 4785
4785 1 382.42555967 382.18650711 258.04802186 1.63624965 4675
4786 1 384.82808765 384.86711034 258.95849543 1.57306258 4787
4787 1 383.96971388 383.90360867 258.63429649 1.60813385 4783
4788 1 384.19795512 384.15939896 258.71655764 1.60264869 4783
4789 1 386.39828675 386.77816630 259.80782014 1.71399676 4786
4790 1 385.44244194 385.59581651 259.26220306 1.58567551 4786
4791 1 388.78675637 387.91359384 260.03804956 1.47185612 4871
4792 1 387.31437013 387.28572174 259.90868293 1.59392753 4791
4793 1 397.65532501 394.59809653 259.87638821 1.22588114 4876
4794 1 398.15811164 395.37347718 259.44932592 1.22704344 4793
4795 1 398.74686444 396.27379601 258.96800432 1.29618697 4794
4796 1 399.15229256 396.98328073 258.55462717 1.24139438 4795
4797 1 399.53050159 397.64337930 258.12832575 1.24543482 4796
4798 1 335.90852849 407.85636921 257.98089389 1.06521354 4683
4799 1 334.60031076 409.48607313 258.66461418 1.38031514 4880
4800 1 333.90952385 409.86335644 258.17634391 1.39123403 4799
4801 1 335.30218190 409.12529805 259.37954976 1.44216059 4880
4802 1 324.43069010 416.43933413 258.02440162 1.12226742 4694
4803 1 323.92050775 417.06551855 258.23184580 1.08357659 4694
4804 1 323.10567226 417.91619878 258.50409171 1.02582909 4803
4805 1 346.88378670 421.04442118 259.04094938 1.18039742 4892
4806 1 346.89820131 421.37558614 258.08919822 1.21853811 4805
4807 1 392.79894023 186.17367972 261.78848709 1.03395012 4894
4808 1 392.47976501 187.29212434 260.24575404 1.14008557 4809
4809 1 392.61497973 186.83269017 261.11254765 1.13030812 4807
4810 1 387.62270730 196.28901237 261.29872812 1.09483716 4895
4811 1 387.78775835 196.60563234 260.34839073 1.16773596 4810
4812 1 392.04318539 209.00816447 260.83692521 1.99868463 -1
4813 1 400.26897803 216.05079811 261.60514330 1.18357252 4814
4814 1 401.02917980 216.43213180 261.07039125 1.17155114 4707
4815 1 401.94191293 216.89980650 260.47723716 1.21739029 4707
4816 1 376.16437427 223.81914861 261.20140994 1.27407366 4903
4817 1 385.32758195 268.16700262 260.85840389 1.21014021 4818
4818 1 386.24078275 268.12126670 260.56153899 1.21287015 4819
4819 1 387.28502068 268.38288982 260.41214107 1.23972280 4820
4820 1 388.19760909 268.69735359 260.28609005 1.22277572 4821
4821 1 389.69373454 269.25120668 260.06635962 1.16561438 4710
4822 1 408.72808461 276.92659202 260.87076805 2.59666529 4909
4823 1 442.43025502 281.62572491 260.89615939 1.24741536 4912
4824 1 335.26797154 298.18606780 260.63264403 1.45818144 4918
4825 1 390.53878806 301.26929268 261.96512804 1.08730869 4921
4826 1 389.76907656 301.70901899 261.56874509 1.09100769 4825
4827 1 388.18128572 302.57740343 260.90530643 0.98005360 4829
4828 1 387.32895365 302.99586876 260.85522139 0.90943085 4827
4829 1 388.97432879 302.11204224 261.18533239 1.04853033 4826
4830 1 289.77802067 319.00193349 261.69026299 1.16542850 4927
4831 1 289.11077640 319.99840326 260.36989943 1.30045077 4830
4832 1 290.88070799 327.99197496 260.94862758 0.95363757 4833
4833 1 290.46342324 327.21753504 260.52868221 1.15375588 4748
4834 1 412.02145497 331.54232528 260.24364009 1.20925038 4838
4835 1 393.54203156 332.92336629 260.79788528 2.53375618 4836
4836 1 393.13817850 333.27868730 261.60364184 2.56580879 4932
4837 1 413.39923149 332.91412165 261.27116568 1.34088309 4838
4838 1 412.73562445 332.14541870 260.80945637 1.35716734 4752
4839 1 414.21871606 334.05120978 261.96494321 1.67828341 4838
4840 1 381.33427317 336.77624286 260.64816394 0.93542448 4841
4841 1 382.23047307 336.74976596 261.01697943 1.05147404 4842
4842 1 383.03229571 336.50673848 261.36441255 1.11042338 4843
4843 1 383.78905368 336.15929318 261.68632826 1.12986259 4935
4844 1 435.30380565 346.01931535 261.67682699 1.21694719 4845
4845 1 436.14323798 345.72664545 262.08178868 1.20021392 4938
4846 1 432.83714432 346.97811597 260.26963921 1.15403475 4847
4847 1 433.50902680 346.68747046 260.72376128 1.14961709 4848
4848 1 434.40295698 346.34156822 261.16269141 1.27122339 4844
4849 1 427.88487718 349.21089699 260.24555280 1.19131489 4850
4850 1 427.34162377 349.50208699 260.96142003 1.14988831 4851
4851 1 426.71119634 349.82014989 261.74951970 1.15470442 4850
4852 1 312.75728308 356.09748023 261.71031101 1.18198300 4943
4853 1 313.19968627 355.91179472 260.80476378 1.08862549 4852
4854 1 352.08295112 355.40637342 261.51687405 3.30093479 4945
4855 1 353.18288872 356.13224227 260.23142514 2.84311505 4854
4856 1 318.58694715 359.22809859 261.33532544 2.01347966 4950
4857 1 370.01441964 359.65895889 261.78570429 1.20217236 4948
4858 1 370.62367364 360.65143873 261.22392948 1.18450084 4857
4859 1 370.96352648 361.40241990 260.91328869 1.15275595 4858
4860 1 371.60623015 363.09434105 260.22772828 1.12810883 4861
4861 1 371.26515618 362.18227512 260.61369462 1.11267765 4858
4862 1 315.39646771 367.30910483 261.37658116 1.23339807 4953
4863 1 314.70984819 367.83883365 260.05064449 1.27444707 4862
4864 1 343.15893752 379.79647758 260.35906024 1.30731512 4865
4865 1 343.15980395 379.13719241 261.27130826 1.27334683 4955
4866 1 381.83026824 381.66553189 261.19899905 1.00029952 4957
4867 1 385.72191811 387.92457510 260.84148354 1.41779850 4789
4868 1 389.87526532 388.51081730 260.25615653 1.44330930 4871
4869 1 384.86843570 389.10520216 261.90324308 1.36065840 4867
4870 1 392.02253094 389.77224480 260.78892526 1.51026043 4872
4871 1 390.77526884 389.05618293 260.48784563 1.44162449 4870
4872 1 393.48944483 390.49817247 261.15218737 1.50453216 4874
4873 1 392.76138114 390.13567411 260.95975591 1.51893805 -1
4874 1 394.68809336 391.08428997 261.55519556 1.49213208 -1
4875 1 396.69162038 393.12942787 260.86889325 1.16500179 4961
4876 1 397.12092274 393.84643427 260.34210755 1.16781406 4875
4877 1 417.10200004 397.09619313 261.03011515 1.12383511 -1
4878 1 416.30742264 396.79261767 261.48949779 1.12305625 4877
4879 1 415.65280126 396.47929431 261.93332299 1.16435327 4878
4880 1 335.89481585 408.97293207 260.31945654 1.45122413 4969
4881 1 336.56231282 408.91913327 261.44317085 1.47292227 4969
4882 1 340.09106391 412.86559522 261.99877895 1.20831273 4972
4883 1 340.60893274 413.69463809 261.86097563 1.17519524 4882
4884 1 341.97863204 415.45127149 261.45691192 1.27880920 4885
4885 1 341.32620493 414.70845162 261.61685525 1.21265182 4883
4886 1 342.80196555 416.32608895 261.42702680 1.37014866 4885
4887 1 343.38596149 416.92171177 261.47337087 1.38610786 4888
4888 1 343.98806978 417.51332075 261.53649052 1.64118049 4886
4889 1 345.00486937 418.58012678 261.11425189 1.39445211 -1
4890 1 345.65508396 419.20942955 260.66844431 1.26887135 -1
4891 1 347.80530932 420.82660067 260.78099479 0.96682115 4893
4892 1 346.50896753 420.15900043 260.07710086 1.22942923 4889
4893 1 348.89005899 421.24504599 261.84869330 1.04360260 4975
4894 1 392.94876953 185.45490312 262.49267131 1.04173003 -1
4895 1 387.46765640 195.98233319 262.23637680 1.01442527 4896
4896 1 387.32558164 195.46402087 263.04618387 1.01845754 -1
4897 1 392.22301128 210.21424587 262.70098077 2.06691254 4898
4898 1 392.35256583 211.04190683 264.03332862 2.10495059 4977
4899 1 396.84617958 214.44250883 263.97406998 1.12517044 4902
4900 1 397.94324759 214.80338756 263.23977647 1.06866760 4902
4901 1 399.27330224 215.54791281 262.27398801 1.08742916 4813
4902 1 398.64358514 215.12772341 262.76801333 1.08434501 4901
4903 1 376.49497342 223.99151117 262.58619346 1.37707324 4984
4904 1 376.48690333 224.69526669 263.84085552 1.45107186 4984
4905 1 376.07501427 225.52426922 264.00595590 1.41973722 4984
4906 1 372.04963427 232.15578683 263.05618773 1.10545491 4907
4907 1 372.43446578 231.78194130 263.97846196 1.11470323 4990
4908 1 371.35399092 232.90422097 262.22403435 1.01967794 4906
4909 1 408.41705668 278.30012801 263.17265326 2.60166793 4911
4910 1 408.51907848 277.73086328 262.36928561 2.58833196 4909
4911 1 408.31984411 279.00888384 263.98287680 2.57193147 4909
4912 1 441.71803192 282.25701756 262.36554179 1.21512158 4913
4913 1 441.03969581 282.97464969 264.01053934 1.19260627 -1
4914 1 332.52864818 285.30913173 263.43935455 0.97985768 -1
4915 1 332.78925082 284.53485415 262.90620013 1.14954931 -1
4916 1 332.55650323 286.54127836 264.14347726 1.00278283 4914
4917 1 335.94338842 297.83331330 262.56893132 1.36512585 5001
4918 1 335.84869926 297.88594048 262.33056133 1.36936308 4917
4919 1 394.05700661 299.78984234 263.89418221 0.97943129 5006
4920 1 391.53743663 300.79337777 262.50342329 1.05434635 4921
4921 1 392.43478093 300.39981125 262.99903797 1.01219424 4922
4922 1 393.22620159 300.04305846 263.45087886 0.95553122 4919
4923 1 395.06864581 303.42533371 263.63967285 1.11966535 5006
4924 1 395.37081955 302.70012965 264.09670884 1.01888003 5007
4925 1 394.89926878 304.20861243 263.04483416 1.12946361 4923
4926 1 363.46553926 307.60874305 263.82737446 1.02689792 5009
4927 1 290.19771931 317.65368421 263.37650133 1.23208987 4928
4928 1 290.23927157 316.95033290 263.96751497 1.17016887 -1
4929 1 290.10431822 318.25550060 262.68664737 1.24147352 4927
4930 1 404.75723877 320.79581793 263.83775722 0.92166260 5010
4931 1 386.63429923 335.46667166 262.86428581 0.97925655 -1
4932 1 392.34422115 333.95181491 263.26562261 2.57414127 5012
4933 1 392.49801189 333.83279503 262.94511955 2.55942842 5012
4934 1 414.40752250 335.42732773 263.09905604 1.25021013 4839
4935 1 385.26616742 335.67894092 262.29294056 1.11441249 4931
4936 1 414.56810383 336.17861673 263.75570649 1.23522461 4934
4937 1 439.84872951 344.37600337 263.90016030 1.16479881 5020
4938 1 438.26376581 344.91513932 263.15142221 1.14474583 4937
4939 1 437.43925460 345.20460029 262.76869347 1.19980471 4938
4940 1 439.04855421 344.65546409 263.50522496 1.18729509 4937
4941 1 425.06221314 350.67656092 263.54414136 1.15850453 5026
4942 1 426.04471014 350.12857099 262.46470124 1.24891748 4851
4943 1 312.35662667 356.22981773 262.63842519 1.24811479 4944
4944 1 311.85087958 356.28773996 263.77581975 1.37346071 5030
4945 1 351.97888796 355.36908622 262.63883419 3.16844774 5032
4946 1 368.83339859 356.65315378 262.89654309 1.03813985 4947
4947 1 368.67457601 355.71804994 262.89456922 1.02869163 -1
4948 1 369.04458151 357.65045793 262.72703981 1.11668744 4946
4949 1 369.38692165 358.56089529 262.36836720 1.15595739 4948
4950 1 319.58447921 359.31234293 262.71742358 2.12205508 5036
4951 1 320.20797427 359.06378469 263.55534025 2.06678393 5036
4952 1 316.70463384 366.33128628 263.61562176 1.27453456 5037
4953 1 316.15612257 366.76077754 262.68559380 1.25022475 4952
4954 1 344.10690326 377.68315725 264.11318820 1.22454227 5039
4955 1 343.57231496 378.31410666 262.75140039 1.19433077 4954
4956 1 381.46547932 381.68372855 263.23100782 1.09893984 5043
4957 1 381.67539684 381.65866843 262.22450567 1.08953863 4956
4958 1 384.17962036 390.16720788 262.72321590 1.36316474 4869
4959 1 383.17755990 392.00451685 264.17773882 1.35689632 4960
4960 1 383.54150076 391.34234685 263.61533129 1.36676532 4958
4961 1 396.63823279 391.55970903 262.67335179 1.41385622 4962
4962 1 397.75254014 391.39215139 263.81797246 1.44165867 5048
4963 1 294.96260137 394.96377614 263.93818525 1.27945879 5051
4964 1 413.23666640 395.01650894 263.68753519 1.16065226 -1
4965 1 414.31103874 395.67842075 262.89810419 1.17060861 4967
4966 1 294.76552062 395.98125643 263.54989054 1.27540266 4963
4967 1 414.98019355 396.08666096 262.40417549 1.20225286 4878
4968 1 338.35216449 408.14070613 263.99489905 1.53185957 -1
4969 1 337.13959037 408.90253972 262.22486302 1.52583277 4970
4970 1 337.91209240 408.65343788 263.21324089 1.56658815 4968
4971 1 338.41129147 410.12067798 262.60349062 1.19559414 4970
4972 1 338.88193645 410.93174231 262.38519921 1.12399717 4971
4973 1 339.48816877 411.88324750 262.15599352 1.16582118 4972
4974 1 349.57585552 421.44975984 262.49504647 1.07475685 4975
4975 1 350.23137963 421.56384544 263.10099107 1.08169486 4976
4976 1 350.92452741 421.64175726 263.75699095 1.05467080 5061
4977 1 392.44520727 211.81319937 265.45220200 2.10134180 5064
4978 1 395.29836271 213.88119517 264.81115994 1.16870301 4979
4979 1 396.07689983 214.18761336 264.39777687 1.18122441 4899
4980 1 393.21471666 217.14622649 264.25203225 1.69551305 -1
4981 1 393.20539045 218.75989932 264.26041552 1.33360583 4980
4982 1 393.22377337 220.30290096 264.75567870 1.17294215 4981
4983 1 377.56417024 222.88078927 265.07098672 1.33644819 5068
4984 1 377.09762093 223.57191670 264.25264554 1.39564993 4983
4985 1 375.67246516 226.22924068 264.23023140 1.37079266 4904
4986 1 374.93501675 227.56042592 264.74676834 1.28186503 4905
4987 1 374.10316389 229.31102403 265.21748567 1.23515814 4986
4988 1 373.73066737 230.09574631 265.39859582 1.21225944 4987
4989 1 373.00118954 231.62289464 265.95436460 1.29062334 4988
4990 1 373.32858896 230.85521510 265.57447424 1.30782320 4988
4991 1 408.25100068 279.70491070 264.64428824 2.55625426 4911
4992 1 408.20282451 280.44809032 265.26082442 2.53548356 4991
4993 1 440.58528842 283.58685540 265.48708759 1.18911219 5077
4994 1 332.56204647 287.85206699 265.07137071 1.10045020 -1
4995 1 332.11857925 288.75456897 266.09609347 1.23198802 4997
4996 1 333.19618255 289.73385949 265.93153775 1.22414244 -1
4997 1 333.76627498 290.43289384 265.99240162 1.20220143 4996
4998 1 334.27744949 291.17346332 266.06078479 1.23395710 4997
4999 1 335.07956580 292.21047537 266.14766125 1.26866365 4998
5000 1 335.71116201 292.91845385 266.20942231 1.26509619 4999
5001 1 336.76904757 297.27922024 264.49751234 1.28623438 -1
5002 1 337.30203143 296.76258527 265.95638312 1.43448761 5090
5003 1 398.90909617 296.72947371 266.13746773 1.07919346 5088
5004 1 398.32484578 297.27802283 265.86871503 1.12520240 5003
5005 1 397.20616113 298.24850171 265.33625039 1.24692013 5003
5006 1 395.20821685 300.60770257 264.39490991 2.05992170 -1
5007 1 395.63589001 301.90098988 264.43599315 1.03127999 5006
5008 1 362.39511639 308.21839865 265.49820446 1.08792317 5094
5009 1 362.94334608 307.92363679 264.67821195 1.05145954 5008
5010 1 404.21401246 321.01587359 264.63231569 1.15355239 -1
5011 1 403.81165696 321.31986293 265.46937094 1.12643750 5096
5012 1 391.89082295 334.28726361 264.22640855 2.59644631 5013
5013 1 391.16581868 334.74000858 265.72683522 2.59546143 5108
5014 1 414.86570012 336.95059364 264.36497925 1.40761837 4936
5015 1 415.07306749 338.05672670 265.01071354 1.33348824 4936
5016 1 415.12286183 338.90815750 265.34692218 1.25644269 5015
5017 1 415.14952714 340.08248809 265.86236276 1.25740732 5015
5018 1 415.16068692 340.86886551 266.24434989 1.23252794 5017
5019 1 441.76335030 343.78184560 264.99326552 1.17704744 5022
5020 1 440.65288253 344.11467396 264.34604214 1.16984638 5019
5021 1 442.70411180 343.46689358 265.46927754 1.18362330 5022
5022 1 443.62003862 343.12421637 265.90223212 1.15438453 5116
5023 1 444.36315623 342.83798112 266.18387532 1.14099051 5116
5024 1 392.35332828 351.06441548 265.58159474 1.05529569 5132
5025 1 423.74159318 351.37881537 264.99695985 1.14881787 -1
5026 1 424.49772721 350.95877187 264.29583426 1.19615524 5025
5027 1 392.82449606 351.85383925 264.74321985 0.92833753 -1
5028 1 422.86028292 351.91249211 265.56936068 1.07287961 5025
5029 1 310.47483784 356.16425498 265.72135680 1.25727595 -1
5030 1 311.13251847 356.19120988 264.84820185 1.29847425 5029
5031 1 351.75951989 355.41365489 265.43948037 3.12173624 5137
5032 1 351.83255834 355.38283440 264.45123248 3.10990496 5031
5033 1 321.23316830 358.56045340 264.87617575 1.99059811 5034
5034 1 322.17612417 358.14854223 265.99844253 1.99861981 5139
5035 1 321.67017845 358.35870674 265.40031306 1.98656117 5034
5036 1 320.85255222 358.74982478 264.39363667 2.02890849 5034
5037 1 318.04669523 365.51106317 265.97013052 1.32058636 5142
5038 1 317.25388269 365.95060200 264.62187536 1.31649257 -1
5039 1 344.64051920 377.18453870 265.25832255 1.18194298 5149
5040 1 336.73049923 380.76447381 265.10262881 1.01514851 5042
5041 1 335.86009291 380.58350004 264.71202949 0.93064391 5040
5042 1 337.76549779 381.08214547 265.92643435 1.13843348 -1
5043 1 381.21783865 381.75569267 264.24457550 1.22468818 5044
5044 1 381.07018991 381.72916101 265.98742113 1.34949338 5154
5045 1 296.01037718 390.09169777 266.03909744 1.26492754 5159
5046 1 295.73767265 391.79368305 265.40708760 1.14280675 5047
5047 1 295.89630048 391.03520764 265.73087770 1.19901415 5045
5048 1 398.70810018 391.25626338 264.73982358 1.41021106 5049
5049 1 399.50054536 391.15131546 265.42414704 1.33005991 5160
5050 1 295.47585038 392.83338770 264.91916615 1.13284256 5046
5051 1 295.23083729 393.75655077 264.45987721 1.23953207 5050
5052 1 382.87570562 392.62337503 264.75200364 1.35100501 4959
5053 1 382.49253541 393.58583748 265.65169516 1.33364440 5052
5054 1 409.32336713 393.38750600 265.98094804 1.15911486 5055
5055 1 410.10395973 393.72913787 265.50361406 1.17888853 5056
5056 1 410.82527482 394.00242357 265.06845793 1.21600745 5057
5057 1 411.55741002 394.28446328 264.66162986 1.23711257 5058
5058 1 412.30132933 394.59245335 264.24161775 1.20777088 4964
5059 1 339.44430270 406.74999548 265.85441129 1.58269847 5175
5060 1 352.13701531 421.93622835 265.09713297 0.92702467 5062
5061 1 351.55684538 421.74129276 264.43727015 1.00515712 5060
5062 1 352.76182172 422.19590008 265.67511992 0.91919241 5178
5063 1 392.27906350 212.62919367 267.45055037 2.08947286 5183
5064 1 392.41197988 212.22923909 266.38835394 2.10219271 5063
5065 1 379.02423922 221.39069286 268.02905703 1.24832029 5186
5066 1 406.51614377 220.45059894 267.11044725 0.94916796 -1
5067 1 378.61829161 221.76588365 267.21279209 1.25634943 5065
5068 1 378.17834086 222.13141643 266.35780157 1.20366321 5067
5069 1 372.83923126 232.30152206 266.59518643 1.26769434 4989
5070 1 372.62879113 233.18642272 267.36666764 1.20612323 5069
5071 1 372.35255747 234.43449293 268.31739196 1.21764187 5070
5072 1 405.59281213 278.41639474 267.69795773 1.20326768 -1
5073 1 408.16053440 281.97212506 266.39298623 2.48813116 4991
5074 1 408.14814106 282.61681759 266.84816724 2.49557556 5073
5075 1 408.08495640 284.02479761 267.79066670 2.52209658 5074
5076 1 439.32130928 284.91529509 267.88148221 1.24941370 5197
5077 1 439.99188758 284.24088168 266.76572219 1.17281034 5076
5078 1 326.25775936 287.01280068 266.93067607 1.23105072 5079
5079 1 327.11614704 287.14293406 267.39458108 1.01042542 5080
5080 1 328.03964112 287.35181111 267.47016776 1.07826822 5081
5081 1 328.93813190 287.63106934 267.32779393 1.11880327 5083
5082 1 331.29043397 288.46420535 266.53148067 1.22736556 4995
5083 1 330.42320236 288.16949248 266.89284846 1.20579662 5082
5084 1 336.49959823 293.88618422 266.35171317 1.31152074 5000
5085 1 401.79118971 293.90028606 267.93012560 1.11542499 5202
5086 1 337.21968879 295.34001652 266.62128222 1.33587510 5084
5087 1 399.44616046 296.15351714 266.43373703 1.08174813 5088
5088 1 400.33588137 295.30472295 266.94131922 1.09657844 5089
5089 1 400.88882413 294.76600924 267.28488107 1.08796818 5085
5090 1 337.88568772 296.57424198 267.37301413 1.48860742 5091
5091 1 338.24621173 296.82111240 268.29127499 1.38009853 5204
5092 1 403.58631093 297.42376371 267.74407421 0.87474482 5205
5093 1 361.89987518 308.49344497 266.31184639 1.11209356 5094
5094 1 361.30131984 308.79653318 267.26267626 1.15039062 5095
5095 1 360.68482347 309.10719892 268.13795870 1.16032726 5207
5096 1 403.39149538 321.78214651 266.76960604 1.09544959 5097
5097 1 403.13244246 322.14484435 267.63948660 1.15561783 5209
5098 1 409.45731001 324.17502190 268.18354810 1.03393120 -1
5099 1 375.24957851 329.38198502 266.51152186 1.03326346 5100
5100 1 375.93445250 329.75645813 267.01814936 1.05156272 5102
5101 1 376.47910063 330.11524559 267.60393204 1.02194283 5102
5102 1 376.96010193 330.51840128 268.23879152 0.96309863 5216
5103 1 380.65574854 331.27681181 267.17794936 1.00592098 5104
5104 1 381.55737076 331.54981931 267.34368787 1.00797927 5105
5105 1 382.40913196 331.87715884 267.64340528 1.02543559 5106
5106 1 383.25522000 332.21179702 267.96093730 1.15837309 5219
5107 1 390.15954477 335.10505541 267.70167629 2.59401440 5220
5108 1 390.64886657 334.96724392 266.75843554 2.59660597 5107
5109 1 387.12916202 340.78884805 266.93064428 1.00273027 5110
5110 1 387.61878882 340.09153612 266.89146985 1.03279666 5111
5111 1 387.98865652 339.34413552 266.94271923 1.24203295 -1
5112 1 385.97439196 342.18000464 267.19519713 0.98600478 5109
5113 1 386.51905527 341.51076297 267.02552555 0.99131413 5109
5114 1 415.25073895 342.49699597 267.08035314 1.15895376 5018
5115 1 415.18265247 341.64962214 266.66651194 1.19617445 5018
5116 1 445.08831082 342.49587934 266.46349893 1.20655575 -1
5117 1 384.38972033 344.38536614 267.54068348 1.00526376 5118
5118 1 384.90826534 343.64214446 267.51198488 1.00655390 5119
5119 1 385.44997617 342.87084191 267.37979948 1.02153802 5112
5120 1 415.37274626 343.30388704 267.55832507 1.10472835 5114
5121 1 415.49193053 344.11976526 267.97469954 0.99321062 5120
5122 1 383.42921719 345.88093999 267.53046281 1.02724825 5123
5123 1 383.87701671 345.13999909 267.52048529 0.98309703 5117
5124 1 415.57957047 344.95123741 268.35552891 0.93196071 5121
5125 1 383.00309195 346.64657753 267.60180349 1.01716892 -1
5126 1 382.50825438 347.37948032 267.76443519 1.03466899 5125
5127 1 381.32498919 349.15094037 268.13284498 1.15528230 5128
5128 1 381.95345681 348.15543364 267.97222929 1.11420799 5122
5129 1 391.22633486 349.56848612 267.63034459 1.15323675 5130
5130 1 390.84460640 348.85488066 268.20447907 1.06396342 5222
5131 1 380.47112761 350.51422722 268.35916623 1.09961142 -1
5132 1 391.63566331 350.14910649 266.92822353 1.13977620 5129
5133 1 377.66385842 352.92606620 268.11229896 1.02065415 5227
5134 1 421.77347728 352.71149929 266.36769776 0.89616186 -1
5135 1 308.95305703 356.34555283 267.89644742 1.07710623 5136
5136 1 309.87359966 356.22021615 266.67203046 1.16504955 5135
5137 1 351.66402669 355.47281949 266.99979392 3.20343816 5229
5138 1 323.73479273 357.68329793 267.84388384 1.81690013 5231
5139 1 322.53073029 358.92111242 268.09664660 4.22360854 5235
5140 1 321.97961842 359.12658484 267.32796374 4.33968441 5139
5141 1 321.40335347 359.29783883 266.42029480 4.34148532 5140
5142 1 318.89403200 364.99439511 267.59123929 1.22379701 -1
5143 1 286.40894206 369.93900084 267.07821022 1.10574881 5144
5144 1 287.24943626 370.30574242 267.36426123 1.12191475 5145
5145 1 288.24040285 370.70386943 267.67180832 1.16087375 5146
5146 1 289.21407959 371.09517633 267.97612822 1.14605269 5147
5147 1 290.02635997 371.45634891 268.23780647 1.10032423 5237
5148 1 345.81840016 376.29126750 268.37027335 1.14019343 -1
5149 1 345.11473146 376.74740568 266.49567065 1.09347840 5150
5150 1 345.42303816 376.44047785 267.43506625 1.00354734 5148
5151 1 338.90421012 381.46160398 266.64797649 1.13046907 5152
5152 1 339.70129476 381.67153440 267.19925677 1.04525087 5255
5153 1 381.00978860 381.55136942 267.98232491 1.28385350 5251
5154 1 381.05750901 381.64299635 267.01293909 1.32639337 5153
5155 1 340.44730655 381.79203043 267.80943086 1.00360666 5255
5156 1 296.70675167 386.68985818 267.91959798 1.14331422 5261
5157 1 296.22689154 388.48320987 266.75943917 1.19126718 5156
5158 1 296.51305094 387.43149809 267.40729560 1.10118280 5156
5159 1 296.07962559 389.30846286 266.33354715 1.26437459 5157
5160 1 401.12779562 390.97291535 266.90496159 1.31978969 5161
5161 1 402.45001175 390.85479911 268.27048518 1.46610900 5265
5162 1 401.81963633 390.90012019 267.62349632 1.38627555 5265
5163 1 406.37688074 391.99779805 268.13882616 1.31451622 5164
5164 1 407.13575891 392.28272013 267.56962858 1.23635929 5165
5165 1 407.84428516 392.61961253 267.04794299 1.15818522 5054
5166 1 408.59025653 393.02012593 266.47773230 1.14376689 5054
5167 1 382.36922655 395.07787647 266.88330322 1.60332211 5053
5168 1 382.44449378 395.91620795 267.51368533 1.89312670 5167
5169 1 382.37234562 394.33548366 266.30341362 1.45107700 5053
5170 1 382.52776501 396.70404895 268.22411558 2.13342682 5168
5171 1 382.84876568 397.79220581 267.39361548 0.91441316 5168
5172 1 382.97182846 398.71260419 267.63985633 0.92127501 5171
5173 1 383.04078934 399.55461970 267.98184140 0.97346617 5172
5174 1 341.85343554 404.33461683 268.35694694 1.63573715 5276
5175 1 339.85916160 406.26800029 266.42576489 1.63209802 5176
5176 1 340.40230790 405.70510178 267.06325985 1.64008855 5177
5177 1 341.28041216 404.88770672 267.87629334 1.63125447 5174
5178 1 354.06410277 422.61110167 266.47294755 1.02155069 5179
5179 1 354.82309266 422.67894818 266.93250223 1.09110695 5180
5180 1 355.52677538 422.76113552 267.45357438 1.00829614 5181
5181 1 356.40850388 422.91454617 267.81965576 0.99553128 5284
5182 1 391.72067140 213.54433818 270.35958202 2.00814729 -1
5183 1 392.02555731 213.07988740 268.86787781 2.01563512 -1
5184 1 402.45333402 219.68243883 270.46080064 0.97468202 5185
5185 1 403.27926724 219.71420221 269.91481393 0.98730607 -1
5186 1 379.43704514 221.02302408 268.85885183 1.18663943 5187
5187 1 379.88175006 220.65375388 269.67819439 1.26723295 5291
5188 1 372.08597781 235.90230498 269.38573299 1.15873519 5189
5189 1 372.20759546 235.18533056 268.89141173 1.19815399 5071
5190 1 371.93673860 236.60915943 269.90802199 1.14119453 5188
5191 1 371.73607341 237.32994602 270.44807870 1.16087033 5190
5192 1 349.47113247 260.02043251 269.73784263 1.02189052 5295
5193 1 404.40277733 278.28330331 269.59138524 1.06436396 -1
5194 1 404.94955442 278.25162364 268.71850860 1.17561293 5193
5195 1 410.48653723 282.83881102 270.04359961 1.30096703 5301
5196 1 407.94270066 285.34990474 268.59036965 2.54318996 5075
5197 1 438.87905316 285.39423950 268.72170782 1.22008121 5302
5198 1 407.71507241 286.68533195 269.32521111 2.57006877 5196
5199 1 438.57595482 285.77349099 269.51724824 1.17390262 -1
5200 1 407.53508837 287.54186091 269.78779985 2.59774582 5198
5201 1 407.34165570 288.39361151 270.24672370 2.61206208 5200
5202 1 402.46024644 293.35245148 268.40816118 1.06485363 5203
5203 1 403.26169055 293.32136850 269.39738921 1.85894400 -1
5204 1 338.74148417 297.02456851 269.74087333 1.37734490 5308
5205 1 404.27255329 296.45466238 269.27254434 0.85349154 -1
5206 1 359.73284762 309.66068806 269.27189076 1.11269416 5095
5207 1 358.94971517 310.25406005 269.89689596 1.64858324 5206
5208 1 358.21285280 310.82703008 270.26266572 1.86881282 5207
5209 1 403.01210705 322.54367036 268.53047819 1.21432835 5210
5210 1 402.92134097 322.99856073 270.02450877 1.59475168 5317
5211 1 404.54203191 323.41974932 269.87413870 1.15955043 -1
5212 1 405.47369398 323.58311913 269.80901751 1.04386265 5213
5213 1 406.54921767 323.80881605 269.53617910 1.12795763 5214
5214 1 407.44000058 324.00961111 269.23705858 1.16910655 5215
5215 1 408.65492858 324.24216714 268.78133389 1.06713729 -1
5216 1 377.51748561 330.84579514 268.96770757 0.97135133 5217
5217 1 378.61187307 331.27565452 269.99193530 0.99932101 5318
5218 1 385.15069188 333.22756557 268.89091920 0.95598455 -1
5219 1 384.39729242 332.80921691 268.42684528 1.04404127 5218
5220 1 389.46392222 335.20582829 269.05883973 2.53336406 5321
5221 1 415.82262053 345.71578269 268.84505632 0.96921584 5124
5222 1 389.97998800 347.56269669 269.44986553 1.01544226 5223
5223 1 389.53406491 346.91919665 270.10315287 1.07862120 5322
5224 1 416.32319177 346.32138334 269.46933797 0.96923454 5221
5225 1 390.43153191 348.21178981 268.84231834 1.05873671 5222
5226 1 379.91310544 351.34800722 268.52610247 1.08502964 5131
5227 1 379.29298637 352.11482201 268.60167860 1.11808516 5226
5228 1 378.50260808 352.64021873 268.50636756 1.03165011 5227
5229 1 351.63276358 355.51150367 268.52074882 3.26545952 5230
5230 1 351.67861453 355.51191468 269.61420143 3.27422983 5325
5231 1 324.37808870 357.53176302 268.62884363 1.72672465 5234
5232 1 323.74187947 358.48400664 269.76397207 3.94924948 5326
5233 1 325.55070526 357.30848241 270.15017493 1.78927480 5327
5234 1 324.98787367 357.40335890 269.38566415 1.72513301 5233
5235 1 323.15975965 358.64947143 268.85186519 3.98798153 5232
5236 1 319.28599898 364.55966021 269.26486023 1.41850927 5330
5237 1 291.14814249 371.94541447 268.68531299 1.11885088 5238
5238 1 291.95525732 372.25139906 268.99564186 1.13157989 5239
5239 1 292.91096574 372.60321172 269.25938895 1.10152458 5240
5240 1 293.86450304 372.95740309 269.46935410 1.09858801 5242
5241 1 295.67369530 373.78710488 269.94311724 1.12950256 5244
5242 1 294.92561315 373.42638887 269.73735562 1.13907464 5241
5243 1 296.41322864 374.16650019 270.16707863 1.17633378 5244
5244 1 297.20807113 375.30047257 270.33478001 1.28016240 5241
5245 1 297.19693150 376.14971423 270.26346877 1.22978651 5244
5246 1 297.27476579 377.02074151 270.24565149 1.23824758 5245
5247 1 297.56132626 378.56823946 270.24570655 1.27240272 5246
5248 1 346.18880131 379.41937548 270.31498209 1.94543843 -1
5249 1 298.00032399 380.92280709 270.19150912 1.26439806 5250
5250 1 297.86492343 380.00630101 270.21409148 1.24660085 5247
5251 1 380.90293768 381.46895817 268.94619409 1.22773359 5370
5252 1 297.94134964 382.65873746 270.28037650 1.34076267 5253
5253 1 298.01710010 381.79093968 270.22597895 1.23629514 5249
5254 1 341.92614852 382.06564347 269.07885890 1.05741730 5259
5255 1 341.18893701 381.88653684 268.42133207 0.93354503 5254
5256 1 344.44241115 381.88230776 270.24019068 1.76150917 -1
5257 1 297.23984123 384.75550052 269.25295926 1.24087776 5258
5258 1 297.77302474 383.58342004 270.17438564 1.47162700 5252
5259 1 343.41007230 383.75473896 270.27363488 1.77465665 5256
5260 1 343.08648911 384.72772728 270.31979695 1.76839840 5259
5261 1 296.89072765 385.90624578 268.41719566 1.20736973 5257
5262 1 342.67074337 386.37603043 270.40661286 1.74888211 5260
5263 1 342.82032906 385.74222415 270.36982807 1.75886402 5260
5264 1 403.81797366 390.91512690 269.54327789 1.56357345 5378
5265 1 403.10544508 390.85400217 268.89611186 1.52558006 5264
5266 1 404.38661157 390.99867978 270.31343211 1.52315707 -1
5267 1 405.56859064 391.70579046 268.76440378 1.33079179 5163
5268 1 382.64729016 397.64043515 269.19899927 2.39295642 5170
5269 1 382.74827490 398.30246763 269.99140515 2.48172577 5387
5270 1 343.26695040 401.00945161 270.22702079 1.69888984 5389
5271 1 383.18232438 400.93418358 268.57429072 1.10351406 5173
5272 1 343.18857844 401.82938023 269.88774617 1.72224210 5270
5273 1 343.01026260 402.58502796 269.53441500 1.72751647 5272
5274 1 383.33672990 401.96455405 269.01370792 1.22965676 5271
5275 1 383.51362750 402.87755879 269.33992756 1.15264808 5274
5276 1 342.68433375 403.30639843 269.12411807 1.68553553 5273
5277 1 383.71059952 404.47270660 269.97491824 1.25720969 5275
5278 1 383.62870037 403.63474180 269.67090182 1.24895292 5274
5279 1 338.32867309 406.13786959 268.80565207 0.92591577 5280
5280 1 337.71792598 406.29214561 269.63882520 1.08370365 5391
5281 1 383.16437695 406.05387688 270.30861792 1.05499040 5282
5282 1 383.56384185 405.34124547 270.19048157 1.10831446 5277
5283 1 382.77249211 406.76532942 270.41349122 1.04928817 5281
5284 1 356.99723988 423.24365149 268.63781955 0.74417593 -1
5285 1 381.20583281 219.23196282 272.40249998 1.28263617 5407
5286 1 380.82358423 219.73420660 271.50628228 1.21041130 5285
5287 1 400.78256594 219.47570386 271.66675524 1.08019179 5288
5288 1 401.55355350 219.62688213 271.04019687 1.00798190 5185
5289 1 405.30393043 218.52916536 271.55556825 0.88168931 5415
5290 1 404.94308075 218.49020575 272.54621698 1.01093225 5414
5291 1 380.29492480 220.22129602 270.49189272 1.19501805 5285
5292 1 371.13515031 239.10679324 271.68324835 1.18977199 5293
5293 1 371.49635010 238.04035365 271.02887506 1.21220988 -1
5294 1 370.86566476 239.95592585 272.06613794 1.15610557 5292
5295 1 349.89101114 260.00658553 270.80295617 1.15342867 5296
5296 1 350.23279748 260.00129169 271.89362699 1.24161502 5416
5297 1 403.04774635 278.34199463 271.92247200 1.04273440 5422
5298 1 403.55736580 278.36233632 271.06487007 1.02628842 5297
5299 1 412.86292574 280.72885534 271.97555807 1.28998750 5425
5300 1 412.05408610 281.52497704 271.34279866 1.29573562 5299
5301 1 411.11862434 282.33368796 270.61448772 1.23608213 5300
5302 1 437.93322003 286.41151892 270.89867243 1.18190971 -1
5303 1 334.59686704 289.86933966 272.45765423 1.01053077 5304
5304 1 335.99420483 290.71422499 272.52147977 1.13589154 5436
5305 1 406.99336851 289.91339838 271.11314634 2.63039116 5201
5306 1 406.57060588 291.99635026 272.44874967 2.66065281 5307
5307 1 406.72492052 291.17739874 271.90032373 2.65290637 5305
5308 1 339.01953392 297.10638350 270.65494104 1.38440430 5309
5309 1 339.30915256 297.15761810 271.58877824 1.53569054 5447
5310 1 357.53328752 311.60471937 270.60214574 2.05641623 5208
5311 1 356.73513109 314.10005714 271.20542286 1.79187232 5312
5312 1 356.95009236 312.80111253 270.93559310 1.97385479 5310
5313 1 356.69892919 315.54381903 271.76806215 1.57667050 5311
5314 1 356.72670360 316.38217517 272.23266038 1.56778084 -1
5315 1 400.90548743 322.83937319 272.32316494 1.33504895 5316
5316 1 401.54490669 322.88477786 271.65860176 1.35119799 5317
5317 1 402.28280102 322.96176673 270.83011418 1.30135577 5210
5318 1 379.21879233 331.58108805 270.63014685 1.00469590 5319
5319 1 379.79210821 331.86113188 271.30967209 1.10453545 5320
5320 1 380.34679442 332.20039326 272.03142122 1.20018611 5457
5321 1 388.38975790 335.19123589 271.25295202 2.48600394 5461
5322 1 388.82063680 345.71258000 270.96476223 1.08078185 -1
5323 1 345.36947305 355.82472816 272.46205155 1.90778289 5324
5324 1 346.85633935 355.74968619 271.70217834 2.27136199 -1
5325 1 351.83557863 355.47506982 270.89756557 3.19608768 5475
5326 1 324.31963679 358.34752614 270.83418256 4.05691524 5327
5327 1 325.15065341 358.08848606 271.70838578 3.61772423 5477
5328 1 323.90263813 361.97419046 272.22498590 1.41030831 5485
5329 1 349.84465227 361.37396380 272.24468956 5.81677504 -1
5330 1 320.44128571 363.81038586 270.90950607 1.45069371 5332
5331 1 322.61467302 362.71247505 271.65912539 1.46581981 5328
5332 1 321.42335148 363.33423648 271.20148515 1.48575912 5331
5333 1 315.88630161 365.37219142 271.91008679 1.47438787 5334
5334 1 316.83607528 365.04851468 271.72544475 1.48808044 5335
5335 1 318.74565132 364.45904764 271.05326973 1.42892932 5330
5336 1 317.94578357 364.71904866 271.36565385 1.46147914 5335
5337 1 319.56912955 364.16199197 270.83435395 1.49073481 5332
5338 1 312.66496728 366.81194093 272.08777340 1.49125628 5339
5339 1 313.45389974 366.34781392 272.09080891 1.41750214 -1
5340 1 314.93205708 365.73847439 272.01665232 1.42318901 5333
5341 1 308.04832920 368.85236141 272.02772465 1.36598012 5342
5342 1 309.04399487 368.42944045 272.04838020 1.35154887 -1
5343 1 304.65814899 370.72729071 271.65904310 1.38613539 5344
5344 1 305.34160125 370.24466629 271.77029180 1.41071076 5345
5345 1 306.20547131 369.74924841 271.89046038 1.40192962 5346
5346 1 307.09967659 369.28363009 271.97785531 1.38889871 5341
5347 1 312.09471693 369.52720934 272.04424757 1.03722561 -1
5348 1 312.28646634 370.45672682 272.04129031 1.07923214 -1
5349 1 301.58080701 372.24970735 271.22532926 1.30328489 5351
5350 1 300.73341677 372.59142780 271.15974269 1.29441859 5349
5351 1 302.50768350 371.93758576 271.36590413 1.43919739 5353
5352 1 303.03439225 371.74650307 271.44636784 1.44759179 5353
5353 1 303.86278541 371.29128951 271.55300938 1.41263558 5343
5354 1 312.56610089 371.74762611 272.02550140 1.23409893 5347
5355 1 312.81863230 372.58421752 271.97223502 1.29104336 5354
5356 1 297.59223930 374.40297169 270.53510820 1.39942385 5359
5357 1 299.89055219 372.96044718 271.09510231 1.31693349 5350
5358 1 298.38020583 373.84812522 270.82071588 1.29917313 5359
5359 1 299.10954283 373.37515462 270.98842663 1.30990465 5357
5360 1 313.06221278 373.43467236 271.86610601 1.29608875 5354
5361 1 313.41257376 375.00300767 271.59983121 1.14792740 5355
5362 1 313.59065421 375.93061106 271.44855219 1.16162461 5361
5363 1 347.35866907 375.12811667 271.58783801 1.79247606 -1
5364 1 313.79834702 376.84840056 271.39026879 1.19832212 5362
5365 1 346.90344565 377.28206905 270.72258586 1.88466045 5366
5366 1 347.07086212 376.42715507 270.99759765 1.87629547 5363
5367 1 314.10366420 378.33437982 271.42417828 1.21493404 5364
5368 1 314.24265808 379.25812993 271.45091896 1.16300248 5367
5369 1 314.36367587 380.19990318 271.45618517 1.05995842 5368
5370 1 380.57660555 381.41989264 270.76319737 1.05690975 5371
5371 1 380.46963898 381.40562329 271.88619235 0.99087204 5501
5372 1 342.30044563 388.11028048 270.55608415 1.82076991 5373
5373 1 342.47721328 387.25587148 270.46710601 1.78934245 5262
5374 1 342.00364387 389.87066142 270.83107687 1.84861422 5375
5375 1 342.14519780 388.94065671 270.67307695 1.84642525 5372
5376 1 341.90612911 391.17801005 271.05950764 1.78009274 5374
5377 1 341.92231543 392.05305075 271.18428611 1.74499624 5376
5378 1 405.05904505 391.26169623 271.98094534 1.43429098 5504
5379 1 341.99149504 392.97094238 271.27543101 1.74616867 5377
5380 1 342.11796391 393.94537764 271.33058291 1.74755814 5379
5381 1 342.29200130 394.89723638 271.34971934 1.70063325 5380
5382 1 342.62534384 396.45130904 271.32445463 1.63214009 5381
5383 1 342.70836370 396.81844012 271.30508224 1.63475227 5381
5384 1 379.89231891 396.76470353 272.23701980 0.93778216 -1
5385 1 343.05154822 398.37410191 271.11066320 1.75771612 5383
5386 1 343.20097516 399.30291399 270.88208129 1.76682672 5385
5387 1 383.19082130 398.96354517 272.36344024 1.38019769 5511
5388 1 382.94943494 398.38246662 271.53895031 1.21549857 5387
5389 1 343.26744785 400.17734973 270.56865389 1.71308972 5386
5390 1 336.39513662 406.50967997 271.16607501 1.07946783 5280
5391 1 337.01971495 406.40763074 270.47237000 1.13711182 5390
5392 1 385.54688116 406.40054388 271.02061751 1.07086376 5395
5393 1 335.17923324 406.69471586 272.29875030 0.94687054 -1
5394 1 382.37419784 407.62138585 270.52413997 0.93529703 5283
5395 1 386.18432244 407.04787317 271.28391822 0.99982163 5392
5396 1 386.63733508 407.74705641 271.53542130 1.03002833 5395
5397 1 382.10365094 408.51716297 270.70086558 0.92453351 5394
5398 1 387.00625615 408.58375034 271.82468045 1.03655733 5396
5399 1 356.36486199 160.60736168 273.59432477 1.23585714 5401
5400 1 356.22370487 160.12887954 272.64166685 1.34667085 5399
5401 1 356.33727956 160.82533428 274.50579262 1.27030671 5514
5402 1 391.31820897 214.52462963 272.94050651 2.20313867 5404
5403 1 388.98695638 214.64330839 274.21176043 1.89228702 5402
5404 1 391.73427985 215.38852407 274.30756236 2.20683327 5522
5405 1 381.20535872 217.19127853 274.60225314 1.20258405 5523
5406 1 381.25715857 218.04750679 273.95574655 1.24792802 5405
5407 1 381.34556196 218.67201897 273.30161943 1.24317794 5406
5408 1 383.04749082 219.10158022 272.72300083 0.94681452 5410
5409 1 384.83479444 219.02523603 272.67829868 1.04436615 5411
5410 1 383.92624274 219.06795210 272.69258751 1.03487670 5409
5411 1 385.78070370 218.96501503 272.68226675 1.05720131 -1
5412 1 398.70510970 218.80873245 273.66074074 1.06286161 -1
5413 1 399.83188599 219.09260484 272.65408960 1.12864184 5287
5414 1 404.36403647 218.55043805 274.43995868 0.98039395 5527
5415 1 404.67351753 218.50981618 273.49417272 0.97999412 5414
5416 1 350.58646481 260.00302296 273.00437712 1.26886954 5417
5417 1 350.87886677 259.88281025 274.03956764 1.19083633 5528
5418 1 414.95824629 274.50997036 274.53373836 1.32323397 5535
5419 1 414.83674093 276.19700883 274.01885388 1.29064660 5420
5420 1 414.88377566 275.37564961 274.24016437 1.30217003 5533
5421 1 402.56671861 278.30747590 272.79285020 1.05652149 5422
5422 1 401.99671319 278.33249692 273.90274082 1.06339734 5536
5423 1 414.82317301 277.96579496 273.57794613 1.32416885 5424
5424 1 414.82672725 277.03292874 273.83452557 1.28181425 5419
5425 1 414.39835880 278.99051967 273.12447360 1.37952020 5424
5426 1 413.81539124 279.72576715 272.71367757 1.25991043 5425
5427 1 418.88535673 279.43761906 274.57699464 1.01884714 5539
5428 1 417.66698439 279.24658018 274.18678826 1.10634701 5539
5429 1 348.90574775 286.77145303 272.78451468 1.05906161 -1
5430 1 347.60126288 288.04752006 273.28274204 1.09411726 5429
5431 1 346.20085612 289.20822192 273.31844110 1.11227646 5432
5432 1 346.89460634 288.68010864 273.31595027 1.09757102 5430
5433 1 343.81810940 290.70270267 273.10579898 1.10812894 5434
5434 1 344.70927805 290.14708958 273.21020699 1.13423996 5431
5435 1 345.48072668 289.68553797 273.28790544 1.11580541 5431
5436 1 337.47106971 291.43183056 272.55769547 1.13787064 5437
5437 1 338.74840257 292.09860881 272.67033689 1.06754251 5441
5438 1 342.05881412 291.81607208 273.00792401 1.14859787 5440
5439 1 341.12016673 292.35980443 272.96187471 1.19057001 5438
5440 1 342.94341331 291.24043416 273.04552546 1.07879131 5433
5441 1 340.03679053 293.28476754 272.87650684 1.23012092 5438
5442 1 339.70393027 294.28552003 272.82941379 1.19711023 5441
5443 1 406.22784074 294.51020927 274.35467257 2.59180662 5444
5444 1 406.30762412 293.78896996 273.77833013 2.61631338 5445
5445 1 406.42691879 292.88750750 273.08764837 2.64909771 5307
5446 1 339.46434528 295.35863793 272.71408485 1.25161888 5442
5447 1 339.92881647 297.73815929 272.67521947 1.59220393 5309
5448 1 340.46297963 298.42069934 273.19008291 1.57634479 5447
5449 1 341.34225325 299.52768598 273.90344566 1.57486926 5447
5450 1 341.85556430 300.21110645 274.31854462 1.56733676 -1
5451 1 356.37877779 311.83542649 273.98735220 1.03726716 5551
5452 1 356.74818295 317.20977877 272.77332893 1.57924888 5313
5453 1 356.73454085 319.43099187 274.35948673 1.52051033 -1
5454 1 356.74763126 318.60709975 273.76554241 1.53991871 5452
5455 1 399.17182065 322.77957089 274.12310243 1.28885744 -1
5456 1 400.26251375 322.80760583 272.99278868 1.29086791 5315
5457 1 380.90441764 332.59930011 272.71258516 1.15945043 5459
5458 1 381.43325686 332.98371704 273.38005682 1.05384440 5459
5459 1 381.97595440 333.36099251 274.09627479 0.83869847 -1
5460 1 387.35130283 334.98493931 273.56700266 2.44154047 -1
5461 1 387.77714141 335.11302258 272.58311888 2.41849127 5460
5462 1 309.78942882 338.64318659 273.83635458 1.13239921 5463
5463 1 310.35077471 338.08936252 273.29669257 1.15579009 5465
5464 1 309.20218465 339.05256065 274.43564508 1.11589924 5462
5465 1 310.87350873 337.33880790 273.17115543 1.04098418 -1
5466 1 387.60735940 340.10321194 272.95249975 1.07151570 5467
5467 1 387.64933147 339.15588176 272.98494254 1.07155685 -1
5468 1 387.59309646 341.99528371 272.94668090 1.12207347 5469
5469 1 387.60012449 341.05833191 272.93727031 1.10280595 5466
5470 1 387.12176274 344.31811975 273.55740849 1.13668504 5468
5471 1 387.54836334 343.41536900 272.97998299 1.14169860 5468
5472 1 343.54098959 354.90843953 273.68625260 2.70146285 5474
5473 1 342.78098642 354.70224506 274.16843025 2.87570457 5472
5474 1 344.58235795 355.29203038 272.98574283 2.42558847 5323
5475 1 352.14972681 355.35682058 272.55449784 3.21439177 5476
5476 1 352.40426626 355.24442640 273.60023793 3.23149047 5585
5477 1 326.06169071 357.85583164 272.77743068 3.24202336 5480
5478 1 326.37614626 357.76667818 273.17187615 3.12486221 5480
5479 1 327.81269249 357.47012876 274.60436397 2.79606349 5588
5480 1 327.25227127 357.52029267 274.17007414 2.89347654 5479
5481 1 326.65237174 357.68217474 273.49758716 3.04259348 5479
5482 1 326.71645271 360.17281176 273.75660937 1.28973664 -1
5483 1 327.36239683 359.56961086 274.16281118 1.28960888 5586
5484 1 326.06183179 360.67028257 273.38318601 1.29106749 5482
5485 1 324.95163426 361.36350095 272.78974017 1.33217099 5484
5486 1 349.90735607 362.05820261 272.78463403 5.77761402 5329
5487 1 349.62019781 363.83600424 272.98081287 6.00000000 5488
5488 1 349.78232387 362.88860624 272.91670294 5.90968839 5486
5489 1 349.46339080 364.77673568 273.01165759 6.00000000 5487
5490 1 349.17561180 366.29582140 272.91832616 6.00000000 5489
5491 1 348.98465569 367.22757000 272.80840205 6.00000000 5490
5492 1 348.70014519 368.84130335 272.87980432 5.33346989 5491
5493 1 348.57402572 370.89722303 274.17364091 1.82900753 5602
5494 1 348.17362948 372.11214564 273.38264404 1.86423205 5493
5495 1 303.99517622 373.62296770 272.79643163 1.09879962 -1
5496 1 304.31458222 374.40297042 273.30601121 1.14573604 5495
5497 1 347.84147743 373.28489553 272.62452056 1.80588293 5494
5498 1 347.95497238 372.87177660 272.88834195 1.83344526 5494
5499 1 305.00367550 375.87888482 274.43956062 1.10994750 5500
5500 1 304.70287403 375.12546651 273.86479787 1.05054425 5495
5501 1 380.47864256 381.30396532 272.99679387 0.94029313 -1
5502 1 298.56751016 385.17360421 272.60731340 0.96791948 -1
5503 1 338.31054825 392.03268253 272.97050687 1.36100804 -1
5504 1 405.80504081 391.65037393 273.62231775 1.42232820 5606
5505 1 406.21423971 391.83546871 274.46055792 1.38976514 5606
5506 1 336.51503753 393.12726778 274.36987999 1.99870747 5503
5507 1 337.67478973 392.84772273 273.54517629 2.14890379 5503
5508 1 345.05387668 399.43273131 272.88206936 1.17974386 5509
5509 1 345.67693121 399.88293351 273.53325333 1.17981131 5608
5510 1 346.37791695 400.43412351 274.19492660 1.18072972 5608
5511 1 383.56871580 399.65655651 273.72166660 1.36084073 5609
5512 1 385.25173295 400.47013069 274.34964149 1.16326493 5513
5513 1 386.03387335 400.80542833 274.61101266 1.04938476 5611
5514 1 356.24271570 160.95894138 275.64134390 1.31138428 5619
5515 1 380.65959406 214.09437664 276.46963409 1.27509604 5516
5516 1 382.57830389 214.49537523 275.90121825 1.29010325 5517
5517 1 383.69490880 214.31322886 275.76823949 1.29352341 5518
5518 1 384.79173361 214.28994601 275.56569094 1.35352720 5519
5519 1 385.80725066 214.35025463 275.27089969 1.46554914 5520
5520 1 387.19535925 214.47368740 274.81940509 1.63621850 5403
5521 1 381.43698079 215.55860192 275.59157515 1.13537610 5515
5522 1 392.23708691 215.89967873 274.96012469 2.15671021 5524
5523 1 381.27212438 216.39029241 275.10219135 1.17022514 5521
5524 1 392.79122242 216.40453985 275.56028806 2.18246506 5525
5525 1 393.65696822 217.18581224 276.46834757 2.17046770 5626
5526 1 397.38452060 218.58183946 274.84153811 0.94431380 5412
5527 1 403.75222197 218.62738520 276.01141236 1.03229880 5627
5528 1 351.13182179 259.63757841 275.02628927 1.18157920 5529
5529 1 351.40908653 259.27710857 276.14567227 1.13531918 5630
5530 1 416.25487529 267.90949230 276.23157447 1.32617409 5636
5531 1 416.06913330 268.90853072 275.84275715 1.33300815 5530
5532 1 415.84705853 270.28090227 275.46200709 1.29749391 5531
5533 1 415.22619049 272.80467944 275.03363537 1.28094235 5534
5534 1 415.43981484 271.93113504 275.17443397 1.23156445 5532
5535 1 415.06787391 273.65620890 274.81772632 1.31344031 5533
5536 1 401.02305512 278.56577860 275.62317383 1.15815030 5637
5537 1 401.50987796 278.40953800 274.76784464 1.10917529 5536
5538 1 400.59583339 278.77532641 276.45486776 1.20192477 5637
5539 1 420.21422350 279.62571394 275.01013524 1.00447472 5542
5540 1 422.60580155 280.11720607 275.77152893 1.15886843 5544
5541 1 421.77888735 279.96835964 275.53315171 1.14557744 5540
5542 1 420.98934118 279.79464530 275.27377401 1.07394952 5541
5543 1 423.41763491 280.26538106 275.99901415 1.13546607 5544
5544 1 424.25828094 280.42980158 276.23570920 1.12469487 5545
5545 1 425.11672093 280.58692003 276.47335403 1.16023023 5639
5546 1 406.15926214 295.22514735 274.94582675 2.57661752 5444
5547 1 406.05364810 296.50300554 276.02577503 2.57420197 5546
5548 1 342.29545387 300.83923447 274.71040015 1.55265957 5450
5549 1 343.09082082 301.94922824 275.37225177 1.53765948 -1
5550 1 343.99354428 303.08487170 276.07558018 1.54301855 5549
5551 1 355.51505918 312.06720117 275.48144357 1.17957231 -1
5552 1 356.72758650 320.23302431 274.95373856 1.52596956 5453
5553 1 356.73973376 321.05130946 275.51677329 1.48928176 5552
5554 1 386.89017686 334.71389555 274.77638166 2.59450937 5555
5555 1 386.40749326 334.20559579 276.29877624 2.85159915 5681
5556 1 287.86615469 340.49740999 276.52228891 1.03069358 5560
5557 1 308.67804453 339.50234545 275.06189941 1.04777757 5464
5558 1 307.84551375 340.47073808 276.21237215 1.05540606 5557
5559 1 290.73145759 341.33912745 275.85258868 1.38601358 5561
5560 1 289.35016237 341.08256345 276.04331028 1.21611831 5561
5561 1 291.55785200 341.37085008 275.96099892 1.31823980 5563
5562 1 294.01133325 341.56298650 276.18584744 1.14604770 5564
5563 1 292.84546239 341.45286669 276.12173408 1.20408587 5562
5564 1 295.42981704 341.72757736 276.25304565 1.21470782 5565
5565 1 296.27245946 341.85203097 276.33103691 1.23618984 5566
5566 1 297.13414207 341.98635990 276.46247510 1.23821407 5682
5567 1 386.41332211 345.14144828 274.79258102 1.08609338 5568
5568 1 386.04923922 345.67343425 275.42324629 1.05183521 5567
5569 1 385.69187231 346.22568887 276.02715314 1.05796953 5568
5570 1 385.33379621 346.76136971 276.71178722 1.05635974 -1
5571 1 338.73894769 354.39057871 276.42272784 4.47880822 5573
5572 1 337.74993373 354.55090165 276.60056718 4.39031870 5571
5573 1 339.71965614 354.26280049 276.23203443 4.51855721 5574
5574 1 341.99237718 354.18336225 275.89633638 5.21738058 5576
5575 1 341.72570348 354.69006773 274.63274526 2.85724050 5473
5576 1 343.59792088 354.22303498 275.61811972 5.51574675 5578
5577 1 345.92745336 354.47055798 274.95488300 5.74923319 -1
5578 1 345.00757106 354.34147349 275.27794128 5.69674184 5577
5579 1 352.92856290 354.93182237 275.55612033 3.41721546 -1
5580 1 353.18943742 354.74016634 276.41114353 3.47779634 5695
5581 1 338.07035560 356.58036755 275.28408006 1.86814889 5582
5582 1 339.08343649 356.29422987 275.12591368 1.94238774 5583
5583 1 339.98168058 355.85324055 274.95811213 2.15538479 5575
5584 1 340.94167452 355.48506220 274.67649389 2.19998105 5473
5585 1 352.70042013 355.07948647 274.75126944 3.34838941 5579
5586 1 329.41730327 358.26718754 275.22663129 1.85792807 5590
5587 1 328.56498206 357.51538111 275.07084403 2.72190976 5590
5588 1 329.63128915 357.29730905 275.93580583 2.89434470 5589
5589 1 331.36710439 358.05023117 275.73019616 2.04119266 5591
5590 1 330.29508340 358.35288399 275.51608342 1.64580149 5589
5591 1 332.24982989 357.91334055 275.74915305 2.03224532 5592
5592 1 333.13333020 357.81429519 275.62674326 1.90172687 5593
5593 1 333.99206231 357.63831011 275.53155265 1.82769043 5594
5594 1 334.84816618 357.42104107 275.46227178 1.77095857 5596
5595 1 336.56700820 356.93148694 275.41877564 1.83589101 5581
5596 1 335.64556238 357.16954056 275.45298288 1.81831816 5595
5597 1 350.79437335 365.01482593 276.46117838 1.86996561 5707
5598 1 349.94885852 367.19954978 275.67963410 1.88287805 5599
5599 1 350.46146312 365.87844295 276.15568512 1.88387686 5597
5600 1 349.41812826 368.57836478 275.19868075 1.86817964 5598
5601 1 349.12699578 369.34114440 274.93517635 1.87776163 -1
5602 1 349.02431641 369.62230465 274.82688901 1.87944977 5600
5603 1 305.24401553 376.80340874 275.05756119 1.23349144 5500
5604 1 305.64600151 378.16121377 275.99383085 1.31539651 -1
5605 1 305.93706365 379.10468530 276.66148770 1.52113123 5604
5606 1 406.65226122 391.97792072 275.28341593 1.33851016 5607
5607 1 407.06351263 392.11118181 276.12467458 1.35779882 5719
5608 1 347.20064582 401.14661612 274.93575273 1.19399118 5612
5609 1 383.37167789 399.99636790 274.67314074 1.21849744 5610
5610 1 382.88816086 400.29717988 275.76115909 1.23704635 5721
5611 1 386.80420475 401.13139697 274.89302609 1.06920129 5615
5612 1 347.82971682 401.73602852 275.48848730 1.19339232 5614
5613 1 348.95479912 402.72822540 276.53838614 1.13652183 5722
5614 1 348.41032865 402.25113892 276.01350606 1.16846171 5722
5615 1 387.86885144 401.73712595 275.26292491 0.99913587 5616
5616 1 389.65968188 402.91914828 276.02531848 0.99080819 5730
5617 1 388.94315279 402.45232533 275.67249484 0.96247838 5616
5618 1 390.35358291 403.35525982 276.54167913 0.94122906 5730
5619 1 356.14953721 161.07678060 276.82751152 1.31129227 5620
5620 1 356.02816475 161.19906195 278.03075869 1.30598344 5733
5621 1 375.75576344 212.22825454 278.42830515 1.28656582 5622
5622 1 376.58165132 212.53300019 278.02696145 1.27768033 -1
5623 1 377.42435583 212.84276350 277.66183035 1.22482937 5625
5624 1 379.65049765 213.59122278 276.85912463 1.25836717 5515
5625 1 378.58863783 213.21128802 277.18865885 1.28381526 5624
5626 1 394.74193242 218.19197247 277.72642684 2.14952181 5742
5627 1 402.96688804 218.59880883 277.89818510 1.03585116 -1
5628 1 345.94821453 253.13672559 277.59949798 1.17968904 5629
5629 1 346.68841003 253.40144533 278.22942651 1.17542242 5748
5630 1 351.69844887 258.99846526 277.13835902 1.18122485 5631
5631 1 352.20200142 258.67871636 278.77343879 1.11824829 5751
5632 1 417.67433591 264.29305755 278.28165167 1.41867987 5633
5633 1 418.08516605 263.58832775 278.67476740 1.44784137 5754
5634 1 417.26505764 264.98268385 277.88484361 1.35309046 5632
5635 1 416.50763089 266.94095911 276.73195097 1.31914878 5636
5636 1 416.74309664 266.20874298 277.12916442 1.30947895 5634
5637 1 400.12751235 278.97440293 277.37045734 1.26410784 5638
5638 1 399.71564040 279.11594780 278.21189741 1.29927486 5757
5639 1 425.95552181 280.71312158 276.72226024 1.19259041 5640
5640 1 426.85742045 280.83674957 276.99833742 1.22017398 5642
5641 1 428.99459247 281.17065627 277.53853622 1.24959932 5644
5642 1 428.12664704 281.01758614 277.33112097 1.26700727 5641
5643 1 431.27028087 281.66280723 278.08752804 1.21342130 5645
5644 1 429.82745215 281.35084554 277.73330388 1.18396633 5643
5645 1 432.16729391 281.83818354 278.39519950 1.22134258 5646
5646 1 433.07603944 281.96095220 278.68117555 1.22238897 -1
5647 1 405.96724392 297.68389197 277.01765380 2.59338215 5547
5648 1 405.91585675 298.42904510 277.61297209 2.60490979 5647
5649 1 405.85451869 299.29951907 278.25236474 2.63985080 5648
5650 1 405.79150471 300.08628242 278.78108235 2.64972776 5649
5651 1 344.99491351 304.29368799 276.77026976 1.55641265 5550
5652 1 345.60181141 305.02560723 277.07075782 1.59150296 5651
5653 1 347.12575900 306.62070182 277.38594183 1.62044776 5655
5654 1 346.35403179 305.85598027 277.28495098 1.60581450 5652
5655 1 347.89817485 307.35309563 277.44460845 1.60935102 5656
5656 1 348.62901858 308.04482593 277.48974471 1.59153566 5657
5657 1 349.51777355 308.88142159 277.54211921 1.54555785 5658
5658 1 351.28154964 310.47476920 277.65024918 1.55917475 5661
5659 1 350.59276051 309.86790161 277.60967671 1.54583477 5661
5660 1 352.69392625 311.68251381 277.69430040 1.52424536 5663
5661 1 351.97538704 311.06282951 277.67663093 1.53825983 5660
5662 1 354.41136992 314.02698711 278.42762560 1.56646072 5663
5663 1 353.71155728 312.76223307 277.84807756 1.62162364 5660
5664 1 397.55700200 319.24273646 278.62463096 2.53562290 5773
5665 1 397.12647641 320.03282553 278.35071306 2.53125615 5664
5666 1 395.51411732 322.62591034 277.61241356 2.53055030 5667
5667 1 396.26535950 321.51344442 277.87799306 2.52618742 5665
5668 1 395.99175047 321.93968148 277.76326600 2.52621306 5665
5669 1 393.81517078 324.65307982 277.50629450 2.47643431 5671
5670 1 394.40804752 324.00242544 277.47711863 2.50169130 5666
5671 1 395.00351738 323.29237389 277.51575026 2.52551748 5666
5672 1 392.26774191 326.17313457 277.78462399 2.42888576 5669
5673 1 392.92896722 325.54366912 277.64103827 2.44884048 5669
5674 1 390.02463782 328.32736958 278.32509401 2.48615329 5675
5675 1 390.66550100 327.69425988 278.17752149 2.45601021 5676
5676 1 391.18417461 327.19247836 278.04896950 2.44780879 5673
5677 1 389.40039425 328.97223496 278.45388643 2.50700483 5674
5678 1 386.95586588 331.75540985 278.48781470 3.01465453 -1
5679 1 387.98000150 330.50299276 278.65674540 2.53905950 5677
5680 1 385.26523954 333.24038999 278.68639724 3.77118895 5681
5681 1 386.11670290 332.75279425 278.00716326 4.09165535 5678
5682 1 298.68256099 342.17086447 276.80814371 1.27684939 -1
5683 1 301.65073028 342.39453660 276.91317627 1.47090374 5685
5684 1 302.48019784 342.37978981 277.03897391 1.46200651 5685
5685 1 303.90646304 342.28902344 277.50197348 1.32479496 5686
5686 1 305.83505961 342.34560522 277.97487674 1.40793423 5689
5687 1 307.31380809 341.29982955 277.08577358 1.03155721 5558
5688 1 308.05522196 343.04135932 278.58902805 1.51148241 5792
5689 1 307.23457621 342.69713576 278.25836861 1.50081991 5688
5690 1 385.00757089 347.25830908 277.45987364 1.06441280 5691
5691 1 384.49242013 348.05684144 278.64405594 1.08562685 5797
5692 1 336.83238903 354.72870311 276.75595176 4.34221817 5572
5693 1 335.97561299 354.91187037 276.88815455 4.30249825 5692
5694 1 353.48089166 354.50939612 277.28829490 3.51053648 5695
5695 1 353.86118036 354.20373463 278.36136621 3.49356814 5800
5696 1 330.35465456 355.69154921 277.97935315 4.90049236 5698
5697 1 330.26808070 355.67176853 278.03385127 4.95416269 5698
5698 1 332.26191299 355.71249094 277.35322690 4.24775828 5700
5699 1 335.12665625 355.09756468 277.01157316 4.30199349 5693
5700 1 334.08648198 355.33058364 277.14599646 4.28280557 5699
5701 1 333.75421823 355.39534308 277.19292556 4.31055543 5699
5702 1 352.29607760 359.68869688 277.30643108 1.73995660 -1
5703 1 351.89857593 361.38260983 277.21436986 1.82630253 5702
5704 1 352.10235449 360.54273746 277.28535024 1.77252976 5702
5705 1 351.40241997 363.15399032 276.95243028 1.91242446 5706
5706 1 351.67420122 362.20507560 277.08629038 1.93973780 5703
5707 1 351.10089610 364.12425973 276.73526507 1.87788569 5705
5708 1 347.37587898 370.73887708 278.09773095 1.10954280 5803
5709 1 347.99919766 370.99926443 277.23397742 1.23637952 5803
5710 1 348.50082822 373.02187779 277.17003613 0.83548938 5709
5711 1 348.29158700 373.95495602 277.34659463 0.96487877 5710
5712 1 348.01354412 375.25242877 277.52795453 1.15983037 5711
5713 1 347.81583324 376.83069499 277.86773839 1.12447728 5712
5714 1 306.10250289 379.91281008 277.07842820 1.57995743 5605
5715 1 347.62507623 378.33171682 278.19391977 1.08764978 5713
5716 1 306.22698467 380.69540549 277.27466392 1.52033253 5714
5717 1 306.45950420 381.45604251 278.08539478 1.95847159 5714
5718 1 408.27398988 392.78003388 278.52106509 1.38387278 5808
5719 1 407.79544499 392.46284113 277.56764017 1.39207325 5808
5720 1 381.96988412 400.99323658 277.84572204 1.23514784 5815
5721 1 382.40027342 400.66742351 276.84028039 1.21105772 5720
5722 1 350.03608739 402.87767064 277.05447520 1.09241453 5723
5723 1 350.86051777 402.66790742 277.30407897 0.99612298 5724
5724 1 352.54812949 402.48646124 277.89364119 1.06152352 5726
5725 1 351.70433617 402.54016840 277.60126155 1.02568753 5724
5726 1 354.32266170 402.51624401 278.46927690 1.05235723 5728
5727 1 353.40851293 402.49440703 278.16467799 1.08963546 5726
5728 1 355.11363407 402.52642176 278.74173937 1.05304403 5809
5729 1 349.05665326 404.09188411 277.53414702 1.05334716 5613
5730 1 391.23859267 403.39770986 276.86026160 1.01552768 -1
5731 1 348.79966225 404.92107077 277.98538049 1.07607638 5729
5732 1 348.56348482 405.69767378 278.48711479 1.07840228 5731
5733 1 355.66329675 161.30559499 279.74529092 1.31277558 5820
5734 1 373.04285685 209.01507685 280.83660825 1.25840133 5824
5735 1 369.09386659 210.46438227 280.34447120 1.13790337 5738
5736 1 368.26773634 210.32484844 280.50365295 1.20325934 5735
5737 1 370.87411464 210.60429434 280.16070235 1.23753504 5739
5738 1 369.93258011 210.58287066 280.23407226 1.11825897 5737
5739 1 372.94907148 209.80267047 280.41123116 1.27870436 5734
5740 1 373.62181224 211.11451534 279.65129432 1.30474073 5741
5741 1 374.86694237 211.91535695 278.89234037 1.25668494 5622
5742 1 395.60813738 219.00933077 278.95145933 2.11764701 -1
5743 1 395.73412718 219.11973980 279.14514115 2.12708689 5745
5744 1 396.70982926 219.81512576 280.77585694 2.20661679 5828
5745 1 396.20497090 219.51226184 279.91440101 2.14562642 5744
5746 1 402.18707501 218.65208625 279.49979952 0.99010371 5747
5747 1 401.31570913 218.75911296 280.81839501 0.98860433 5746
5748 1 347.42693782 253.73746461 278.80644321 1.14398949 5749
5749 1 348.13368330 254.00692510 279.29332911 1.14378084 5750
5750 1 349.07796637 254.43463976 280.02817709 1.19092497 5829
5751 1 352.50116754 258.46098145 280.00583610 1.04844228 5835
5752 1 419.42351273 260.26095124 280.12462160 1.56624100 5837
5753 1 419.72422312 259.44179356 280.52751912 1.63186814 5837
5754 1 418.82503608 262.09278909 279.35142232 1.46942704 5755
5755 1 419.08623728 261.32768557 279.67367549 1.49853637 5752
5756 1 418.47711691 262.84921801 279.02705060 1.41407778 5754
5757 1 399.23859697 279.22731069 279.08941810 1.32241477 5758
5758 1 398.73142903 279.30801914 279.96271336 1.30440019 5838
5759 1 410.41649710 299.52366148 280.77592214 1.02160457 5848
5760 1 405.70945801 300.92475318 279.29568506 2.65228724 5650
5761 1 405.31821282 303.49824784 280.68141245 2.60285713 5763
5762 1 405.48116217 302.60446711 280.23542591 2.61418221 5763
5763 1 405.60666142 301.76765123 279.78427673 2.63777072 5760
5764 1 401.88851833 311.97269405 280.82036326 2.58751659 5856
5765 1 400.96487327 313.52772430 280.38627304 2.59815361 5766
5766 1 401.42904318 312.76270172 280.60296911 2.59694616 5764
5767 1 354.87222590 315.04101901 279.04297921 1.58834778 5663
5768 1 355.11087056 315.55985638 279.35910083 1.61050177 5767
5769 1 400.26525451 314.63457921 280.07055001 2.60271619 5765
5770 1 355.49730322 316.33590333 279.84171201 1.61649724 5768
5771 1 399.42513416 315.96540527 279.68163794 2.58016896 5769
5772 1 398.63009799 317.29371067 279.26864600 2.56219445 -1
5773 1 398.19220477 318.07041541 279.01810512 2.53842688 5772
5774 1 356.97325847 320.04910270 280.17308341 3.78049829 5857
5775 1 357.30236867 320.84894080 280.53908412 3.81418275 5774
5776 1 357.65372030 321.69152854 280.86669812 3.89442581 5775
5777 1 399.40201555 323.08790574 279.45386775 0.97195502 5779
5778 1 400.82245132 323.99456345 280.12321701 1.05494764 5781
5779 1 400.15436649 323.56346974 279.84073662 1.01830566 5778
5780 1 401.46838775 324.50061218 280.37891151 1.09621301 5781
5781 1 402.08921069 325.00249650 280.66405238 1.14630183 5868
5782 1 391.74492559 333.59261386 280.26615444 1.01030617 5787
5783 1 390.97822586 333.08712195 280.00364098 1.06528414 5782
5784 1 382.92759000 334.19916091 280.70382799 3.21893349 5785
5785 1 384.08933401 333.77286612 279.68748402 3.39278128 -1
5786 1 392.60445849 333.95724485 280.51412950 1.11118046 5787
5787 1 393.89638571 334.49108876 280.69998919 1.06571121 5789
5788 1 395.55434286 335.11482188 280.77405279 1.09904182 -1
5789 1 394.74781914 334.80641860 280.75216649 1.07074793 5788
5790 1 396.36603936 335.42917776 280.78898364 1.11417955 -1
5791 1 309.68829418 343.67940828 279.21559105 1.45646636 5793
5792 1 308.89209379 343.37937872 278.91992158 1.50709802 5791
5793 1 311.84593195 344.24941722 280.04340266 1.46755585 5795
5794 1 310.67243073 343.96609720 279.59400766 1.44656061 5793
5795 1 312.70799254 344.49291516 280.39984539 1.48998447 5796
5796 1 313.55070452 344.78214686 280.79787665 1.48553550 5875
5797 1 383.89202929 349.00870194 280.02506853 1.02105332 5691
5798 1 383.61862221 349.88396829 280.67871166 1.05453296 5797
5799 1 327.12906412 355.02088214 280.70600281 4.80992688 5882
5800 1 354.14445718 353.96414977 279.16951907 3.48437243 5885
5801 1 327.70372699 355.20833358 280.00292675 4.91661849 -1
5802 1 328.91323062 355.47346851 278.87172757 5.16687664 5696
5803 1 346.86419242 370.68565292 279.08579336 1.07554069 5804
5804 1 346.40267969 370.70592050 280.10497807 1.11369866 5888
5805 1 306.66999655 381.79339328 279.35010262 0.93809718 5889
5806 1 306.92620350 382.60130281 280.27488963 1.04237683 5889
5807 1 409.22925016 393.24585862 280.15360591 1.34258247 5891
5808 1 408.74428836 393.01885538 279.33858262 1.35026138 5807
5809 1 356.15854571 402.53264397 278.99363358 1.09613570 5810
5810 1 357.36329589 402.49390365 279.37720215 1.08217834 5811
5811 1 358.42233245 402.44608209 279.98988810 1.09312630 5813
5812 1 359.99022351 402.54033387 280.73393189 1.11346382 5894
5813 1 359.19122268 402.46932947 280.40206762 1.12104884 5812
5814 1 381.14048206 401.68378717 279.76301303 1.33292029 -1
5815 1 381.53464637 401.33168916 278.88918874 1.28698805 5814
5816 1 348.39133998 406.42668654 278.96409957 1.07047073 5732
5817 1 348.11467434 407.48958489 279.62990432 1.08423064 5732
5818 1 347.77036219 408.64070943 280.20427746 1.06868152 -1
5819 1 347.58841353 409.44768625 280.60275613 1.06828078 5818
5820 1 355.25412779 161.31340847 281.37644735 1.34730231 5904
5821 1 373.12482092 205.85592040 282.53754800 1.33325332 5912
5822 1 373.15501338 206.63660969 282.06821874 1.25775756 5912
5823 1 373.15936496 207.43353186 281.65265159 1.25424002 5822
5824 1 373.12147531 208.22147453 281.23475932 1.25280466 5822
5825 1 365.14595628 209.59899597 281.37808129 1.05877553 5826
5826 1 365.98060118 209.82100756 281.24381735 1.18355594 5827
5827 1 366.81791254 210.02822873 280.97973977 1.22454715 5736
5828 1 397.17914322 219.94972003 281.63884825 2.23002459 5914
5829 1 349.86163550 255.00174370 281.08988139 1.11864608 5830
5830 1 350.33714454 255.39163808 281.72688807 1.11939264 5831
5831 1 350.85305637 255.82586676 282.29437850 1.06573787 5832
5832 1 351.89026839 256.77307110 282.93095097 1.12858876 5920
5833 1 421.22801357 256.06744212 282.69890572 1.68377660 5918
5834 1 420.85200367 256.90794386 282.14423388 1.65377896 5833
5835 1 352.68800439 258.27939977 280.98392765 1.02263218 5836
5836 1 352.79837028 258.05250617 281.98314615 1.09800765 5919
5837 1 420.25539882 258.12340884 281.30054470 1.61323701 5834
5838 1 397.84017736 279.42595012 281.36078713 1.20874918 -1
5839 1 419.95780879 293.78047013 282.68057513 0.93203361 -1
5840 1 419.09313032 294.16156465 282.59041301 0.94323107 5839
5841 1 416.52682179 295.98737853 282.03113239 1.11498130 5842
5842 1 418.32852734 294.69827843 282.40077825 1.02653985 5840
5843 1 417.59023805 295.27218933 282.20942488 1.13027301 5842
5844 1 405.95268479 296.41546431 281.66179885 1.18604661 5922
5845 1 413.72160104 297.85732009 281.18136772 1.20762516 5846
5846 1 414.44750725 297.48792502 281.31816023 1.23501980 5847
5847 1 415.45782300 296.78318124 281.70598760 1.14569937 5841
5848 1 411.72878494 298.87764266 281.04636504 1.09792440 5849
5849 1 412.96984593 298.20691255 281.14750562 1.12879650 5845
5850 1 405.11222388 304.42016563 281.06360271 2.61482937 5761
5851 1 404.46575780 306.54707488 281.57292813 2.58858326 5852
5852 1 404.85959525 305.37066679 281.36548804 2.58958673 5850
5853 1 404.08352891 307.51869579 281.61098128 2.60074715 5851
5854 1 403.24853639 309.37468306 281.42957427 2.58009899 5853
5855 1 403.45014950 308.95728010 281.49868167 2.57439040 5853
5856 1 402.56393480 310.73657264 281.13891650 2.57332319 5854
5857 1 356.59776548 318.66890579 281.22538723 1.60635121 5858
5858 1 356.33956503 318.08842682 280.89397203 1.58401908 -1
5859 1 356.83589140 319.23715407 281.56329096 1.61291002 5858
5860 1 357.02441433 319.69378532 281.82352319 1.62894928 5857
5861 1 357.67029491 321.01785364 282.51817346 1.74071660 5860
5862 1 357.09410849 319.85616751 281.90838716 1.64508996 5859
5863 1 358.07059235 322.70678842 281.15506985 4.13445101 5776
5864 1 358.66449276 324.16579152 281.59507232 4.31521723 5863
5865 1 362.82148368 323.93707161 281.30159445 0.85954905 -1
5866 1 359.64105574 326.51634170 282.30171147 4.61592431 5867
5867 1 359.25824454 325.60911001 282.01795773 4.54661996 -1
5868 1 403.13896144 325.91486406 281.29975677 1.11430558 5869
5869 1 403.94292822 326.41224497 281.81188077 1.13965674 5870
5870 1 404.74755062 326.90076563 282.25809646 1.11422549 5871
5871 1 405.55495758 327.49531222 282.75183313 1.10013388 5928
5872 1 381.09671058 334.77582660 282.38735093 3.17260458 5873
5873 1 381.75678677 334.57772293 281.76831582 3.17796092 5784
5874 1 314.37030161 345.11437223 281.19044247 1.48266021 5875
5875 1 315.24697263 345.64478894 281.56350982 1.51980331 5876
5876 1 316.11407191 346.33583967 281.77172820 1.40415344 5877
5877 1 316.72239061 346.95123164 281.88867634 1.37042937 5876
5878 1 318.59712634 348.98595958 282.48888225 1.42167021 5880
5879 1 319.13945480 349.58641691 282.76291001 1.44800870 5878
5880 1 317.73137204 348.05107280 282.15356232 1.41218187 5877
5881 1 355.05843002 353.06965583 282.05230731 3.55170867 5942
5882 1 326.00023310 354.55050390 282.29913180 4.81284439 5944
5883 1 326.57397631 354.80890625 281.45252619 4.76102955 5882
5884 1 333.57349195 354.40697288 282.90687472 0.95211754 5946
5885 1 354.75490721 353.37759440 281.04882012 3.53460665 5881
5886 1 327.44611869 355.22651144 282.39861902 2.60563469 5947
5887 1 345.80769749 370.83482416 282.10239506 1.17641015 5952
5888 1 346.04283860 370.76511181 281.16657295 1.13749905 5887
5889 1 307.27447122 383.35812222 281.12186126 1.21273492 5805
5890 1 307.85662956 384.37994883 282.39860940 1.10912060 -1
5891 1 409.86407092 393.56884199 281.08951760 1.39252448 -1
5892 1 410.50284748 393.96680483 281.92251211 1.65297928 -1
5893 1 411.71426991 393.54085092 282.70261070 1.11604621 5953
5894 1 361.44289826 402.67072702 281.22003973 1.06073239 5895
5895 1 362.50812156 402.73120978 281.61374635 1.07746950 -1
5896 1 380.42021921 402.31677643 281.25476904 1.37028284 5897
5897 1 379.97161612 402.71982218 282.13347142 1.37507665 -1
5898 1 379.66308016 404.65201483 282.91420953 1.00893731 5899
5899 1 379.68560309 403.76294140 282.69936380 1.12544598 5897
5900 1 347.15201528 411.11366791 281.53843404 1.13605228 5901
5901 1 347.43189537 410.24207046 281.02841093 1.09315445 5819
5902 1 346.76057105 411.88781118 282.00486984 1.05150117 5900
5903 1 346.19083339 412.51999680 282.49549477 1.01792127 5902
5904 1 354.94699991 161.64609909 283.28717239 1.20821680 5905
5905 1 354.78795247 161.88260714 284.70183733 1.22263200 5964
5906 1 418.63284707 194.33144375 284.75992633 1.03238192 -1
5907 1 371.66859419 199.98406962 284.79296929 1.17427472 5974
5908 1 371.92150981 201.00343941 284.37304940 1.28150818 5907
5909 1 372.27687210 202.43824188 283.90406935 1.40489887 5908
5910 1 372.60869063 203.48505526 283.65495152 1.45648590 5909
5911 1 372.87790033 204.29462837 283.41699473 1.50635217 5910
5912 1 373.04493650 205.09540590 283.03249113 1.41167752 5911
5913 1 398.43370950 219.60664896 284.44627212 2.19985685 5975
5914 1 398.05383115 219.81271289 283.47619707 2.18047425 5913
5915 1 423.61031518 251.80644316 283.62015702 1.07767372 -1
5916 1 422.72553525 253.13474553 283.36845707 1.45553582 5915
5917 1 422.03385617 254.27328654 283.38369830 1.71518992 -1
5918 1 421.62926552 255.15713280 283.13327808 1.73340177 5917
5919 1 352.88946617 257.65552057 283.53001823 1.46287196 -1
5920 1 353.35475897 257.75965937 284.54340790 1.35764923 5981
5921 1 405.91061031 293.88669365 284.60021516 1.31049418 5982
5922 1 405.97210587 294.93518065 283.43137699 1.32749945 5921
5923 1 407.73781709 303.70830992 284.09083305 1.46071587 -1
5924 1 358.22308722 322.01388413 283.05712642 1.78047085 5861
5925 1 359.50105377 324.45856202 284.70552821 1.54536477 5926
5926 1 358.88333069 323.21463513 283.84114351 1.64457592 5924
5927 1 360.42475473 328.29151762 283.10718912 5.13954634 5866
5928 1 406.27088128 328.11401963 283.13556314 1.10135306 5930
5929 1 360.91333211 329.33125419 283.66664040 5.41696016 5927
5930 1 407.91358143 329.32988044 283.99360873 1.11836988 5932
5931 1 407.19370403 328.81353362 283.59487548 1.14223255 5930
5932 1 408.56064723 329.83914086 284.41004257 1.07131629 5935
5933 1 361.85791957 331.11795259 284.69827189 5.58916956 5934
5934 1 361.41945763 330.33926776 284.23970215 5.57474470 5929
5935 1 409.18997983 330.34858260 284.82639023 1.05304037 5999
5936 1 379.21867254 335.28997898 284.19936250 3.18408807 -1
5937 1 380.32790998 334.99227919 283.12585794 3.18460713 5873
5938 1 380.23561106 335.01825218 283.21498341 3.18092807 5873
5939 1 313.81727156 344.84160181 284.71071718 1.12536707 6007
5940 1 314.29068775 345.02764360 283.76375986 1.04891381 5939
5941 1 319.71296064 350.28075907 283.11609488 1.53351730 5879
5942 1 355.47369394 352.80021269 283.31972773 3.32090212 -1
5943 1 324.56379341 353.83183894 284.84751775 4.94623410 6013
5944 1 325.27420810 354.21420982 283.46258447 4.83371503 6015
5945 1 331.90574160 354.31469060 284.59344312 1.25697526 5946
5946 1 332.66345369 354.27792188 284.00646876 1.11419142 5884
5947 1 326.57211003 355.13060469 284.26464608 1.91150907 6015
5948 1 346.51694451 365.39702254 284.46020193 1.14998814 5949
5949 1 347.43729731 364.52289738 283.33088681 1.09604362 5948
5950 1 346.01817816 365.98870454 285.00011417 1.15754248 5948
5951 1 345.43821151 370.84687369 282.99624461 1.07327798 5952
5952 1 345.20931368 371.29063924 283.93414356 1.18456641 -1
5953 1 412.99584907 393.09544566 283.39849839 1.11317940 5954
5954 1 414.12427163 392.74755012 284.10004417 1.24487945 5955
5955 1 414.83780410 392.39396530 284.70320827 1.16847737 6018
5956 1 410.89078332 395.11356734 283.01356222 1.32101228 5892
5957 1 411.05231154 395.92489545 283.72620670 1.29286225 5956
5958 1 411.24302399 396.67195102 284.38669598 1.28430762 5957
5959 1 411.43465082 397.32356150 284.98989526 1.26353002 5958
5960 1 378.83618929 402.59497645 284.59326029 1.06212726 6023
5961 1 379.43822005 402.92224314 282.97253727 1.33965201 6024
5962 1 379.75511732 405.76205652 283.26551890 0.97817733 5898
5963 1 354.48881416 162.11903817 286.93035766 1.44326317 6025
5964 1 354.62958687 162.01427849 285.82228837 1.31271813 5963
5965 1 370.38232145 193.21212354 287.00677889 1.23171760 6030
5966 1 370.63544787 194.73829186 286.38898745 1.23308893 5965
5967 1 370.94301608 196.44880590 285.86403312 1.25840249 5966
5968 1 370.79310523 195.63051234 286.07077332 1.24746935 5966
5969 1 415.78382583 196.44907721 286.67758717 1.12385661 -1
5970 1 416.77250661 195.80746675 285.83495821 1.16985133 5971
5971 1 417.50306824 195.33116095 285.35323266 1.11583268 5906
5972 1 371.09682845 197.26962773 285.65477697 1.25717821 5967
5973 1 371.25227679 198.09964981 285.41752442 1.23330654 5972
5974 1 371.44647684 199.05655821 285.11721723 1.16328147 5973
5975 1 398.77256507 219.36213476 285.40945392 2.21630570 5976
5976 1 399.22829373 218.94978753 286.95094141 2.24614984 6035
5977 1 392.99148258 232.35102519 285.20721668 1.22842692 5978
5978 1 392.80656969 231.53361012 285.72773903 1.08560172 5979
5979 1 392.99747819 230.95115959 286.38191939 1.07762345 6036
5980 1 354.20016374 257.87954373 286.60920177 1.31561811 6039
5981 1 353.81228740 257.83697180 285.59639632 1.27277949 -1
5982 1 405.82441313 292.36759635 286.35724047 1.29733803 5983
5983 1 405.80992771 291.78119501 287.09210380 1.30042964 6041
5984 1 405.85795037 292.97163008 285.62422519 1.27891454 5982
5985 1 409.40118372 301.32168186 286.97127126 0.97571052 6049
5986 1 415.16167768 300.38363302 287.06456726 1.10522356 6050
5987 1 413.94672929 301.07852811 286.66828155 1.05614215 6050
5988 1 408.95050567 302.74201312 285.19236503 1.74093594 5985
5989 1 411.81874939 302.12517190 285.96393506 0.97307857 5991
5990 1 411.11156936 302.56736578 285.64409299 0.76403203 5989
5991 1 412.58007903 301.80175211 286.19501654 1.05040674 5987
5992 1 393.95999786 314.95156712 286.42580943 1.71608783 -1
5993 1 394.01977225 314.51304761 285.23370426 2.10003579 5992
5994 1 360.30424942 325.95129717 285.67882423 1.59549392 5995
5995 1 359.89181741 325.20632925 285.19193184 1.52985929 5925
5996 1 361.02444706 327.11063231 286.47747070 1.64840479 5994
5997 1 362.21139311 329.25972578 285.91254492 3.16577090 -1
5998 1 362.24680404 331.77578429 285.10291879 5.54826273 5933
5999 1 410.32383862 331.11288522 285.43715777 1.07515203 6000
6000 1 411.08387072 331.65137568 285.77801709 1.01141699 -1
6001 1 362.90150605 332.76804643 285.75297233 5.28525343 5998
6002 1 363.65325344 333.44413867 286.34035502 4.61263638 6001
6003 1 376.01115367 336.04101450 286.79228498 3.21216258 6004
6004 1 377.46081473 335.72720241 285.78174049 3.17674056 6006
6005 1 376.74738833 335.88622764 286.31624853 3.19386894 6006
6006 1 378.18288919 335.55379277 285.16512430 3.17881265 -1
6007 1 313.16267178 344.61713332 285.85189804 1.03008524 6008
6008 1 312.69422535 344.44919579 286.67040222 1.11640329 6067
6009 1 347.33868504 349.58397379 286.55716932 1.02144910 6010
6010 1 346.54199265 349.28405868 287.05689169 1.02882655 6009
6011 1 356.11826873 352.01802061 285.78703957 3.42226526 6012
6012 1 356.43160069 351.70239322 287.00289864 3.31908680 6075
6013 1 324.13314473 353.57796002 285.87645341 4.99498546 6077
6014 1 325.10022518 353.86709480 286.49720071 2.67357793 6077
6015 1 325.89954936 354.41094381 285.35939085 2.41733152 6014
6016 1 345.14944780 366.77305550 286.63302784 1.28789234 -1
6017 1 345.45462915 366.46878114 285.61279105 1.09189053 -1
6018 1 415.51878835 392.11441555 285.29777052 1.15426272 6020
6019 1 417.03194268 391.71620112 286.91475002 1.10315656 6079
6020 1 416.17912815 391.93487375 285.97570866 1.15754775 6019
6021 1 411.66689453 397.95322030 285.62056790 1.23569963 5959
6022 1 412.21219927 398.97586439 286.72107632 1.36867870 6021
6023 1 378.00831295 402.47907863 286.31181188 1.00326728 6088
6024 1 378.43718356 402.52365501 285.45902747 0.97921706 6023
6025 1 354.40588970 162.14258051 287.92242802 1.47181229 6026
6026 1 354.26575636 162.12318031 289.01948937 1.36390903 6092
6027 1 369.75953878 188.58000631 288.16263462 1.17561712 -1
6028 1 369.96619215 189.76723502 288.02961482 1.26811317 6027
6029 1 370.07209381 190.66849160 287.85914861 1.31592181 6028
6030 1 370.20667390 191.88463666 287.48248202 1.32522582 6029
6031 1 413.18946138 198.19611041 288.89136945 1.26710378 6033
6032 1 415.22389047 196.86565524 287.22921011 1.10415554 5969
6033 1 414.02567973 197.69966516 288.24304274 1.17638863 6034
6034 1 414.65056995 197.26916688 287.76991200 1.13321841 6032
6035 1 399.48554552 218.68862773 287.97429632 2.25445583 6097
6036 1 393.62513407 229.99287595 287.71017380 1.10154818 6037
6037 1 394.07836260 229.20040382 288.71341589 1.14727969 6100
6038 1 430.88538294 229.35786954 288.93499308 0.92129518 6103
6039 1 354.82032989 257.87248974 288.09501999 1.30927635 6104
6040 1 405.85302081 290.19764774 289.05723602 1.25601498 6105
6041 1 405.82660132 290.92395743 288.13950691 1.25537391 6040
6042 1 411.68593428 297.51821394 289.00948995 1.00632085 6112
6043 1 410.87114765 298.85881297 288.27906612 1.01492890 6044
6044 1 411.26877535 298.20218619 288.63399895 1.01909330 6112
6045 1 410.28939119 299.66157238 287.88442950 0.99564112 6043
6046 1 416.58972620 299.63585585 287.64435310 1.14757898 6048
6047 1 418.66724246 298.30541569 288.83158552 1.00300717 -1
6048 1 417.66024724 299.07091920 288.16974034 1.18936100 6047
6049 1 409.78404759 300.54394885 287.42383265 0.97450996 6045
6050 1 415.87923305 300.00226271 287.32313939 1.11082212 6046
6051 1 393.39444284 315.19400857 288.55510038 1.14271217 6115
6052 1 393.79745352 315.43138687 287.69753110 1.02772211 6051
6053 1 361.49132816 327.88510088 288.84619460 1.13288629 6117
6054 1 361.75618519 328.20687052 287.18512509 1.61696269 5996
6055 1 362.51437468 329.37338640 287.62447693 1.62448525 5997
6056 1 363.66241636 331.19560077 288.01433008 1.61561967 6057
6057 1 363.19852021 330.44908132 287.86733331 1.63638787 5997
6058 1 364.12347951 331.97681246 288.17980009 1.56545442 6056
6059 1 364.80458925 333.09104232 288.42432728 1.56963943 6058
6060 1 365.85578669 334.54066727 288.52510348 2.06373243 6059
6061 1 371.99945989 336.89125051 288.59717174 3.26628570 6062
6062 1 373.19588144 336.62022717 288.13164864 3.24600656 6063
6063 1 374.05336041 336.43908067 287.77579748 3.24261107 6064
6064 1 374.89837522 336.26552844 287.38478771 3.24535607 6003
6065 1 311.08386878 343.81116951 289.00618045 1.09533681 6125
6066 1 311.70266421 343.98432506 288.26036488 1.17790846 6065
6067 1 312.22638684 344.20984526 287.48230520 1.18510051 6066
6068 1 340.66939235 347.39177936 289.15561137 1.12385502 6070
6069 1 341.41964892 347.70760651 288.94252130 1.13078170 6070
6070 1 342.20399925 347.96428161 288.76734862 1.17644060 6071
6071 1 344.23940973 348.56345992 288.03857234 1.12892674 6073
6072 1 343.47334038 348.34171099 288.39069300 1.20512526 6071
6073 1 345.00560877 348.81039587 287.70116426 1.16253674 6074
6074 1 345.78687029 349.02429480 287.38574669 1.07894350 6010
6075 1 356.87901242 351.16991871 288.73357052 3.35926607 6131
6076 1 323.32051921 353.02968760 288.54240867 4.95848040 6133
6077 1 323.58390848 353.22176895 287.53996530 4.99045649 6076
6078 1 418.51518535 391.24234889 288.17618331 1.07466042 6080
6079 1 417.73426102 391.49098666 287.61455171 1.06348575 6078
6080 1 419.33522904 390.98749472 288.64964746 1.06075252 6081
6081 1 420.10062632 390.64104803 289.16820843 0.99941569 -1
6082 1 411.47865547 399.94407362 288.41238466 1.14371220 6136
6083 1 413.50665214 399.80301275 287.35519695 1.25016627 6085
6084 1 415.13208416 400.56262276 287.89384914 1.14009472 6086
6085 1 414.34641649 400.18421443 287.61559286 1.22100291 6084
6086 1 415.95299012 400.91530571 288.11376546 1.11001155 6087
6087 1 416.89601387 401.03975064 288.31425310 1.17782073 -1
6088 1 377.55001268 402.43855019 287.15309965 0.99599717 6090
6089 1 376.55813255 402.34512182 288.84475889 1.04712045 6138
6090 1 376.99542146 402.36142367 287.91545646 1.10958035 6138
6091 1 353.83970455 162.37972480 291.02601907 1.26157500 6141
6092 1 354.09178526 162.17980568 290.01861140 1.31679791 6091
6093 1 410.44332639 200.03331750 290.97911690 1.16079673 6095
6094 1 411.85445856 199.03317208 289.87313145 1.29592300 6031
6095 1 411.17588910 199.56894985 290.36692195 1.15849902 6094
6096 1 412.46241851 198.62932751 289.41543238 1.31209403 6031
6097 1 399.81817224 218.33726207 289.56785578 2.21501094 6098
6098 1 399.99300387 218.17329489 290.64008958 2.16294886 6160
6099 1 395.25346399 227.10915486 291.12004560 1.19449976 6163
6100 1 394.93119070 227.67488570 290.48036164 1.12189448 6099
6101 1 394.40482819 228.61309384 289.39333767 1.19478790 6100
6102 1 429.29484821 228.98469637 290.98709379 1.28647529 6103
6103 1 430.30368393 229.19869089 289.87131614 1.10292635 6038
6104 1 355.84426243 258.03322611 290.35472602 1.26464377 6169
6105 1 405.88042470 288.87473185 290.87493547 1.25603070 6172
6106 1 405.88257486 289.48410431 290.00552185 1.21517799 6105
6107 1 413.56319541 294.26438653 290.99871079 1.04206187 6173
6108 1 413.10457663 294.96661720 290.66440735 1.04758941 6107
6109 1 412.68046835 295.71823820 290.23354597 1.03064132 6108
6110 1 421.98747747 296.33799211 290.25431454 1.01081408 6111
6111 1 422.75050129 295.80163878 290.45950043 1.02553566 -1
6112 1 412.06679198 296.84560754 289.47143554 1.00160874 6109
6113 1 419.59624084 297.80689594 289.23612403 1.04105499 6114
6114 1 420.87469413 297.08006914 289.78427347 0.98169452 6111
6115 1 392.09260190 315.11843730 289.93784945 1.14714556 6051
6116 1 392.93774937 314.99294417 289.45221400 1.14646126 6115
6117 1 361.08984930 327.01741508 290.67591755 1.30913670 6176
6118 1 361.27595139 327.44755923 289.75694968 1.11692166 6117
6119 1 380.17977312 336.39366084 290.51037847 1.69639348 6179
6120 1 368.52089359 338.10108116 290.06194554 3.40251893 6123
6121 1 367.81682632 338.52615661 290.46848215 3.39638161 6120
6122 1 369.30711723 337.72684073 289.67859170 3.36504054 6123
6123 1 370.14125909 337.41134513 289.32148380 3.29361608 6061
6124 1 366.95088675 339.18858715 291.07746566 3.34806124 6121
6125 1 310.39898422 343.76112551 289.77787628 1.00357808 6065
6126 1 338.22551592 346.49236617 289.91538526 0.98328262 6128
6127 1 339.89069379 347.06776668 289.38249264 1.11154479 6068
6128 1 339.08967935 346.78502050 289.60788088 1.05239103 6127
6129 1 315.34796542 349.61575276 289.61721202 0.97619301 -1
6130 1 314.18288835 349.55568895 290.81081597 0.94307802 6129
6131 1 357.31232756 350.71195563 290.48973037 3.16701015 6190
6132 1 322.87495232 352.64330283 290.57904572 4.93321576 6193
6133 1 323.08917274 352.83881448 289.55871951 4.93782665 6132
6134 1 329.58801888 378.69353111 289.82292272 0.95848940 6135
6135 1 329.30748030 378.63657908 291.01469900 1.06248754 6206
6136 1 411.07436163 400.38497862 289.28054776 1.14367156 6137
6137 1 410.78750310 400.82369567 290.06456677 1.14437321 6140
6138 1 376.00026086 402.26864890 289.67868009 1.23390173 -1
6139 1 375.36530707 402.41259849 291.25960775 1.09999284 -1
6140 1 410.48238086 401.28214313 290.81286656 1.10780940 6210
6141 1 353.56050250 162.64006585 292.01981420 1.25392753 6142
6142 1 353.30136355 162.88116427 293.03908218 1.31133479 6211
6143 1 409.65541557 200.47096974 291.55789913 1.06899736 6093
6144 1 408.96771588 200.78847241 292.09635023 1.09020059 6143
6145 1 407.18844995 203.03417424 292.75112657 1.28820073 6216
6146 1 406.98971661 203.86134618 292.62152332 1.20401616 6145
6147 1 406.38279243 205.49749487 292.51536001 1.09963346 6148
6148 1 406.72540212 204.68201352 292.53934014 1.12093077 6146
6149 1 405.38828592 207.25117251 292.56961397 1.10106184 6150
6150 1 405.98893232 206.29651533 292.53106660 1.10049446 6147
6151 1 404.67672252 208.58600261 292.56610827 1.08771644 -1
6152 1 404.31719132 209.44446350 292.55506762 1.13845694 6151
6153 1 403.98813098 210.28883369 292.53866533 1.19432858 6152
6154 1 402.71009148 212.76758092 292.46753619 1.40745850 6156
6155 1 403.59862678 211.13150960 292.51708546 1.22054465 6153
6156 1 403.15649029 211.94764325 292.49703561 1.30393946 6155
6157 1 402.19585154 213.65651857 292.42263268 1.55249931 6154
6158 1 401.19330210 215.58747684 292.29528673 1.83879978 6159
6159 1 401.74154837 214.63314644 292.38431844 1.56409873 6157
6160 1 400.09515236 218.13516223 291.72722194 2.20411461 6161
6161 1 400.08962025 218.29459911 292.83303061 2.21485869 6217
6162 1 395.61848827 226.58564724 291.80224025 1.16194274 6163
6163 1 395.96392289 226.08638977 292.48647203 1.13183122 6164
6164 1 396.30919155 225.60177708 293.19437630 1.07542378 6219
6165 1 428.02370120 228.71013921 292.42763534 1.13862215 6221
6166 1 428.61227358 228.89387240 291.74823384 1.24363210 6102
6167 1 362.96990055 247.92332164 293.21840432 1.21223201 6223
6168 1 356.72559492 258.38562812 292.28561576 1.22613277 6227
6169 1 356.28092827 258.18602529 291.32349935 1.26123598 6168
6170 1 406.18556054 287.10834709 292.49718176 1.06432108 6171
6171 1 406.67778916 285.74148143 293.07011327 1.13602950 6239
6172 1 405.81862575 288.29336843 291.80434143 1.42647383 6170
6173 1 414.39696143 291.85278449 292.17375948 1.16042130 -1
6174 1 414.25971864 292.73856700 291.81025115 1.15205927 6173
6175 1 414.00226449 293.54565913 291.39854456 1.10975578 6174
6176 1 360.68881988 325.98447813 292.28496331 1.16804256 6178
6177 1 360.92351274 326.47299221 291.53978215 1.24514467 6176
6178 1 360.42376377 325.48718453 293.03684054 1.15399245 6244
6179 1 380.95844619 336.48235698 291.30755519 1.67517140 6180
6180 1 381.81355620 336.58457115 292.06568254 1.83959384 6181
6181 1 383.01892881 336.75739533 293.21077313 1.84305988 6245
6182 1 365.77865313 340.34740143 292.09404859 3.34394335 6124
6183 1 366.29532913 339.80307551 291.62231323 3.33721582 6124
6184 1 365.25979172 340.93567057 292.58366827 3.38933504 6182
6185 1 312.36021697 349.12096994 292.83037863 1.44211052 6186
6186 1 312.12300571 348.20729383 292.71311999 1.43680377 -1
6187 1 313.50245202 349.70007587 291.81986401 1.34421140 6254
6188 1 367.90312677 349.03154185 293.34759808 1.10856514 6253
6189 1 312.47173006 349.99023402 293.05415393 1.45853027 6185
6190 1 357.63352040 350.34279627 291.58898929 3.19328248 6252
6191 1 368.69522549 349.88289270 293.09245334 1.06393686 6188
6192 1 369.62084063 350.90365772 292.85461135 1.04042528 6191
6193 1 322.66736442 352.44205332 291.59977892 4.92693476 6194
6194 1 322.45511608 352.22601013 292.65963796 4.92015011 6257
6195 1 370.63359455 352.30488613 292.64405395 1.10395128 6196
6196 1 370.12742737 351.59324441 292.74010110 1.06509492 6192
6197 1 371.16969440 353.00110312 292.54012489 1.08443517 6195
6198 1 324.91588509 353.75783583 292.60233379 2.34225677 -1
6199 1 372.33974686 354.33648762 292.25016227 1.07870767 6197
6200 1 371.74682666 353.67676638 292.41151492 1.06947934 6197
6201 1 372.98118024 355.00373854 292.10058774 1.10368570 6199
6202 1 374.20367298 356.24898589 291.93164099 1.15253990 6201
6203 1 373.58567537 355.61736474 291.99051767 1.14508011 6201
6204 1 374.85905057 356.85531269 292.02468283 1.01816327 -1
6205 1 328.24842388 378.85226763 293.30233990 1.25442488 6275
6206 1 328.69557637 378.77836956 292.47860682 1.16773697 6205
6207 1 414.70922375 384.66461401 292.77159385 1.04766067 6276
6208 1 374.50979346 402.43551275 293.08090975 1.04335489 6278
6209 1 409.93690552 402.58240891 292.18189143 1.06341745 6210
6210 1 410.18225175 401.85060155 291.53480285 1.06044026 6209
6211 1 353.10888458 163.00970442 294.01215967 1.27802508 6212
6212 1 352.99658008 163.05966971 294.94025319 1.31754717 6280
6213 1 406.93009624 197.77998818 295.26872473 1.26770791 6284
6214 1 407.00694469 198.61349582 294.76848770 1.31331898 6213
6215 1 407.17048464 199.77358838 293.96270521 1.34914179 6213
6216 1 407.39442812 200.57623709 293.43034895 1.41519262 6215
6217 1 399.95743498 218.69263632 293.97981489 2.17285747 6218
6218 1 399.75582156 219.19806797 295.00869881 2.13555856 6285
6219 1 396.67284498 225.12740062 293.91557750 1.15325989 6220
6220 1 397.01093676 224.63967679 294.65753585 1.13607114 -1
6221 1 427.05315151 228.30998749 293.61360233 1.13959726 6222
6222 1 426.44623855 228.06888223 294.40438174 1.21346173 -1
6223 1 363.38160648 248.34566077 294.08832259 1.17062588 6224
6224 1 363.47173088 248.88947755 294.82058148 1.07514726 6293
6225 1 357.28725238 258.77078136 293.61262529 1.21397111 6226
6226 1 357.81883387 258.91637779 294.68975988 1.34976924 6297
6227 1 357.57066288 259.94825590 294.39841143 1.14531136 6226
6228 1 357.41753069 260.77884530 294.38092322 1.16639715 6227
6229 1 357.28933529 261.63293729 294.41822676 1.30629680 6228
6230 1 357.16366012 262.61073649 294.52149328 1.33184611 6229
6231 1 398.59502458 261.82701066 294.78543074 1.29538289 6233
6232 1 398.27999393 262.50504315 295.37790255 1.23087830 6300
6233 1 398.64611693 260.95418378 294.35292364 1.33596914 -1
6234 1 357.04600382 263.38749688 294.63732471 1.28979098 6228
6235 1 356.92810286 264.24472918 294.77810581 1.33737315 6230
6236 1 356.82567653 265.10909278 294.95996956 1.51695638 6235
6237 1 407.71439087 282.10978816 295.46069865 1.21571629 6303
6238 1 407.58597429 282.83795671 294.92472927 1.17144838 6237
6239 1 407.40937638 283.64601580 294.32902404 1.15921206 6238
6240 1 407.17228324 284.45621207 293.77208828 1.19871806 6239
6241 1 404.14290729 287.95594187 295.25269641 1.20312978 6307
6242 1 404.92506827 288.06636315 293.62880358 1.12964061 6241
6243 1 360.15790099 323.89376094 295.03786025 1.22829258 6314
6244 1 360.22171298 324.95182286 293.78096438 1.16918725 6243
6245 1 383.66234005 336.84233054 293.81996907 1.83471379 6246
6246 1 384.85720807 336.96787386 294.99461497 1.84395880 6316
6247 1 364.36457725 342.02023911 293.44644822 3.47613947 6184
6248 1 362.88197026 343.95432708 295.01579898 3.26735386 6249
6249 1 363.81751217 342.70873108 293.97283247 3.52581374 6184
6250 1 366.81221578 347.43974974 293.75046806 0.90385821 -1
6251 1 358.55180719 349.28250158 294.25301400 3.43532869 -1
6252 1 358.24232356 349.64286031 293.42612323 3.32541814 6251
6253 1 367.28264719 348.27533357 293.57587501 1.09313711 6250
6254 1 312.96306309 350.62797820 293.44788579 1.47796686 6256
6255 1 315.66700413 351.02571947 295.24389654 1.25694085 -1
6256 1 314.26509152 350.96926733 294.37743022 1.33186248 6255
6257 1 322.24624416 352.00162741 293.73196308 4.90411394 6258
6258 1 321.99369067 351.70143276 295.12268642 4.87682327 6322
6259 1 353.37626787 354.44546378 293.49914768 1.20902827 -1
6260 1 351.13359482 356.72502280 294.99078143 1.11469304 6262
6261 1 352.70073532 355.24022116 293.96732008 1.20553371 6259
6262 1 351.83411240 356.09234199 294.54812113 1.15052055 6261
6263 1 347.69187791 360.12389748 294.72285351 1.07301720 6264
6264 1 348.45968461 359.34565537 294.96599025 1.17172367 6325
6265 1 345.44715953 361.83971052 294.58229387 1.04031756 6266
6266 1 346.11163966 361.26054339 294.62055259 1.03196365 6267
6267 1 346.84385787 360.73957200 294.64872965 1.08386956 6263
6268 1 344.19730974 363.06057609 294.25690772 1.04522509 6270
6269 1 343.59967171 363.67971380 294.06356458 1.04341369 6268
6270 1 344.81513004 362.44188114 294.45894755 0.99519445 6266
6271 1 342.34450792 364.87896929 293.79219784 0.98907282 6273
6272 1 341.66043378 365.42524532 293.67093483 0.97544392 6271
6273 1 342.97947750 364.29482147 293.91981323 1.00170380 6269
6274 1 340.84810816 365.91433525 293.63085292 0.94714609 6271
6275 1 327.34069951 379.04767456 294.87839106 1.24186911 6329
6276 1 414.46314951 384.71832965 293.84728013 1.13710368 6277
6277 1 414.23774368 384.88952001 294.81801643 1.18684313 6330
6278 1 373.39026104 402.31673677 294.16137132 0.96098469 6208
6279 1 352.89343878 163.10706307 297.17705471 1.54123502 -1
6280 1 352.92806669 163.07930271 296.04031525 1.40846769 6279
6281 1 406.50026442 194.01017045 297.36529659 1.06687980 6336
6282 1 406.62749075 194.86870408 296.87863365 1.03646115 6281
6283 1 406.70649147 195.70131412 296.41345117 1.07778686 6282
6284 1 406.84084585 196.95403068 295.75001288 1.18282992 6283
6285 1 399.62387432 219.51242796 295.52522653 2.18613560 -1
6286 1 399.22044386 220.46626438 297.02098011 2.19605823 6340
6287 1 397.61034942 223.59489734 295.85966226 1.11453058 -1
6288 1 425.09752980 227.47008863 296.59059373 1.11324767 6343
6289 1 425.60094906 227.72279988 295.74167743 1.17016872 6288
6290 1 381.16946418 238.38415997 296.02879262 1.11887776 6344
6291 1 359.36870713 248.10699299 296.87523954 1.05424741 -1
6292 1 359.78442985 249.67467374 297.51815754 1.13858815 6291
6293 1 363.47681473 249.51873976 295.54656583 0.95186549 6224
6294 1 363.31793686 250.89672968 296.98127254 0.85116644 6293
6295 1 363.40924751 250.18917891 296.24831750 0.89577711 -1
6296 1 358.27776107 258.53699442 295.57347107 1.29327809 6297
6297 1 358.73569493 258.22169231 296.45474160 1.28190539 6298
6298 1 359.16980503 258.02124953 297.36068619 1.25209125 6349
6299 1 397.16950644 263.15831093 296.83002112 1.19996653 6352
6300 1 397.75292372 262.88952274 296.10229493 1.22327662 6299
6301 1 408.34386489 280.27705692 296.90290231 1.07770120 6356
6302 1 408.71746329 279.54640414 297.53912523 1.10567350 6356
6303 1 407.90451007 281.32878533 296.04134744 1.18665517 6301
6304 1 364.65465200 283.46359180 296.48715481 0.96382648 6305
6305 1 364.35283082 282.72625683 297.09127407 1.11368404 6357
6306 1 364.93535830 284.21602671 295.89634103 0.88489465 6304
6307 1 403.37781422 287.76301642 297.04371790 1.12859515 6359
6308 1 343.03292102 313.93416470 296.73906238 1.61065319 6361
6309 1 343.83668070 315.42752408 296.11335590 1.67619189 6308
6310 1 343.40523590 314.61738938 296.39130079 1.66671563 6308
6311 1 362.15228286 320.24618606 297.12757918 1.18204982 6368
6312 1 361.67653775 321.21691710 296.48742943 1.05254904 6311
6313 1 360.93970360 322.36473308 295.93133446 1.06897089 6312
6314 1 360.29967560 323.19321076 295.71327315 1.29711230 6313
6315 1 359.39017714 323.23801774 296.63314035 1.01252329 6370
6316 1 386.12038628 337.05902616 296.29908160 1.89328821 6317
6317 1 386.81174924 337.10246617 297.02029760 1.89260103 6373
6318 1 361.48222467 345.70827803 296.14288113 3.62231383 6319
6319 1 362.04992309 345.01187515 295.74800362 3.37222382 6248
6320 1 360.69139334 346.67151831 296.63465769 3.93701874 6374
6321 1 316.44724186 351.01639496 295.61572233 1.21738539 -1
6322 1 321.82172362 351.46785987 296.19487112 4.84249462 6323
6323 1 321.67980521 351.24403636 297.23519272 4.80012625 6376
6324 1 349.64804122 357.93403469 296.97851647 0.96293544 6379
6325 1 349.57536327 358.02593260 295.84802525 1.07756227 6326
6326 1 350.26458815 357.42959277 295.56634538 1.12155258 6260
6327 1 431.65914159 360.37515558 296.60030518 1.09176129 6385
6328 1 326.55308536 379.13160717 296.99270627 1.21767171 6388
6329 1 326.85935986 379.15297639 296.01306734 1.20412739 6388
6330 1 414.01354295 385.07729577 295.78495080 1.17077063 6331
6331 1 413.80704564 385.29022559 296.73581501 1.19224381 6391
6332 1 352.27755027 163.24354667 299.60531378 1.32034217 6393
6333 1 354.64825299 163.18192207 299.34969369 1.12189679 6397
6334 1 405.98126523 190.76707295 299.25056106 1.22902460 6401
6335 1 406.09527269 192.21091102 298.48419232 1.19236227 6334
6336 1 406.31550304 193.18207769 297.90252152 1.12329333 6335
6337 1 358.29401664 202.87325077 299.02812207 1.15554706 6338
6338 1 359.05936844 203.33470835 299.17899787 1.20700562 6339
6339 1 359.77816655 203.82430794 299.44866972 1.27401721 6402
6340 1 399.01302231 220.95822193 297.80489150 2.19503758 -1
6341 1 398.61169427 221.87972728 299.51216854 2.18251459 6407
6342 1 423.57525801 226.93688726 298.83401228 1.33444023 6343
6343 1 424.27413757 227.06055427 297.92211072 1.26227452 6342
6344 1 381.31249210 238.79046213 297.84343242 1.32584299 6410
6345 1 363.24321258 251.61839348 297.69761721 0.84543678 6294
6346 1 363.20151822 252.37483051 298.36719621 0.84479440 6345
6347 1 361.25799645 253.87684499 298.63667336 2.25314715 -1
6348 1 360.69775224 255.32834667 299.51622103 0.84468510 6347
6349 1 359.71937964 257.87240324 298.39636114 1.20521245 6350
6350 1 360.22419562 257.70249723 299.41594276 1.28972885 6413
6351 1 395.99008552 263.58400468 298.54735426 1.13533391 6416
6352 1 396.61873496 263.39416714 297.62112054 1.15781912 -1
6353 1 409.53716375 278.15381739 298.89808443 1.05583134 6354
6354 1 409.95695160 277.50120290 299.54290917 0.92666877 -1
6355 1 363.64124440 280.12176137 299.41233849 1.13874583 6429
6356 1 409.10460778 278.86819093 298.18305175 1.11283263 6353
6357 1 364.13509436 282.00876036 297.66991493 1.23960149 6358
6358 1 363.95746327 281.34649583 298.31946894 1.25507751 -1
6359 1 402.77992944 287.68056999 298.70366911 1.14951357 6433
6360 1 343.19257220 312.28913668 299.36805604 1.81693622 6435
6361 1 342.91166084 313.17552863 297.59358133 1.62536598 6360
6362 1 343.01325473 312.70347948 298.47109550 1.72376511 6360
6363 1 365.03320661 315.21447831 299.52816181 1.19588565 6437
6364 1 363.62579589 317.36319694 298.53091299 1.36081136 6365
6365 1 364.59524469 315.94532951 299.14675392 1.26163147 6437
6366 1 364.09667185 316.65558108 298.84253743 1.29677892 6365
6367 1 363.14481143 318.16405117 298.20638246 1.32580030 -1
6368 1 362.75066758 318.99185947 297.86163211 1.26164720 6367
6369 1 358.29165153 322.38074656 299.60248450 1.05933721 6441
6370 1 358.53444053 322.62555581 298.61151616 1.04588243 6369
6371 1 358.89046931 322.96602063 297.60176138 1.06132477 6370
6372 1 388.46035518 337.24068780 298.77604966 1.86114939 6442
6373 1 387.54215473 337.15634545 297.79692330 1.88319628 6372
6374 1 359.75025556 347.69530186 297.92648367 4.61346330 6375
6375 1 359.46019222 347.97437703 298.98861311 4.40892851 6445
6376 1 321.57131182 351.03727549 298.20498071 4.75852344 6377
6377 1 321.47499901 350.80978419 299.26618564 4.69199786 6448
6378 1 436.93484426 356.25250525 297.94092782 1.02412663 -1
6379 1 349.23308448 358.47546412 298.92859482 1.01791092 6452
6380 1 349.47560443 358.14832793 297.98360549 0.99254760 6379
6381 1 434.56796973 358.05724410 298.55962178 1.12628149 6383
6382 1 433.76173341 358.45100787 298.92744894 1.10102923 6381
6383 1 435.67406997 357.46288105 298.06828604 1.12052998 6378
6384 1 436.40066702 356.97714039 297.88467420 1.12384592 6378
6385 1 432.11829912 359.63543065 299.27933117 2.08411914 6386
6386 1 432.94964894 358.88734211 299.21121073 1.22716528 6382
6387 1 326.48122767 377.96387710 299.56726259 0.90429685 -1
6388 1 326.27762603 379.01071120 298.00500442 1.24642949 6387
6389 1 311.33857532 385.90606872 299.37006654 0.92266311 6467
6390 1 312.24838750 385.67064164 299.50490023 0.93693638 6467
6391 1 413.61940897 385.54510652 297.68739206 1.15284695 6392
6392 1 413.41416147 385.82460991 298.72247720 1.17910071 6468
6393 1 351.53474267 163.53056621 301.54332790 1.21059851 -1
6394 1 351.90417287 163.35059340 300.54944646 1.22440744 6393
6395 1 356.01940998 163.54058335 300.87332004 0.95564295 6396
6396 1 356.62427026 163.81593286 301.66901778 0.89724629 -1
6397 1 355.33788055 163.33117779 300.09053779 1.10644681 6395
6398 1 405.80038028 187.84597018 300.52137124 1.05674661 6400
6399 1 405.66876386 186.19322447 301.41774810 1.01223681 6474
6400 1 405.74338912 187.00520604 300.95570645 1.01141131 6399
6401 1 405.90998356 189.26860689 299.89779081 1.17841992 6400
6402 1 360.97862445 204.68302137 300.02631068 1.20241296 6403
6403 1 362.37657082 205.56646487 300.78189705 1.24611716 -1
6404 1 363.58866783 206.31917580 301.39922977 1.30569935 6405
6405 1 364.23011100 206.82253170 301.72662049 1.22898583 6475
6406 1 398.37553198 222.37853036 300.60742398 2.19443626 6407
6407 1 398.18839445 222.75836374 301.48860420 2.20524421 6487
6408 1 421.94694475 226.63784195 300.73002503 1.22885783 6490
6409 1 422.86272353 226.84948571 299.67129101 1.31453134 -1
6410 1 381.75897604 239.24789910 300.14419652 1.20992532 6491
6411 1 363.37774926 255.32828567 301.42724436 0.81494519 -1
6412 1 360.63509968 256.19145775 299.76991490 0.92187060 6348
6413 1 360.86167810 257.72741935 300.69382401 1.27658199 6493
6414 1 393.51607705 264.33735332 301.37123803 1.24571992 6497
6415 1 394.20306359 264.06428891 300.56350380 1.26275054 6416
6416 1 394.88230496 263.86490496 299.84373260 1.22513448 6351
6417 1 392.43802760 267.29396563 301.68787912 1.10387968 6497
6418 1 392.38413623 268.97223555 301.11909492 1.11352973 6419
6419 1 392.38963052 268.17913341 301.36713499 1.15713921 6417
6420 1 392.39541502 269.77056511 300.86795739 1.10016954 6418
6421 1 392.46852420 271.09863937 300.37232130 1.11802176 6420
6422 1 392.63538211 272.77566948 299.91191432 1.11361651 6423
6423 1 392.54928081 271.91775976 300.10883755 1.10147549 6421
6424 1 392.68241444 273.65134939 299.72330830 1.13015166 6422
6425 1 392.83482996 274.58990457 299.77658764 1.13271945 6424
6426 1 363.34300599 278.56274671 300.60878693 1.06623859 6427
6427 1 363.12920085 277.78679914 301.19744973 1.14118773 6506
6428 1 356.75697447 280.30445968 301.53691863 1.06101271 6507
6429 1 363.49284454 279.34704449 300.00856243 1.08169775 6426
6430 1 355.45375344 281.59842878 300.97971390 0.91499025 6431
6431 1 356.10511149 280.95264752 301.25957400 0.93210490 6428
6432 1 401.19919228 287.59249494 301.62054979 1.10934209 6509
6433 1 402.06091525 287.68543168 300.29530994 1.07000713 6432
6434 1 343.57308932 311.27824936 301.18468473 1.82214669 6517
6435 1 343.40312460 311.87348501 300.25823805 1.91102487 6434
6436 1 344.14543078 313.38876819 301.05423185 1.21119515 6435
6437 1 365.75970099 313.92464945 300.20294581 1.14300029 6438
6438 1 366.40180282 312.69540824 300.96452669 1.12349997 6518
6439 1 344.41054261 314.19392902 301.45095838 1.08794521 6436
6440 1 356.75435746 320.86061572 300.85915419 0.97072191 -1
6441 1 357.40798343 321.73875339 300.85869158 1.11529423 6369
6442 1 389.49714908 337.33317039 299.81561504 1.82771030 6444
6443 1 391.83711442 337.39819797 301.42222781 1.80418802 6526
6444 1 390.87536554 337.39069501 300.89201672 1.80407191 6443
6445 1 359.02423288 348.29042516 300.58449892 4.27730239 6446
6446 1 358.74371719 348.45822549 301.56979189 4.18105805 6530
6447 1 321.32870776 350.32215273 301.44317147 4.43344315 -1
6448 1 321.38684164 350.56852424 300.37789988 4.49554565 6447
6449 1 322.73001175 352.55005090 299.69773121 2.67695936 -1
6450 1 348.62609881 359.47029369 300.62256667 1.12394679 6451
6451 1 348.28927171 359.98873741 301.41417362 1.14441933 6533
6452 1 348.93538787 358.93986599 299.80187395 1.06852531 6450
6453 1 431.16631763 359.96856473 300.07246899 1.96864505 6385
6454 1 430.48862290 360.13424414 300.80328033 1.92591613 6455
6455 1 429.93903062 360.20652807 301.57018322 1.82603300 6532
6456 1 327.45660052 376.98494938 300.90809446 0.98852268 6535
6457 1 326.35008974 378.20087442 301.19133692 2.65278705 6535
6458 1 321.03687541 381.40035387 301.67182807 1.13235213 6542
6459 1 316.59232416 383.35541293 300.60046776 1.11000660 6462
6460 1 317.58742461 382.92591999 300.83771240 1.10434650 6462
6461 1 319.37920322 382.20867201 301.30582370 1.13629474 6458
6462 1 318.55985737 382.54559724 301.09398420 1.10410311 6461
6463 1 320.21413971 381.82345222 301.51396850 1.09734311 6458
6464 1 313.82768862 384.85817353 299.93987587 1.09773693 6465
6465 1 315.28332652 384.00632388 300.29315538 1.08960439 6459
6466 1 314.54410986 384.41397913 300.11599134 1.07837864 6465
6467 1 313.05566833 385.28735182 299.72780986 1.07171218 6464
6468 1 413.14677072 386.11985062 299.75313601 1.19793068 6469
6469 1 412.83692594 386.40567999 300.77396869 1.15155827 6545
6470 1 405.05443875 182.18137420 303.54820936 1.18803676 6555
6471 1 405.17031592 183.03221183 303.18657825 1.22333405 6470
6472 1 405.29041690 183.92508353 302.78801687 1.21145723 6471
6473 1 405.39858630 184.68501526 302.37548250 1.16682896 6472
6474 1 405.54637507 185.42982277 301.92888572 1.10168117 6473
6475 1 364.89465269 207.30233725 302.02320019 1.24026715 6478
6476 1 373.54725431 207.18767662 302.17127783 0.86061442 -1
6477 1 377.14306834 206.32038034 301.94747049 1.06292589 -1
6478 1 365.53732577 207.78992743 302.26402253 1.18868291 6479
6479 1 366.26852981 208.28206104 302.51584599 1.14302717 6480
6480 1 367.62384117 209.10210046 302.96791903 1.14841174 6484
6481 1 372.69706381 208.57142290 302.91558634 0.93858626 6482
6482 1 373.07258495 207.84917297 302.51663534 0.91065651 6476
6483 1 376.59812263 209.22085807 303.67055906 1.04881205 -1
6484 1 368.80372025 209.81150544 303.36182337 1.12131033 -1
6485 1 372.29615246 209.28441255 303.30496430 0.91852911 6481
6486 1 371.86277281 209.98529782 303.72975590 0.87020913 6485
6487 1 398.00071632 223.12154066 302.37383684 2.20404493 6488
6488 1 397.71886823 223.65365837 303.63389053 2.19708880 -1
6489 1 420.01979077 226.13363865 303.16300826 1.27775369 6563
6490 1 420.95009729 226.37856861 301.92995394 1.29456904 6489
6491 1 381.97297806 239.57428479 301.73789376 1.32796705 6492
6492 1 382.01164708 239.81485291 302.98279242 1.32880091 6565
6493 1 361.67317514 257.92699302 302.15302406 1.31375079 6494
6494 1 362.26427713 258.22779803 303.22964970 1.50960086 6566
6495 1 392.10240624 264.19130496 303.65794223 1.19295552 6569
6496 1 392.51492802 264.50727252 302.84766843 1.34759986 6495
6497 1 392.52552997 266.44113610 302.00862806 1.06244603 6496
6498 1 356.68024931 269.43740873 301.95216809 1.02853992 6500
6499 1 357.93455118 269.30433954 303.24900794 1.16012391 6570
6500 1 357.30789804 269.38547124 302.60965097 1.05701628 6499
6501 1 362.08728873 274.94225462 303.48594645 1.44692536 6576
6502 1 360.31061765 276.51994650 302.85004923 1.16568017 6503
6503 1 361.13236574 276.02628529 302.93639324 1.29271102 6501
6504 1 359.60258196 277.14164158 302.67822549 1.10567744 6503
6505 1 358.81465735 278.16351009 302.33610458 1.13655668 6502
[truncated: 889,231 more chars]
