# Supplementary material for: Automatic pulmonary artery-vein separation in CT images using a twin-pipe network and topology reconstruction
Source: PeerJ Comput Sci. 2023 Oct 3;9:e1537. doi: 10.7717/peerj-cs.1537 (PMC10557495; doi:10.7717/peerj-cs.1537)
Supplement: Supplemental Information 1 [file peerj-cs-09-1537-s001.zip › 11.py]

DataType = 'CTPA'
orient = 'Orient'

path_data = './data/{}/'.format(orient)

Cases = [
'/DemoRightUpper05{}/right/'.format(DataType), #0
]
Case_train = [Cases[0] ]
print(Cases[0])
Case_val= [Cases[0] ]

print(path_data)


import numpy as np

np.allow_pickle = True
graph = np.load("E:/vessel\Linking-CNN-GCN-master\data\Orient\DemoRightUpper05CTPA/right/graph.npy",allow_pickle=True)
ind = np.load("E:/vessel\Linking-CNN-GCN-master\data\Orient\DemoRightUpper05CTPA/right/ind.npy",allow_pickle=True)
label = np.load("E:/vessel\Linking-CNN-GCN-master\data\Orient\DemoRightUpper05CTPA/right/Label.npy",allow_pickle=True)
patch = np.load("E:/vessel\Linking-CNN-GCN-master\data\Orient\DemoRightUpper05CTPA/right/patch.npy",allow_pickle=True)
posi = np.load("E:/vessel\Linking-CNN-GCN-master\data\Orient\DemoRightUpper05CTPA/right/posi.npy",allow_pickle=True)
arr=np.load("E:/vessel\Linking-CNN-GCN-master\data/arr.npy")


print('graph.shape', type(graph))
graph=graph.item()
print('graph.shape', graph[83])
#print('graph', graph)
print(graph[1653])
print('ind.shape',type(ind))
print('ind',max(ind))
print('label.shape',type(label))
print('label',label)
print('patch.shape',type(patch))
#print('patch',patch)
print('posi.shape',posi.shape)
print('posi',posi)
print('arr.shape',arr.shape)
print('arr',arr)


from collections import defaultdict

d1 = defaultdict(list)
d1[1]=[1,2,3]
print(d1[1][1])
