# Supplementary material for: Automatic pulmonary artery-vein separation in CT images using a twin-pipe network and topology reconstruction
Source: PeerJ Comput Sci. 2023 Oct 3;9:e1537. doi: 10.7717/peerj-cs.1537 (PMC10557495; doi:10.7717/peerj-cs.1537)
Supplement: Supplemental Information 1 [file peerj-cs-09-1537-s001.zip › 22.py]

import numpy as np

np.allow_pickle = True

def process_patch_ind(ind, patch_data, orignal_patch):
    ind=np.load(ind)
    orignal_patch=np.load(orignal_patch)
    patch = []
    for i in ind:
        print(i)
        patch.append(orignal_patch[int(i - 1), :])

    patch = np.array(patch)
    np.save(patch_data, patch)

if __name__ == "__main__" :
    for i in ['3476']:
        print(i)
        ind='modify_graphdata_num=5/' + i + '/ind.npy'
        patch= 'modify_graphdata_num=5/' + i + '/patch.npy'
        orignal_patch = 'F:\shanghai512\patch_modify/' + i + '_patch_data.npy'

    process_patch_ind(ind, patch, orignal_patch)
