# Supplementary material for: Automatic pulmonary artery-vein separation in CT images using a twin-pipe network and topology reconstruction
Source: PeerJ Comput Sci. 2023 Oct 3;9:e1537. doi: 10.7717/peerj-cs.1537 (PMC10557495; doi:10.7717/peerj-cs.1537)
Supplement: Supplemental Information 1 [file peerj-cs-09-1537-s001.zip › make_data.py]

import numpy as np
import nrrd
import queue
import time
from collections import defaultdict

from rotation  import  Calculation


def findinds(rotaionpoint, posi_data):
    j = 1
    for point in posi_data:
        if point[0] == rotaionpoint[0] and point[1] == rotaionpoint[1] and point[2] == rotaionpoint[2]:
            return j
        j = j + 1
    return -1

def get_node_next_point(art_skel_filename, posi_filename, hevec0_data_filename):
    #  read art skel  data
    artskel_data, artskel_options = nrrd.read(art_skel_filename)
    # print(image_data.shape)
    # print(image_options)
    print('skel_data.shape', artskel_data.shape)
    space_directions = artskel_options['space directions']
    space_origin = artskel_options['space origin']
    print('space_directions', space_directions, 'space_origin', space_origin)

    # read artery particle data
    posi_data, posi_options = nrrd.read(posi_filename)
    posi_data[0, :] = (posi_data[0, :] - space_origin[0]) / space_directions[0][0]
    posi_data[1, :] = (posi_data[1, :] - space_origin[1]) / space_directions[1][1]
    posi_data[2, :] = (posi_data[2, :] - space_origin[2]) / space_directions[2][2]
    scale_data = posi_data[3:4].T
    # posi_data=np.rint(posi_data[0:3,:].T)
    posi_data = posi_data[0:3, :].T
    print('posi_options[sizes]', posi_options['sizes'])
    # print(posi_data[0,:])
    # print(image_data[320,323,115])

    # read artery hevc0  data
    hevec0_data, hevec0_data_options = nrrd.read(hevec0_data_filename)
    hevec0_data = hevec0_data.T
    print('hevec0_data[0,:]', hevec0_data[0, :])
    # print(hevec0_data.shape)

    # create txt file data
    print('sum of skel_data', posi_options['sizes'][1])
    txt_data = np.zeros((int(posi_options['sizes'][1]), 7))
    x = 1
    for point in posi_data:
        txt_data[x - 1, 0] = x
        txt_data[x - 1, 1] = 1
        txt_data[x - 1, 2] = point[0]
        txt_data[x - 1, 3] = point[1]
        txt_data[x - 1, 4] = point[2]
        txt_data[x - 1, 5] = scale_data[x - 1]
        # print(txt_data[x-1,:])
        x = x + 1

    count = 0
    vectorBefore = np.array([0, 0, 1])
    negativenumber = 0
    # make art skel neighborhood
    for point in posi_data:
        vectorAfter = hevec0_data[count, :]
        rotatinMatrix11 = Calculation(vectorBefore, vectorAfter)
        rataion_matrix = rotatinMatrix11.execute()

        flag = 0
        loopflag = True
        for i in [0, -1, 1]:
            for j in [0, -1, 1]:
                for k in range(0, 2):
                    rotationvector = np.array([i, j, k + 1])
                    rotationresult = rataion_matrix.dot(rotationvector)
                    rotaionpoint = np.rint(point + rotationresult)

                    # print(rotationresult)
                    if artskel_data[int(rotaionpoint[0]), int(rotaionpoint[1]), int(rotaionpoint[2])] == 1:

                        inds = findinds(rotaionpoint, np.rint(posi_data))
                        if count+1 == inds:
                            continue
                        txt_data[count, 6] = inds
                        loopflag = False
                        flag = 1
                        #print('inds', count + 1, inds, point)
                        break
                if not loopflag:
                    break
            if not loopflag:
                break
        if flag == 0:
            txt_data[count, 6] = -1
            # print('inds', count+1, -1, point)
            negativenumber = negativenumber + 1
        #print('inds', count + 1, inds, point)
        count = count + 1

    print('negativenumber', negativenumber)

    #np.savetxt('a1.txt', txt_data, fmt='%d %d %0.8f %0.8f %0.8f %0.8f %d')

    return txt_data

def get_graph(txt_data):
    art_graph = {}
    start_set = []
    for data in txt_data:
        start_set.append(int(data[0]))
        temp_dict = {int(data[0]): np.array([int(data[6])])}
        art_graph.update(temp_dict)
    start_set = np.array(start_set)
    return art_graph, start_set

def get_reverse_graph(txt_data):
    art_graph = defaultdict(list)
    #start_set = []
    for data in txt_data:
        if int(data[6]) == -1:
            continue
        else:
            #start_set.append(int(data[6]))
            temp_dict = {int(data[6]): int(data[0])}
            art_graph.update(temp_dict)
    #start_set = np.array(start_set)
    return art_graph

def dfs(adj, start, art_graph_reverse):
    visited = []
    visited.append(start)
    if adj[start]==-1:
        temp=art_graph_reverse[start]
        if temp==[]:
            # print('visited', visited)
            return visited
        visited.append(temp)
        # print('visited', visited)
        return visited
    stack = [[start, 0]]
    while stack:
        (v, next_child_idx) = stack[-1]
        if (v not in adj) or (next_child_idx >= len(adj[v])):
            stack.pop()
            continue
        next_child = adj[v][next_child_idx]
        stack[-1][1] += 1
        if next_child in visited:
            continue
        #print(next_child)
        if next_child==-1:
            return visited
        visited.append(next_child)
        stack.append([next_child, 0])
        if len(visited) == 4:
            # print('dfs visited', visited)
            return visited
    # print('dfs visited', visited)
    return visited


class graph():
    def __init__(self, art_skel_filename, posi_filename, hevec0_data_filename, vein_skel_filename, vein_posi_filename,
               vein_hevec0_data_filename, originpatch_data,graph_data,ind_data,label_data,patch_data,posi_data):
        self.art_skel_filename=art_skel_filename
        self.posi_filename= posi_filename
        self.hevec0_data_filename= hevec0_data_filename
        self.vein_skel_filename=vein_skel_filename
        self.vein_posi_filename=vein_posi_filename
        self.vein_hevec0_data_filename=vein_hevec0_data_filename
        self.originpatch_data=originpatch_data
        self.graph_data=graph_data
        self.ind_data=ind_data
        self.label_data=label_data
        self.patch_data=patch_data
        self.posi_data=posi_data


    def execute(self):

        originpatch_data = np.load(self.originpatch_data)
        # get art graph
        txt_data= get_node_next_point(self.art_skel_filename, self.posi_filename, self.hevec0_data_filename)
        #np.savetxt('01art.txt', txt_data, fmt='%d %d %0.8f %0.8f %0.8f %0.8f %d')
        #txt_data = np.loadtxt("E:/1/Scripts/a1.txt")
        print("txt_data.shape[0]",txt_data.shape[0])
        #print(txt_data)
        print('txt_data done')

        art_graph, start_set=get_graph(txt_data)
        art_graph_reverse=get_reverse_graph(txt_data)
        #print('art_graph',art_graph)
        #print('art_graph_reverse',art_graph_reverse)

        graph_dict=defaultdict(list)
        ind=[]
        label=[]
        patch=[]
        posi=[]

        for start in start_set:
            visited=dfs(art_graph, start, art_graph_reverse)
            if len(visited)>1:
                graph_dict.update({start: visited})
                ind.append(start)
                label.append([1,0])   # append art data
                patch.append(originpatch_data[int(start-1), :])
                posi.append(np.rint(txt_data[start-1, 2:5]))
        # print("graph_dict", graph_dict)
        # print("ind", ind)
        # print("label", label)
        # print("patch", patch)
        # print("posi", (np.array(posi)).shape)


        # get vein graph
        vein_txt_data= get_node_next_point(self.vein_skel_filename, self.vein_posi_filename, self.vein_hevec0_data_filename)
        vein_txt_data[:, 0] = vein_txt_data[:, 0] + txt_data.shape[0]
        vein_txt_data[:, 6] = vein_txt_data[:, 6] + txt_data.shape[0]
        #np.savetxt('01vein.txt', vein_txt_data, fmt='%d %d %0.8f %0.8f %0.8f %0.8f %d')
        #print(vein_txt_data)
        print("vein_txt_data.shape[0]",vein_txt_data.shape[0])
        #print(txt_data)
        print('vein txt_data done')

        vein_graph, vein_start_set=get_graph(vein_txt_data)
        vein_graph_reverse=get_reverse_graph(vein_txt_data)
        #print('vein_graph',vein_graph)
        #print('vein_graph_reverse',vein_graph_reverse)


        for start in vein_start_set:
            visited=dfs(vein_graph, start, vein_graph_reverse)
            if len(visited)>1:
                graph_dict.update({start: visited})
                ind.append(start)
                label.append([0,1])   # append vein data
                patch.append(originpatch_data[int(start-1), :])
                posi.append(np.rint(vein_txt_data[start-1-txt_data.shape[0], 2:5]))

        ind = np.array(ind)
        label = np.array(label)
        patch = np.array(patch)
        posi = np.array(posi)
        #print("graph_dict", graph_dict)
        #print("ind", ind.shape)
        #print("label", label.shape)
        #print("patch", patch.shape)
        #print("posi", posi.shape)

        np.save(self.graph_data, graph_dict)
        np.save(self.ind_data, ind)
        np.save(self.label_data, label)
        np.save(self.patch_data, patch)
        np.save(self.posi_data, posi)


if __name__ == "__main__" :

    import os

    for i in range(9):

        # 血管动脉骨架位置
        art_skel_filename = 'E:/1/Scripts/pass_to_skel/0' + str(i+1) + 'art.nrrd'
        #血管动脉particle位置
        posi_filename = 'E:/1/Scripts/01-24-particle/0' + str(i+1) + '_art_tmp/0/pass3.nrrd'
        #血管动脉particle的方向文件位置
        hevec0_data_filename = 'E:/1/Scripts/01-24-particle/0' + str(i+1) + '_art_tmp/0/hevec0.nrrd'


        # 血管静脉骨架位置
        vein_skel_filename = 'E:/1/Scripts/pass_to_skel/0' + str(i+1) + 'vein.nrrd'
        # 血管静脉particle位置
        vein_posi_filename = 'E:/1/Scripts/01-24-particle/0' + str(i+1) + '_vein_tmp/0/pass3.nrrd'
        # 血管静脉particle的方向文件位置
        vein_hevec0_data_filename = 'E:/1/Scripts/01-24-particle/0' + str(i+1) + '_vein_tmp/0/hevec0.nrrd'

        #血管patch数据
        originpatch_data='E:/1/Scripts/tranform5_data/0' + str(i+1) + '_patch_data.npy'

        folder = os.path.exists("graphdata/0"+str(i+1))

        if not folder:  # 判断是否存在文件夹如果不存在则创建为文件夹
            os.makedirs("graphdata/0"+str(i+1))  # makedirs 创建文件时如果路径不存在会创建这个路径
        #graph数据
        graph_data = 'graphdata/0' + str(i+1) + '/graph.npy'
        ind_data = 'graphdata/0' + str(i+1) + '/ind.npy'
        label_data = 'graphdata/0' + str(i+1) + '/Label.npy'
        patch_data = 'graphdata/0' + str(i+1) + '/patch.npy'
        posi_data = 'graphdata/0' + str(i+1) + '/posi.npy'


        time_start = time.time()
        ap = graph(art_skel_filename, posi_filename, hevec0_data_filename, vein_skel_filename, vein_posi_filename,
                   vein_hevec0_data_filename,originpatch_data,graph_data,ind_data,label_data,patch_data,posi_data)
        ap.execute()
        time_end = time.time()
        print('totallycost', time_end - time_start)
