# Supplementary material for: Automatic pulmonary artery-vein separation in CT images using a twin-pipe network and topology reconstruction
Source: PeerJ Comput Sci. 2023 Oct 3;9:e1537. doi: 10.7717/peerj-cs.1537 (PMC10557495; doi:10.7717/peerj-cs.1537)
Supplement: Supplemental Information 1 [file peerj-cs-09-1537-s001.zip › model_predicting.py]

from time import time
from utils import ArteryVein_data
from tensorflow import keras
import numpy as np
from tensorflow.python.keras.callbacks import EarlyStopping, ModelCheckpoint, ReduceLROnPlateau
from utils.models import Av_jaifei_CNN3D_model,Av_CNN3D_model,Av_nonlocal_CNN3D_model, Av_CNN_GCN_model, Av_nonlocal_CNN_GCN_model, Av_CNN_GCN_trans_model,Av_nonlocal_CNN_GCN_model_ch
# from models_trans import Av_GCN3D_L_trans_model
import os

#os.environ["CUDA_DEVICE_ORDER"]="PCI_BUS_ID"   # see issue #152
#os.environ["CUDA_VISIBLE_DEVICES"]="1"


DataType = 'rivulet'
# DataType = 'NCCT'

orient = 'Orient'
#orient = 'no_Orient'

# path_data = '/srv/2-lkeb-17-dl01/zzhai/Data/ArteryVeinData_{}/'.format(orient)
# path_data = './data/{}/'.format(orient)
# path_data = './modify_graphdata_num=5'
#path_data = './graphdata_num=5'
#path_data = './modify_guiyihua_graphdata_num=5'
# path_data = 'D:/data/cip_data/tree_modify_graphdata_num1119_2/endbranch'
# path_data = 'D:/data/cip_data/tree_modify_graphdata_num1201_2_ch2_200/endbranch'
path_data = 'D:/data/cip_data/tree_check_graphdata_num1113_av'
# path_data = 'D:/data/xiehe_cip/tree_check_graphdata_num0113'
# path_data = 'D:/data/xiehe_cip_A/tree_check_graphdata_num0113_A'
# path_data = 'D:/data/xiehe_cip/tree_modify_graphdata_num0113_2_ch2_200/endbranch'
# path_data = 'D:/data/shanghai/tree_check_graphdata_num10new'

# path_data = 'D:/tree_check_graphdata_num10new1'
# Cases = [
# '/shanghai/baoyinghong/',
# '/shanghai/baoyinghong/', #0
# '/shanghai/wuyiyi/' ,      #1  pingsao
# '/shanghai/jinshouguan/', #2    pingsao
# '/shanghai/zhangqunfeng/', #3
# '/shanghai/gujinmin/',    #4
# '/shanghai/hudixia/',     #5
# '/shanghai/jiangyunlin/',
# '/shanghai/cheqinglin/',
# '/shanghai/guhongxu/',
#  '/shanghai/lankai/',
# '/shanghai/shenliangyu/',
# '/shanghai/wuraofa/',
# '/shanghai/zhangxiaoying/',
# '/shanghai/zhangyoufang/',
# '/shanghai/zhouhongfang/',
# '/shanghai/zhuangfengling/',
#
#
#
# '/xiehe_AV/ChenShiJun/', #16
# '/xiehe_AV/zhengjinying_ct/',
# '/xiehe_AV/zhengzizhen/',
# '/xiehe_AV/wangqianghui_ct/',
# '/xiehe_AV/ZhuangMingZhang/',
# '/xiehe_AV/liaomeijuan/',
# '/xiehe_AV/chencanshan/',
#
#
# '/xiehe_V/linaijin/', #23
# '/xiehe_V/zhangmeiwen/',
# '/xiehe_V/wangliping/',
#
# '/xiehe_V/liuxiaomei/',
# '/xiehe_V/HuangChaoRong_ct/',
# '/xiehe_V/ZhuJianChen_ct/',
# '/xiehe_V/zhengzhen/',
# '/xiehe_V/Chenrongkun/',
# '/xiehe_V/lifeng/',
# '/xiehe_V/wangyuqing/',
# '/xiehe_V/linrijin/', #22
# '/xiehe_V/Gaowenqin/',
#
# ]

Cases = [


'/shanghai/baoyinghong/', #0
'/shanghai/wuyiyi/' ,      #1  pingsao
'/shanghai/jinshouguan/', #2    pingsao
'/shanghai/zhangqunfeng/', #3
'/shanghai/gujinmin/',    #4
'/shanghai/hudixia/',     #5
'/shanghai/jiangyunlin/',
'/shanghai/cheqinglin/',
'/shanghai/guhongxu/',
 '/shanghai/lankai/',
'/shanghai/shenliangyu/',
'/shanghai/wuraofa/',
'/shanghai/zhangxiaoying/',
'/shanghai/zhangyoufang/',
'/shanghai/zhouhongfang/',
'/shanghai/zhuangfengling/',


'/xiehe_AV/ChenShiJun/', #16
'/xiehe_AV/zhengjinying_ct/',
'/xiehe_AV/zhengzizhen/',
'/xiehe_AV/wangqianghui_ct/',
'/xiehe_AV/ZhuangMingZhang/',
'/xiehe_AV/liaomeijuan/',
'/xiehe_AV/chencanshan/',


'/xiehe_V/linaijin/', #23
'/xiehe_V/zhangmeiwen/',
'/xiehe_V/wangliping/',

'/xiehe_V/liuxiaomei/',
'/xiehe_V/HuangChaoRong_ct/',
'/xiehe_V/ZhuJianChen_ct/',
'/xiehe_V/zhengzhen/',
'/xiehe_V/Chenrongkun/',
'/xiehe_V/lifeng/',
'/xiehe_V/wangyuqing/',
'/xiehe_V/linrijin/',
'/xiehe_V/Gaowenqin/',

'/xiehe_V1/linaijin1/', #35
'/xiehe_V1/zhangmeiwen1/',
'/xiehe_V1/wangliping/',
'/xiehe_V1/liuxiaomei/',
'/xiehe_V1/HuangChaoRong_ct/',
'/xiehe_V1/ZhuJianChen_ct1/',
'/xiehe_V1/zhengzhen/',
'/xiehe_V1/Chenrongkun1/',
'/xiehe_V1/lifeng/',
'/xiehe_V1/wangyuqing/',
'/xiehe_V1/linrijin/',
'/xiehe_V1/Gaowenqin1/',
'/xiehe_V1/zhengshouxiang/',
'/xiehe_V1/Lindaiqing/',
'/xiehe_V1/vessel/'
]


#
#
# Cases = [
# #'/DemoRightUpper05{}/right/'.format(DataType), #0
# '/001/', #0
# '/002/', #1
# '/003/', #2
# '/004/', #3
# '/005/', #4
# '/006/', #5
# '/007/', #6
# '/008/', #7
# '/009/', #8
# '/010/', #9
# '/011/', #10
# '/012/', #11
# '/013/', #12
# '/014/', #13
# '/015/', #14
# '/016/', #15
# '/017/', #16
# '/018/', #17
# '/019/', #18 missing
# '/020/', #19
# '/021/', #20
# '/022/', #21
# '/023/', #22
# '/024/', #23
# '/baoyinghong/', #24
# '/gujinmin/',    #25
# '/hudixia/',     #26
# '/jiangyunlin/', #27
# '/jinshouguan/', #28
# '/wuyiyi/' ,      #29
# '/cheqinglin/',  #30
# '/guhongxu/',   #31
#  '/lankai/',    #32
# '/liuqingpu/',   #33  diff
# '/shenliangyu/', #34
# '/wuraofa/',    #35
# '/xinzhu/',     #36  #有问题
# '/zhanghaobo/', #37  diff
# '/zhangqunfeng/', #38
# '/zhangxiaoying/', #39
# '/zhangyoufang/',  #40
# '/zhouhongfang/',  #41
# '/zhuangfengling/',  #42
#
# '/ZhuangMingZhang/', #43
# '/zhengjinying_ct/',
# '/wangqianghui_ct/',
# '/SunGuangQiang_ct/',
# '/heluanying_ct/',
# '/ChenShiJun/',
# '/zhengzizhen/',
# '/liaomeijuan/',
#
# '/chencanshan/',#51
# '/lifeng/',
# '/wangyuqing/',
# '/wuhongsi/',
# '/zhangfujin/',
# '/linguilong_ct/',
# '/liumeiqin_ct/',
# '/lvmengli_ct/',
# '/YaoZhenJiao_ct/',
# '/zhaoqiumei_ct/',
# '/wangliping1/',
#
# '/1396/',   #61
# '/2064/',   #44
# '/2604/',   #45
# '/3356/',   #46
# '/3476/',   #47
# '/4584/',   #48
# '/4332/',   #49
# '/4840/',    #50
#
#
#
# '/baoyinghongAV/',  #43
# '/linaijin/',
# '/zhangmeiwen/',
# '/1396/',   #43
# '/2064/',   #44
# '/2604/',   #45
# '/3356/',   #46
# '/3476/',   #47
# '/4584/',   #48
# '/4332/',   #49
# '/4840/' ,   #50
# '/wuyiyi_testing/',  #51
# '/shenliangyu_testing/',  #52
# '/zhanghaobo_testing/',  #53
# '/wuraofa_testing/',  #54
# '/baoyinghong_testing/',  #55
# '/tree_wuyiyi/',  #56
# '/tree_wuraofa/', #57
# '/thin_tree_wuyiyi/',  #58
# '/thin_tree_3356/',  #59
#
# ]

Case_train = Cases[0:16]
# Case_val= Cases[28]
# print('Case_val',Case_val)

batchSz = 30
Num_classes = 2
[pSx, pSy, pSz,pch] = [32, 32, 3 , 2]
Num_neighbors = 4 #修改改变邻居数
#nornalization = 'gnormalization'
nornalization = 'pnormalization'
#nornalization = 'none'


# model_name = 'AV_CNN3D'
#model_name = 'Av_jaifei_CNN3D_model'
# model_name = 'AV_nonlocal_CNN3D'
# model_name = 'AV_CNN_GCN'
model_name = 'AV_nonlocal_CNN_GCN'
# model_name = 'AV_nonlocal_CNN_GCN_ch'
#model_name = 'AV_CNN_GCN_trans'
print(model_name)
print("Num_neighbors",Num_neighbors)
if model_name=='AV_CNN3D':
    model = Av_CNN3D_model(patch_sz=(pSx, pSy, pSz), droupout_rate=0.5, number_class=Num_classes)
    model_h5 = './logs/rivulet/AV_CNN_modify_2020_06_17/models_ep032_acc0.908val_acc0.814val_loss0.430.h5'
    model_h5 = 'D:/NET/models_ep010_acc0.778val_acc0.768val_loss0.472.h5'
    model.load_weights(filepath=model_h5)
    optimizer = keras.optimizers.SGD(lr=1e-3, momentum=0.9, nesterov=True)
    loss = keras.losses.categorical_crossentropy
    model.compile(loss=loss, optimizer=optimizer)
    ch_select = False
    for case in [Cases[55]]: # 29 35 42
        case = [Cases[31]]
        data = ArteryVein_data.load_data(path=path_data, case_name=case, shuffel=False,nornalization=nornalization)
        prediction = model.predict_generator(generator=ArteryVein_data.DataGenerator(data, ch_select, batchSz, withNeighbor=False),
                                             steps=data[0].num_nodes / batchSz)
        result_file = '{0}{1}AV_CNN_modify_0326_predicts_{2}.npy'.format(path_data, case[0], model_name)
        np.save(result_file, prediction[:data[0].num_nodes, ])
        print('Predicting case {} is finished!'.format(case[0]))
if model_name=='Av_jaifei_CNN3D_model':
    model = Av_jaifei_CNN3D_model(patch_sz=(pSx, pSy, pSz), droupout_rate=0.5, number_class=Num_classes)
    model_h5 = './logs/rivulet/new_AV_CNN__modify_2020_06_30/models_ep042_acc0.847val_acc0.755val_loss0.624.h5'
    model.load_weights(filepath=model_h5)
    optimizer = keras.optimizers.SGD(lr=1e-3, momentum=0.9, nesterov=True)
    loss = keras.losses.categorical_crossentropy
    model.compile(loss=loss, optimizer=optimizer)

    for case in [Cases[46]]: # 29 35 42
        case = [Cases[46]]
        #data = ArteryVein_data.load_data(path=path_data, case_name=case, shuffel=False)
        x_test, y_test = ArteryVein_data.load_data_patch(path=path_data, case_name=case, Num_neighbor=Num_neighbors, shuffel=False,
                        nornalization=nornalization)
        predict_test = model.predict(x_test)
        predict = np.argmax(predict_test, axis=1)
        result_file = '{0}{1}new_AV_CNN_modify_2020_06_30_42_predicts_{2}.npy'.format(path_data, case[0], model_name)
        np.save(result_file, predict_test)
        print(predict)
        print('Predicting case {} is finished!'.format(case[0]))

elif model_name=='AV_nonlocal_CNN3D':
    model = Av_nonlocal_CNN3D_model(patch_sz=(pSx, pSy, pSz), droupout_rate=0.5, number_class=Num_classes)
    model_h5 = './logs/rivulet/AV_nonlocal_CNN_modify_2020_06_17/models_ep031_acc0.899val_acc0.829val_loss0.398.h5'
    model_h5 = 'D:/NET/models_ep013_acc0.801val_acc0.796val_loss0.433.h5'
    model.load_weights(filepath=model_h5)
    optimizer = keras.optimizers.SGD(lr=1e-3, momentum=0.9, nesterov=True)
    loss = keras.losses.categorical_crossentropy
    model.compile(loss=loss, optimizer=optimizer)
    ch_select = False
    for case in [Cases[55]]: # 29 35 42
        case = [Cases[31]]
        data = ArteryVein_data.load_data(path=path_data, case_name=case, shuffel=False, nornalization=nornalization)
        prediction = model.predict_generator(generator=ArteryVein_data.DataGenerator(data,ch_select, batchSz, withNeighbor=False),
                                             steps=data[0].num_nodes / batchSz)
        result_file = '{0}{1}AV_nonlocal_CNN_modify_modify_0326_predicts_{2}.npy'.format(path_data, case[0], model_name)
        np.save(result_file, prediction[:data[0].num_nodes, ])
        print('Predicting case {} is finished!'.format(case[0]))
elif model_name == 'AV_CNN_GCN':
    model = Av_CNN_GCN_model(patch_sz=(pSx, pSy, pSz), droupout_rate= 0.5, number_class=Num_classes, number_neighbors=Num_neighbors)
    #model_h5 = 'logs/rivulet/pnormalization/AV_CNN_GCN_ep30_bt128_lr0.001_dp0.5_avs2019-12-11(1)/models_best.h5'
    # model_h5 = './logs/rivulet/endbranch/AV_CNN_GCN1002/models_ep040_acc0.945val_acc0.796val_loss0.464.h5'
    model_h5 = 'D:/NET/models_CNN_GCN_ep042_acc0.953val_acc0.856val_loss0.336.h5'
    model.load_weights(filepath=model_h5)
    optimizer = keras.optimizers.SGD(lr=1e-3, momentum=0.9, nesterov=True)
    loss = keras.losses.categorical_crossentropy
    model.compile(loss=loss, optimizer=optimizer)
    ch_select = False
    for case in [Cases[55]]:  # # 29 35 42
        case = [Cases[24]]
        print('case',case)
        data = ArteryVein_data.load_data(path=path_data, case_name=case, Num_neighbor=Num_neighbors, shuffel=False, nornalization=nornalization)
        prediction = model.predict_generator(generator=ArteryVein_data.DataGenerator(data,ch_select, batchSz, withNeighbor=True),
                                             steps= data[0].num_nodes/batchSz )
        result_file = '{0}{1}AV_CNN_GCN_modify_0326_predicts_{2}.npy'.format(path_data, case[0], model_name)
        np.save(result_file, prediction[:data[0].num_nodes,])
        print('Predicting case {} is finished!'.format(case[0]))

elif model_name == 'AV_nonlocal_CNN_GCN':
    model = Av_nonlocal_CNN_GCN_model(patch_sz=(pSx, pSy, pSz), droupout_rate= 0.5, number_class=Num_classes, number_neighbors=Num_neighbors)
    #model_h5 = 'logs/rivulet/pnormalization/AV_CNN_GCN_ep30_bt128_lr0.001_dp0.5_avs2019-12-11(1)/models_best.h5'
    # model_h5 = './logs/rivulet/AV_nonlocal_CNN_GCN1119_graph_endbranch_num10/models_ep054_acc0.971val_acc0.894val_loss0.264.h5'
    # model_h5 = './logs/rivulet/AV_nonlocal_CNN_GCN1113_new_num10/models_ep044_acc0.969val_acc0.916val_loss0.220.h5'
    # model_h5 = './logs/rivulet/AV_nonlocal_CNN_GCN_graph_shanghai_xiehe/models_ep051_acc0.956val_acc0.894val_loss0.267.h5'
    # model_h5 = './logs/rivulet/AV_nonlocal_CNN_GCN_graph_shanghai_xiehe_A/models_ep046_acc0.953val_acc0.890val_loss0.270.h5'
    # model_h5 = './logs/rivulet/AV_nonlocal_CNN_GCN_graph_shanghai_CARVE14/models_ep022_acc0.926val_acc0.854val_loss0.327.h5'
    # model_h5 = './logs/rivulet/AV_nonlocal_CNN_GCN_graph_shanghai_CARVE14/models_ep020_acc0.870val_acc0.782val_loss0.459.h5'
    # model_h5 = './logs/rivulet/AV_nonlocal_CNN_GCN_graph_shanghai_CARVE14/models_ep038_acc0.918val_acc0.852val_loss0.367.h5'
    # model_h5 = 'D:/NET/models_nonlocal_CNN_GCN_ep038_acc0.930val_acc0.867val_loss0.317.h5'
    # model_h5 = './logs/rivulet/AV_nonlocal_CNN_GCN_graph_new10_16_6_6/models_ep041_acc0.960val_acc0.864val_loss0.320.h5'
    # model_h5 = './logs/rivulet/AV_nonlocal_CNN_GCN_graph_new10_16_6_6/models_ep043_acc0.959val_acc0.883val_loss0.288.h5'
    model_h5 = './logs/rivulet/AV_nonlocal_CNN_GCN_graph_new10_16_12/models_ep021_acc0.916val_acc0.894val_loss0.263.h5'
    model.load_weights(filepath=model_h5)
    optimizer = keras.optimizers.SGD(lr=1e-3, momentum=0.9, nesterov=True)
    loss = keras.losses.categorical_crossentropy
    model.compile(loss=loss, optimizer=optimizer)
    ch_select = False
    for case in [[Cases[35]],[Cases[36]],[Cases[37]],[Cases[38]],[Cases[39]],[Cases[40]],[Cases[41]],[Cases[42]],[Cases[43]],[Cases[44]],[Cases[45]],[Cases[46]],[Cases[47]],[Cases[48]]]:  # 47 43 [Cases[24],Cases[29],Cases[28],Cases[38]]
        case = [Cases[49]]
        print('case',case)
        data = ArteryVein_data.load_data(path=path_data, case_name=case, Num_neighbor=Num_neighbors, shuffel=False,nornalization=nornalization)
        prediction = model.predict_generator(generator=ArteryVein_data.DataGenerator(data,ch_select, batchSz, withNeighbor=True),
                                             steps= data[0].num_nodes/batchSz )
        result_file = '{0}{1}AV_nonlocal_CNN_GCN_AV_modify_predicts_12_{2}.npy'.format(path_data, case[0], model_name)
        np.save(result_file, prediction[:data[0].num_nodes,])
        print('Predicting case {} is finished!'.format(case[0]))

elif model_name == 'AV_nonlocal_CNN_GCN_ch':
    model = Av_nonlocal_CNN_GCN_model_ch(patch_sz=(pSx, pSy, pSz,pch), droupout_rate= 0.5, number_class=Num_classes, number_neighbors=Num_neighbors)
    #model_h5 = 'logs/rivulet/pnormalization/AV_CNN_GCN_ep30_bt128_lr0.001_dp0.5_avs2019-12-11(1)/models_best.h5'
    # model_h5 = './logs/rivulet/AV_nonlocal_CNN_GCN1130_graph_full_endbranch_num10_ch2/models_ep008_acc0.985val_acc0.911val_loss0.231.h5'
    model_h5 = './logs/rivulet/AV_nonlocal_CNN_GCN1201_graph_full_endbranch_num10_ch2/models_ep015_acc0.989val_acc0.901val_loss0.273.h5'
    model.load_weights(filepath=model_h5)
    optimizer = keras.optimizers.SGD(lr=1e-3, momentum=0.9, nesterov=True)
    loss = keras.losses.categorical_crossentropy
    model.compile(loss=loss, optimizer=optimizer)
    ch_select = True
    for case in [Cases[59]]:  # 47 43 [Cases[24],Cases[29],Cases[28],Cases[38]]50
        case = [Cases[53]]
        print('case',case)
        data = ArteryVein_data.load_data(path=path_data, case_name=case, Num_neighbor=Num_neighbors, shuffel=False,nornalization=nornalization)
        prediction = model.predict_generator(generator=ArteryVein_data.DataGenerator(data,ch_select, batchSz, withNeighbor=True),
                                             steps= data[0].num_nodes/batchSz )
        result_file = '{0}{1}AV_nonlocal_CNN_GCN_modify_2020_11_13_full_endbranch_predicts_{2}.npy'.format(path_data, case[0], model_name)
        np.save(result_file, prediction[:data[0].num_nodes,])
        print('Predicting case {} is finished!'.format(case[0]))
elif model_name == 'AV_GCN_trans':
    model = Av_CNN_GCN_trans_model(patch_sz=(pSx, pSy, pSz), droupout_rate=0.5, number_class=Num_classes,
                             number_neighbors=Num_neighbors)
    model_h5 = ''
    model.load_weights(filepath=model_h5)
