# Supplementary material for: Automatic pulmonary artery-vein separation in CT images using a twin-pipe network and topology reconstruction
Source: PeerJ Comput Sci. 2023 Oct 3;9:e1537. doi: 10.7717/peerj-cs.1537 (PMC10557495; doi:10.7717/peerj-cs.1537)
Supplement: Supplemental Information 1 [file peerj-cs-09-1537-s001.zip › rotation.py]

import numpy as np
import math

class Calculation():
    def __init__(self, vectorBefore, vectorAfter):
        self.vectorBefore = vectorBefore
        self.vectorAfter = vectorAfter

    def execute(self):
        rotationAxis = CrossProduct(self.vectorBefore, self.vectorAfter)
        #print('CrossProduct rotationAxis', rotationAxis)

        va = ((self.vectorBefore[0] * self.vectorBefore[0]  + self.vectorBefore[1] * self.vectorBefore[1] + self.vectorBefore[2] * self.vectorBefore[2]) ** 0.5)
        vb = ((self.vectorAfter[0] * self.vectorAfter[0] + self.vectorAfter[1] * self.vectorAfter[1] + self.vectorAfter[2] * self.vectorAfter[2]) ** 0.5)
        rotationAngle = math.acos(DotProduct(self.vectorBefore, self.vectorAfter) /va /vb)


        #print('rotationAngle',rotationAngle)
        rotationMatrix = RotationMatrix(rotationAngle, rotationAxis[0,0], rotationAxis[0,1], rotationAxis[0,2])

        xx = np.array([1,0,0])
        #print('result',rotationMatrix.dot(xx))

        return rotationMatrix


def CrossProduct(a, b):
    c = np.zeros((1,3))
    c[0,0] = a[1] * b[2] - a[2] * b[1]
    c[0,1] = a[2] * b[0] - a[0] * b[2]
    c[0,2] = a[0] * b[1] - a[1] * b[0]
    #print('c',c)
    return c

def DotProduct(a, b):
    result = a[0] * b[0] + a[1] * b[1] + a[2] * b[2]
    return result

def Normalize(v):
    xx = v[1]
    result = (v[0]* v[0] + v[1] * v[1] + v[2] * v[2]) ** 0.5
    return result


def RotationMatrix(angle, a,b,c):
    norm = (a*a + b*b + c*c) ** 0.5
    rotatinMatrix = np.zeros((3, 3))

    u = np.array([a,b,c])
    u[0] = u[0] / norm
    u[1] = u[1] / norm
    u[2] = u[2] / norm
    #print(u)
    #print(angle)

    rotatinMatrix[0, 0] = math.cos(angle) + u[0] * u[0] * (1 - math.cos(angle))
    rotatinMatrix[0, 1] = u[0] * u[1] * (1 - math.cos(angle) - u[2] * math.sin(angle))
    rotatinMatrix[0, 2] = u[1] * math.sin(angle) + u[0] * u[2] * (1 - math.cos(angle))

    rotatinMatrix[1, 0] = u[2] * math.sin(angle) + u[0] * u[1] * (1 - math.cos(angle))
    rotatinMatrix[1, 1] = math.cos(angle) + u[1] * u[1] * (1 - math.cos(angle))
    rotatinMatrix[1, 2] = -u[0] * math.sin(angle) + u[1] * u[2] * (1 - math.cos(angle))

    rotatinMatrix[2, 0] = -u[1] * math.sin(angle) + u[0] * u[2] * (1 - math.cos(angle))
    rotatinMatrix[2, 1] = u[0] * math.sin(angle) + u[1] * u[2] * (1 - math.cos(angle))
    rotatinMatrix[2, 2] = math.cos(angle) + u[2] * u[2] * (1 - math.cos(angle))

    #print(rotatinMatrix)

    return rotatinMatrix

if __name__ == "__main__":
    vectorbefore = np.array([1,1,1])
    vectorafter = np.array([-0.338513, -0.805103, 0.48705])
    rotatinMatrix11 = Calculation(vectorbefore, vectorafter )
    result = rotatinMatrix11.execute()
    #print(result)
