# Supplementary material for: Automatic pulmonary artery-vein separation in CT images using a twin-pipe network and topology reconstruction
Source: PeerJ Comput Sci. 2023 Oct 3;9:e1537. doi: 10.7717/peerj-cs.1537 (PMC10557495; doi:10.7717/peerj-cs.1537)
Supplement: Supplemental Information 1 [file peerj-cs-09-1537-s001.zip › Scripts/11.py]

#!/usr/bin/python

import sys
import string
import subprocess
import os
import nrrd


from cip_python.particles.vessel_particles import VesselParticles
from cip_python.particles.multires_vessel_particles import MultiResVesselParticles


class VesselParticlesPipeline:
    """Class that implements a vessel particle extraction pipeline for a given region
        This tools currently depends on Teem, ITKTools and CIP
        Parameters
        ---------

        """

    def __init__(self, ct_file_name, pl_file_name, regions, tmp_dir, output_prefix, init_method='Frangi', \
                 lth=-125, sth=-100, voxel_size=0, min_scale=0.7, max_scale=4, crop=0, rate=1, multires=False,
                 justparticles=False, clean_cache=True):

        assert init_method == 'Frangi' or init_method == 'Threshold' or init_method == 'StrainEnergy'

        self._ct_file_name = ct_file_name
        self._pl_file_name = pl_file_name
        self._regions = regions
        self._tmp_dir = tmp_dir
        self._output_prefix = output_prefix
        self._init_method = init_method
        self._lth = lth
        self._sth = sth
        self._voxel_size = voxel_size
        self._min_scale = min_scale
        self._max_scale = max_scale
        self._crop = crop
        self._rate = rate
        self._multires = multires
        self._justparticles = justparticles
        self._clean_cache = clean_cache

        self._case_id = str.split(os.path.basename(ct_file_name), '.')[0]

        # Internal params
        # Distance from wall that we don't want to consider in the initialization (negative= inside the lung, positive= outside the lung)
        self._distance_from_wall = -2
        # Threshold on the vesselness map (for particles initialization mask)
        self._vesselness_th = 0.5
        # Intensity threshold (for particles initialization mask)
        self._intensity_th = -700

    def execute(self):

        header = nrrd.read_header(open(self._ct_file_name, "rb"))

        print(header['space directions'])
        max_z = header['sizes'][2]

        spacing = [header['space directions'][kk][kk] for kk in range(3)]

        if len(crop) < 2:
            crop_flag = False
        else:
            if crop[0] < 0:
                crop[0] = 0
            elif crop[1] > max_z:
                crop_flag = False

            crop_flag = True

        ct_file_name = self._ct_file_name
        pl_file_name = self._pl_file_name

        # Data preprocessing (cropping and/or resampling) before region based analysis
        if self._justparticles == False:

            # Crop volume if flag is set
            ct_file_name_crop = os.path.join(self._tmp_dir, self._case_id + "_crop.nhdr")
            pl_file_name_crop = os.path.join(self._tmp_dir, self._case_id + "_croppartialLungLabelMap.nhdr")
            if crop_flag == True:
                if self._rate == 1:
                    ratestr = "="
                else:
                    ratestr = 'x%f' % rate
                tmpCommand = "unu crop -min 0 0 %(z1)d -max M M %(z2)d -i %(in)s | unu resample -k %(kernel)s -s = = %(ratestr)s -o %(out)s"

                tmpCommandCT = tmpCommand % {'z1': crop[0], 'z2': crop[1], 'in': ct_file_name, 'out': ct_file_name_crop,
                                             'ratestr': ratestr, 'kernel': "cubic:1,0"}
                tmpCommandPL = tmpCommand % {'z1': crop[0], 'z2': crop[1], 'in': pl_file_name, 'out': pl_file_name_crop,
                                             'ratestr': ratestr, 'kernel': "cheap"}
                print(tmpCommandCT)
                print(tmpCommandPL)

                subprocess.call(tmpCommandCT, shell=True)
                subprocess.call(tmpCommandPL, shell=True)
                ct_file_name = ct_file_name_crop
                pl_file_name = pl_file_name_crop

            # Do resampling to isotropic voxel size to compute accurate scale measurements
            ct_file_name_resample = os.path.join(self._tmp_dir, self._case_id + "_resample.nhdr")
            pl_file_name_resample = os.path.join(self._tmp_dir, self._case_id + "_resamplepartialLungLabelMap.nhdr")

            if self._voxel_size > 0:
                tmpCommand = "unu resample -k %(kernel)s -s x%(f1)f x%(f2)f x%(f3)f -i %(in)s -o %(out)s"
                tmpCommandCT = tmpCommand % {'in': ct_file_name, 'out': ct_file_name_resample, 'kernel': "tent",
                                             'f1': spacing[0] / self._voxel_size, 'f2': spacing[1] / self._voxel_size,
                                             'f3': spacing[2] / self._voxel_size}
                tmpCommandPL = tmpCommand % {'in': pl_file_name, 'out': pl_file_name_resample, 'kernel': "cheap",
                                             'f1': spacing[0] / self._voxel_size, 'f2': spacing[1] / self._voxel_size,
                                             'f3': spacing[2] / self._voxel_size}
                print(tmpCommandCT)
                print(tmpCommandPL)

                subprocess.call(tmpCommandCT, shell=True)
                subprocess.call(tmpCommandPL, shell=True)
                ct_file_name = ct_file_name_resample
                pl_file_name = pl_file_name_resample

        for ii in self._regions:
            rtag = ii.lower()
            tmpDir = os.path.join(self._tmp_dir, rtag)
            if os.path.exists(tmpDir) == False:
                os.mkdir(tmpDir)

            # Define FileNames that will be used
            pl_file_nameRegion = os.path.join(tmpDir, self._case_id + "_" + rtag + "_partialLungLabelMap.nhdr")
            ct_file_nameRegion = ct_file_name
            featureMapFileNameRegion = os.path.join(tmpDir, self._case_id + "_" + rtag + "_featureMap.nhdr")
            #maskFileNameRegion = os.path.join(tmpDir, self._case_id + "_" + rtag + "_mask.nhdr")
            maskFileNameRegion="baomask512.nrrd"
            particlesFileNameRegion = os.path.join(self._output_prefix + "_" + rtag + "VesselParticles.vtk")

            if self._justparticles == False:
                """"
                # Generate Patial Lung Label Map
                tmpCommand = "GeneratePartialLungLabelMap  --ict %(ct-in)s  --olm %(lm-out)s"
                tmpCommand = tmpCommand % {'ct-in': ct_file_name,   'lm-out': pl_file_nameRegion}
                tmpCommand = os.path.join(path['CIP_PATH'], tmpCommand)
                print(tmpCommand)
                subprocess.call(tmpCommand, shell=True)
                """
            if self._justparticles == False:

                # Binary Thinning
                tmpCommand = "GenerateBinaryThinning3D -i %(in)s -o %(out)s"
                tmpCommand = tmpCommand % {'in': maskFileNameRegion, 'out': maskFileNameRegion}
                tmpCommand = os.path.join(path['CIP_PATH'], tmpCommand)
                print(tmpCommand)
                subprocess.call(tmpCommand, shell=True)

        # Vessel Particles For the Region
        if self._multires == False:
            particlesGenerator = VesselParticles(ct_file_nameRegion, particlesFileNameRegion, tmpDir,
                                                 maskFileNameRegion, live_thresh=self._lth, seed_thresh=self._sth,
                                                 min_intensity=-950, max_intensity=100)
            particlesGenerator._clean_tmp_dir = self._clean_cache
            particlesGenerator._interations_phase3 = 70
            particlesGenerator._irad_phase3 = 0.9
            particlesGenerator._srad_phase3 = 4
            particlesGenerator._verbose = 0
            particlesGenerator.execute()
        else:
            particlesGenerator = MultiResVesselParticles(ct_file_nameRegion, particlesFileNameRegion, tmpDir,
                                                         maskFileNameRegion, live_thresh=-600, seed_thresh=-600)
            particlesGenerator._clean_tmp_dir = self._clean_cache
            particlesGenerator.execute()


if __name__ == "__main__":

    import argparse

    parser = argparse.ArgumentParser(description='Vessel particle extraction pipeline')
    parser.add_argument("-i", dest="ct_file_name", default='bao512.nrrd')
    parser.add_argument("-l", dest="pl_file_name", default='bao512.nrrd')
    parser.add_argument("-o", dest="output_prefix", default='bao512.vtk')
    parser.add_argument("--tmpDir", dest="tmp_dir", default='bao512')
    parser.add_argument("-r", dest="regions", default='0')
    parser.add_argument("--liveTh", dest="lth", type=float, default=-125)
    parser.add_argument("--seedTh", dest="sth", type=float, default=-100)
    parser.add_argument("-s", dest="voxel_size", type=float, default=0)
    parser.add_argument("--crop", dest="crop", default="0")
    parser.add_argument("--rate", dest="rate", type=float, default=1)
    parser.add_argument("--minscale", dest="min_scale", type=float, default=0.7)
    parser.add_argument("--maxscale", dest="max_scale", type=float, default=4)
    parser.add_argument("--init", dest="init_method", default="Frangi")
    parser.add_argument("--multires", dest="multires", action="store_true", default=False)
    parser.add_argument("--justparticles", dest="justparticles", action="store_true", default=False)
    parser.add_argument("--cleanCache", action="store_true", dest="clean_cache", default=False)

    # Check required tools path enviroment variables for tools path
    toolsPaths = ['CIP_PATH', 'TEEM_PATH', 'ITKTOOLS_PATH'];
    path = dict()
    for path_name in toolsPaths:
        path[path_name] = os.environ.get(path_name, False)
        if path[path_name] == False:
            print(path_name + " environment variable is not set")
            exit()

    op = parser.parse_args()
    assert op.init_method == 'Frangi' or op.init_method == 'Threshold' or op.init_method == 'StrainEnergy'

    # region = [2,3]
    # region=[2]
    # regionTag = ['right','left']
    crop = [int(kk) for kk in str.split(op.crop, ',')]
    regions = [kk for kk in str.split(op.regions, ',')]

    vp = VesselParticlesPipeline(op.ct_file_name, op.pl_file_name, regions, op.tmp_dir, op.output_prefix,
                                 op.init_method, \
                                 op.lth, op.sth, op.voxel_size, op.min_scale, op.max_scale, crop, op.rate, op.multires,
                                 op.justparticles, op.clean_cache)

    vp.execute()
