# Supplementary material for: Automatic pulmonary artery-vein separation in CT images using a twin-pipe network and topology reconstruction
Source: PeerJ Comput Sci. 2023 Oct 3;9:e1537. doi: 10.7717/peerj-cs.1537 (PMC10557495; doi:10.7717/peerj-cs.1537)
Supplement: Supplemental Information 1 [file peerj-cs-09-1537-s001.zip › Scripts/art_vein_together_graph.py]

import numpy as np
import nrrd
import queue
import nibabel as nib
import time
from collections import defaultdict

from rotation  import  Calculation


def findinds(rotaionpoint, posi_data):
    j = 1
    for point in posi_data:
        if point[0] == rotaionpoint[0] and point[1] == rotaionpoint[1] and point[2] == rotaionpoint[2]:
            return j
        j = j + 1
    return -1

def get_node_next_point(art_skel_filename, posi_filename, hevec0_data_filename, vein_posi_filename, vein_hevec0_data_filename):
    #  read art skel  data
    artskel_data, artskel_options = nrrd.read(art_skel_filename)
    # print(image_data.shape)
    # print(image_options)
    print('artskel_data.shape', artskel_data.shape)
    space_directions = artskel_options['space directions']
    space_origin = artskel_options['space origin']
    print('space_directions', space_directions, 'space_origin', space_origin)

    # read artery particle data
    posi_data, posi_options = nrrd.read(posi_filename)
    posi_data[0, :] = (posi_data[0, :] - space_origin[0]) / space_directions[0][0]
    posi_data[1, :] = (posi_data[1, :] - space_origin[1]) / space_directions[1][1]
    posi_data[2, :] = (posi_data[2, :] - space_origin[2]) / space_directions[2][2]
    scale_data = posi_data[3:4].T
    # posi_data=np.rint(posi_data[0:3,:].T)
    posi_data = posi_data[0:3, :].T
    print('posi_options[sizes]', posi_options['sizes'])
    # print(posi_data[0,:])
    # print(image_data[320,323,115])

    # vein artery particle data
    vein_posi_data, vein_posi_options = nrrd.read(vein_posi_filename)
    vein_posi_data[0, :] = (vein_posi_data[0, :] - space_origin[0]) / space_directions[0][0]
    vein_posi_data[1, :] = (vein_posi_data[1, :] - space_origin[1]) / space_directions[1][1]
    vein_posi_data[2, :] = (vein_posi_data[2, :] - space_origin[2]) / space_directions[2][2]
    vein_scale_data = vein_posi_data[3:4].T
    # posi_data=np.rint(posi_data[0:3,:].T)
    vein_posi_data = vein_posi_data[0:3, :].T
    print('vein_posi_options[sizes]', vein_posi_options['sizes'])
    # print(posi_data[0,:])
    # print(image_data[320,323,115])

    # read vein hevc0  data
    vein_hevec0_data, vein_hevec0_data_options = nrrd.read(vein_hevec0_data_filename)
    vein_hevec0_data = vein_hevec0_data.T
    print('vein_hevec0_data[0,:]', vein_hevec0_data[0, :])
    # print(hevec0_data.shape)

    # read artery hevc0  data
    hevec0_data, hevec0_data_options = nrrd.read(hevec0_data_filename)
    hevec0_data = hevec0_data.T
    print('hevec0_data[0,:]', hevec0_data[0, :])
    # print(hevec0_data.shape)

    # create txt file data
    print('sum of skel_data', posi_options['sizes'][1])
    txt_data = np.zeros((int(posi_options['sizes'][1] + vein_posi_options['sizes'][1] ), 7))
    x = 1
    for point in posi_data:
        txt_data[x - 1, 0] = x
        txt_data[x - 1, 1] = 1
        txt_data[x - 1, 2] = point[0]
        txt_data[x - 1, 3] = point[1]
        txt_data[x - 1, 4] = point[2]
        txt_data[x - 1, 5] = scale_data[x - 1]
        # print(txt_data[x-1,:])
        x = x + 1
    x1=1
    for point in vein_posi_data:
        txt_data[x - 1, 0] = x
        txt_data[x - 1, 1] = 1
        txt_data[x - 1, 2] = point[0]
        txt_data[x - 1, 3] = point[1]
        txt_data[x - 1, 4] = point[2]
        txt_data[x - 1, 5] = vein_scale_data[x1 - 1]
            # print(txt_data[x-1,:])
        x = x + 1
        x1 = x1 + 1

    count = 0
    vectorBefore = np.array([0, 0, 1])
    negativenumber = 0
    # make art skel neighborhood
    for point in posi_data:
        vectorAfter = hevec0_data[count, :]
        rotatinMatrix11 = Calculation(vectorBefore, vectorAfter)
        rataion_matrix = rotatinMatrix11.execute()

        flag = 0
        loopflag = True
        for i in [0, -1, 1]:
            for j in [0, -1, 1]:
                for k in range(0, 2):
                    rotationvector = np.array([i, j, k + 1])
                    rotationresult = rataion_matrix.dot(rotationvector)
                    rotaionpoint = np.rint(point + rotationresult)

                    # print(rotationresult)
                    if artskel_data[int(rotaionpoint[0]), int(rotaionpoint[1]), int(rotaionpoint[2])] != 0:
                        inds = findinds(rotaionpoint, np.rint(posi_data))
                        if count+1 == inds:
                            continue
                        txt_data[count, 6] = inds
                        loopflag = False
                        flag = 1
                        #print('inds', count + 1, inds, point)
                        break
                if not loopflag:
                    break
            if not loopflag:
                break
        if flag == 0:
            txt_data[count, 6] = -1
            # print('inds', count+1, -1, point)
            negativenumber = negativenumber + 1
        #print('inds', count + 1, inds, point)
        count = count + 1

    print('negativenumber', negativenumber)

    count1 = 0
    vectorBefore = np.array([0, 0, 1])
    negativenumber = 0
    # make art skel neighborhood
    for point in vein_posi_data:
        vectorAfter = vein_hevec0_data[count1, :]
        rotatinMatrix11 = Calculation(vectorBefore, vectorAfter)
        rataion_matrix = rotatinMatrix11.execute()

        flag = 0
        loopflag = True
        for i in [0, -1, 1]:
            for j in [0, -1, 1]:
                for k in range(0, 2):
                    rotationvector = np.array([i, j, k + 1])
                    rotationresult = rataion_matrix.dot(rotationvector)
                    rotaionpoint = np.rint(point + rotationresult)

                    # print(rotationresult)
                    if artskel_data[int(rotaionpoint[0]), int(rotaionpoint[1]), int(rotaionpoint[2])]  != 0:
                        # flag = 1
                        # loopflag = False
                        # inds = findinds(rotaionpoint, np.rint(vein_posi_data))
                        # txt_data[count, 6] = inds+posi_options['sizes'][1]
                        #print('inds', count + 1, inds, point)
                        inds = findinds(rotaionpoint, np.rint(vein_posi_data))
                        if count+1 == inds+posi_options['sizes'][1]:
                            continue
                        txt_data[count, 6] = inds+posi_options['sizes'][1]
                        loopflag = False
                        flag = 1
                        break
                if not loopflag:
                    break
            if not loopflag:
                break
        if flag == 0:
            txt_data[count, 6] = -1
            # print('inds', count+1, -1, point)
            negativenumber = negativenumber + 1
        #print('inds', count + 1, inds, point)
        count = count + 1

    print('negativenumber', negativenumber)
    #np.savetxt('a1.txt', txt_data, fmt='%d %d %0.8f %0.8f %0.8f %0.8f %d')

    return txt_data

def get_graph(txt_data):
    art_graph = {}
    start_set = []
    for data in txt_data:
        if int(data[6]) == -1:
            continue
        else:
            start_set.append(int(data[0]))
            temp_dict = {int(data[0]): np.array([int(data[6])])}
            art_graph.update(temp_dict)
    start_set = np.array(start_set)

    return art_graph, start_set

def get_graph1(txt_data):
    art_graph = {}
    start_set = []
    for data in txt_data:
        start_set.append(int(data[0]))
        temp_dict = {int(data[0]): np.array([int(data[6])])}
        art_graph.update(temp_dict)
    start_set = np.array(start_set)
    return art_graph, start_set

def get_reverse_graph1(txt_data):
    art_graph = defaultdict(list)
    #start_set = []
    for data in txt_data:
        if int(data[6]) == -1:
            continue
        else:
            #start_set.append(int(data[6]))
            temp_dict = {int(data[6]): int(data[0])}
            art_graph.update(temp_dict)
    #start_set = np.array(start_set)
    return art_graph
def dfs(adj, start):
    visited = []
    visited.append(start)
    stack = [[start, 0]]
    while stack:
        (v, next_child_idx) = stack[-1]
        if (v not in adj) or (next_child_idx >= len(adj[v])):
            stack.pop()
            continue
        next_child = adj[v][next_child_idx]
        stack[-1][1] += 1
        if next_child in visited:
            continue
        #print(next_child)
        visited.append(next_child)
        stack.append([next_child, 0])
    visited=np.array(visited)
    #print('dfs visited', visited)
    return visited

def bfs(adj, start):
    visited = set()
    visited.add(start)
    q = queue.Queue()
    q.put(start)
    while not q.empty():
        u = q.get()
        for v in adj.get(u, []):
            if v not in visited:
                visited.add(v)
                q.put(v)
    print('bfs visited', visited)
    print('bfs q', q)
    return visited

class graph():
    def __init__(self, art_skel_filename, posi_filename, hevec0_data_filename, vein_skel_filename, vein_posi_filename,
               vein_hevec0_data_filename, art_vein_graph_dict_filename, art_vein_start_set_filename):
        self.art_skel_filename=art_skel_filename
        self.posi_filename= posi_filename
        self.hevec0_data_filename= hevec0_data_filename
        self.vein_skel_filename=vein_skel_filename
        self.vein_posi_filename=vein_posi_filename
        self.vein_hevec0_data_filename=vein_hevec0_data_filename
        self.art_vein_graph_dict_filename=art_vein_graph_dict_filename
        self.art_vein_start_set_filename=art_vein_start_set_filename


    def execute(self):

        # get art graph
        txt_data= get_node_next_point(self.art_skel_filename, self.posi_filename, self.hevec0_data_filename, self.vein_posi_filename, self.vein_hevec0_data_filename)
        np.savetxt('E:\wuyiyi.txt', txt_data, fmt='%d %d %0.8f %0.8f %0.8f %0.8f %d')
        #txt_data = np.loadtxt("E:/wuyiyi.txt")
        print("txt_data.size",txt_data.shape)
        #print(txt_data)
        print('txt_data done')

        art_graph, start_set=get_graph(txt_data)
        print(art_graph)

        graph1, start_set111 = get_graph1(txt_data)
        print("graph1",graph1)
        graph_reverse = get_reverse_graph1(txt_data)
        np.save('E:/vessel\Linking-CNN-GCN-master\graphdata\wuyiyi/graph.npy', graph1)
        np.save('E:/vessel\Linking-CNN-GCN-master\graphdata\wuyiyi/graph_reverse.npy', graph_reverse)

        graph_dict={}
        count=0
        startcount=0
        for start in start_set:
            visited=dfs(art_graph, start)
            #print("visited size", visited.siz)
            count=count+len(visited)
            #print('visited',visited)
            graph_dict.update({start: visited})
            startcount=startcount+1
        print("count",count)
        print("startcount",startcount)


        #print(graph_dict)
        print('art_graph done')
        np.save(self.art_vein_graph_dict_filename, graph_dict)
        np.save(self.art_vein_start_set_filename, start_set)


if __name__ == "__main__" :

    """
 for i in range(4):
        # 血管动脉骨架位置
        art_skel_filename = 'E:/1/Scripts/pass_to_skel/0' + str(i+1) + 'art_vein.nrrd'
        #血管动脉particle位置
        posi_filename = 'E:/1/Scripts/01-24-particle/0' + str(i+1) + '_art_tmp/0/pass3.nrrd'
        #血管动脉particle的方向文件位置
        hevec0_data_filename = 'E:/1/Scripts/01-24-particle/0' + str(i+1) + '_art_tmp/0/hevec0.nrrd'

        # 血管静脉骨架位置
        vein_skel_filename = 'E:/1/Scripts/pass_to_skel/0' + str(i+1) + 'vein.nrrd'
        # 血管静脉particle位置
        vein_posi_filename = 'E:/1/Scripts/01-24-particle/0' + str(i+1) + '_vein_tmp/0/pass3.nrrd'
        # 血管静脉particle的方向文件位置
        vein_hevec0_data_filename = 'E:/1/Scripts/01-24-particle/0' + str(i+1) + '_vein_tmp/0/hevec0.nrrd'
        # patch数据保存位置
        art_vein_graph_dict_filename = 'E:/1/Scripts/art_vein_graph_togrther/0' + str(i+1) + 'art_vein_graph_dict.npy'
        # label数据保存位置
        art_vein_start_set_filename = 'E:/1/Scripts/art_vein_graph_togrther/0' + str(i+1)+ 'art_vein_start_set_data.npy'


        time_start = time.time()
        ap = graph(art_skel_filename, posi_filename, hevec0_data_filename, vein_skel_filename, vein_posi_filename,
                   vein_hevec0_data_filename, art_vein_graph_dict_filename, art_vein_start_set_filename)
        ap.execute()
        time_end = time.time()
        print('totallycost', time_end - time_start)

    """

    # 血管动脉骨架位置
    art_skel_filename = 'E:\shanghai512\pass_to_skel\wuyiyi_art_vein.nrrd'
    #血管动脉particle位置
    posi_filename = 'E:\shanghai512\wuyiyi_A/pass3.nrrd'
    #血管动脉particle的方向文件位置
    hevec0_data_filename = 'E:\shanghai512\wuyiyi_A/hevec0.nrrd'

    # 血管静脉骨架位置
    vein_skel_filename = 'E:/1/Scripts/pass_to_skel/0' + '11' + 'vein.nrrd'
    # 血管静脉particle位置
    vein_posi_filename = 'E:\shanghai512\wuyiyi_V/pass3.nrrd'
    # 血管静脉particle的方向文件位置
    vein_hevec0_data_filename = 'E:\shanghai512\wuyiyi_V/hevec0.nrrd'
    # patch数据保存位置
    art_vein_graph_dict_filename = 'E:/vessel\Linking-CNN-GCN-master\graphdata\wuyiyi/art_vein_graph_dict.npy'
    # label数据保存位置
    art_vein_start_set_filename = 'E:/vessel\Linking-CNN-GCN-master\graphdata\wuyiyi/art_vein_start_set_data.npy'


    time_start = time.time()
    ap = graph(art_skel_filename, posi_filename, hevec0_data_filename, vein_skel_filename, vein_posi_filename,
               vein_hevec0_data_filename, art_vein_graph_dict_filename, art_vein_start_set_filename)
    ap.execute()
    time_end = time.time()
    print('totallycost', time_end - time_start)
