# Supplementary material for: Automatic pulmonary artery-vein separation in CT images using a twin-pipe network and topology reconstruction
Source: PeerJ Comput Sci. 2023 Oct 3;9:e1537. doi: 10.7717/peerj-cs.1537 (PMC10557495; doi:10.7717/peerj-cs.1537)
Supplement: Supplemental Information 1 [file peerj-cs-09-1537-s001.zip › Scripts/cip_compute_airway_particles.py]

#!/usr/bin/python

import sys
import string
import subprocess
import os
import nrrd

from cip_python.particles.airway_particles import AirwayParticles
from cip_python.particles.multires_airway_particles import MultiResAirwayParticles

class AirwayParticlesPipeline:
  """Class that implements a vessel particle extraction pipeline for a given region
     This tools currently depends on Teem, ITKTools and CIP
  Parameters
  ---------

  """
  def __init__(self,ct_file_name,pl_file_name,regions,tmp_dir,output_prefix,init_method='Frangi',\
                lth=100,sth=80,voxel_size=0,min_scale=0.7,max_scale=4,crop=0,rate=1,multires=False,justparticles=False,clean_cache=True):

    assert init_method == 'Frangi' or init_method == 'Threshold' or init_method == 'StrainEnergy'

    self._ct_file_name=ct_file_name
    self._pl_file_name=pl_file_name
    self._regions=regions
    self._tmp_dir=tmp_dir
    self._output_prefix=output_prefix
    self._init_method=init_method
    self._lth=lth
    self._sth=sth
    self._voxel_size=voxel_size
    self._min_scale=min_scale
    self._max_scale=max_scale
    self._crop=crop
    self._rate=rate
    self._multires=multires
    self._justparticles=justparticles
    self._clean_cache=clean_cache

    self._case_id = str.split(os.path.basename(ct_file_name),'.')[0]

    #Internal params
    #Distance from wall that we don't want to consider in the initialization (negative= inside the lung, positive= outside the lung)
    self._distance_from_wall = -2
    #Threshold on the airwayness map (for particles initialization mask)
    self._airwayness_th = 0.5
    #Intensity threshold (for particles initialization mask)
    self._intensity_th = -800

  def execute(self):

    header=nrrd.read_header(open(self._ct_file_name))
    
    max_z=header['sizes'][2]
    spacing=[header['space directions'][kk][kk] for kk in xrange(3)]
    
    if len(crop) < 2:
      crop_flag = False
    else:
      if crop[0]<0:
        crop[0]=0
      elif crop[1]>max_z:
        crop_flag = False
 
      crop_flag = True

    ct_file_name = self._ct_file_name
    pl_file_name = self._pl_file_name

    #Data preprocessing (cropping and/or resampling) before region based analysis
    if self._justparticles == False:
      
      #Crop volume if flag is set
      ct_file_name_crop = os.path.join(self._tmp_dir,self._case_id + "_crop.nhdr")
      pl_file_name_crop = os.path.join(self._tmp_dir,self._case_id + "_croppartialLungLabelMap.nhdr")
      if crop_flag == True:
        if self._rate == 1:
          ratestr = "="
        else:
          ratestr = 'x%f' % rate 
        tmpCommand = "unu crop -min 0 0 %(z1)d -max M M %(z2)d -i %(in)s | unu resample -k %(kernel)s -s = = %(ratestr)s -o %(out)s"

        tmpCommandCT = tmpCommand % {'z1':crop[0],'z2':crop[1],'in':ct_file_name,'out':ct_file_name_crop,'ratestr':ratestr,'kernel':"cubic:1,0"}
        tmpCommandPL = tmpCommand % {'z1':crop[0],'z2':crop[1],'in':pl_file_name,'out':pl_file_name_crop,'ratestr':ratestr,'kernel':"cheap"}
        print(tmpCommandCT)
        print(tmpCommandPL)
        
        subprocess.call(tmpCommandCT,shell=True)
        subprocess.call(tmpCommandPL,shell=True)
        ct_file_name = ct_file_name_crop
        pl_file_name = pl_file_name_crop

      #Do resampling to isotropic voxel size to compute accurate scale measurements
      ct_file_name_resample = os.path.join(self._tmp_dir,self._case_id + "_resample.nhdr")
      pl_file_name_resample = os.path.join(self._tmp_dir,self._case_id + "_resamplepartialLungLabelMap.nhdr")

      if self._voxel_size>0:
        tmpCommand = "unu resample -k %(kernel)s -s x%(f1)f x%(f2)f x%(f3)f -i %(in)s -o %(out)s"
        tmpCommandCT = tmpCommand % {'in':ct_file_name,'out':ct_file_name_resample,'kernel':"tent",'f1':spacing[0]/self._voxel_size,'f2':spacing[1]/self._voxel_size,'f3':spacing[2]/self._voxel_size}
        tmpCommandPL = tmpCommand % {'in':pl_file_name,'out':pl_file_name_resample,'kernel':"cheap",'f1':spacing[0]/self._voxel_size,'f2':spacing[1]/self._voxel_size,'f3':spacing[2]/self._voxel_size}
        print(tmpCommandCT)
        print(tmpCommandPL)
        
        subprocess.call(tmpCommandCT,shell=True)
        subprocess.call(tmpCommandPL,shell=True)
        ct_file_name = ct_file_name_resample
        pl_file_name = pl_file_name_resample
        

    for ii in self._regions:
        rtag = ii.lower()
        tmpDir = os.path.join(self._tmp_dir,rtag)
        if os.path.exists(tmpDir) == False:
            os.mkdir(tmpDir)

        # Define FileNames that will be used
        pl_file_nameRegion= os.path.join(tmpDir,self._case_id + "_" + rtag + "_partialLungLabelMap.nhdr")
        ct_file_nameRegion= os.path.join(tmpDir,self._case_id + "_" + rtag + ".nhdr")
        featureMapFileNameRegion = os.path.join(tmpDir,self._case_id + "_" + rtag + "_featureMap.nhdr")
        maskFileNameRegion = os.path.join(tmpDir,self._case_id + "_" + rtag + "_mask.nhdr")
        particlesFileNameRegion = os.path.join(self._output_prefix+ "_" + rtag + "AirwayParticles.vtk")

        if self._justparticles == False:

            #Create SubVolume Region
            tmpCommand ="CropLung -r %(region)s -m 0 -v -1200 -i %(ct-in)s --plf %(lm-in)s -o %(ct-out)s --opl %(lm-out)s"
            tmpCommand = tmpCommand % {'region':ii,'ct-in':ct_file_name,'lm-in':pl_file_name,'ct-out':ct_file_nameRegion,'lm-out':pl_file_nameRegion}
            tmpCommand = os.path.join(path['CIP_PATH'],tmpCommand)
            print(tmpCommand)
            subprocess.call( tmpCommand, shell=True )

            #Extract Lung Region + Distance map to peel lung
            tmpCommand ="ExtractChestLabelMap -r %(region)s -i %(lm-in)s -o %(lm-out)s"
            tmpCommand = tmpCommand % {'region':ii,'lm-in':pl_file_nameRegion,'lm-out':pl_file_nameRegion}
            tmpCommand = os.path.join(path['CIP_PATH'],tmpCommand)
            print(tmpCommand)
            subprocess.call( tmpCommand, shell=True )

            tmpCommand ="unu 2op gt %(lm-in)s 0.5 -o %(lm-out)s"
            tmpCommand = tmpCommand % {'lm-in':pl_file_nameRegion,'lm-out':pl_file_nameRegion}
            print(tmpCommand)
            subprocess.call( tmpCommand, shell=True )

            #tmpCommand ="ComputeDistanceMap -l %(lm-in)s -d %(distance-map)s -s 2"
            #tmpCommand = tmpCommand % {'lm-in':self._pl_file_nameRegion,'distance-map':self._pl_file_nameRegion}
            #tmpCommand = os.path.join(path['CIP_PATH'],tmpCommand)
            #print tmpCommand
            #subprocess.call( tmpCommand, shell=True )

            tmpCommand ="pxdistancetransform -in %(lm-in)s -out %(distance-map)s"
            tmpCommand = tmpCommand % {'lm-in':pl_file_nameRegion,'distance-map':pl_file_nameRegion}
            tmpCommand = os.path.join(path['ITKTOOLS_PATH'],tmpCommand)
            print(tmpCommand)
            subprocess.call( tmpCommand, shell=True )

            tmpCommand ="unu 2op lt %(distance-map)s %(distance)f -t short -o %(lm-out)s"
            tmpCommand = tmpCommand % {'distance-map':pl_file_nameRegion,'distance':self._distance_from_wall,'lm-out':pl_file_nameRegion}
            print(tmpCommand)
            subprocess.call( tmpCommand, shell=True )

            # Compute Frangi
            if self._init_method == 'Frangi':
                tmpCommand = "ComputeFeatureStrength -i %(in)s -m Frangi -f ValleyLine --std %(minscale)f,4,%(maxscale)f --ssm 1 --alpha 0.5 --beta 0.5 --C 50 -o %(out)s"
                tmpCommand = tmpCommand % {'in':ct_file_nameRegion,'out':featureMapFileNameRegion,'minscale':self._min_scale,'maxscale':self._max_scale}
                tmpCommand  = os.path.join(path['CIP_PATH'],tmpCommand)
                print(tmpCommand)
                subprocess.call( tmpCommand, shell=True )

                #Hist equalization, threshold Feature strength and masking
                tmpCommand = "unu 2op x %(feat)s %(mask)s -t float | unu heq -b 10000 -a 0.5 -s 2 | unu 2op gt - %(airwayness_th)f  | unu convert -t short -o %(out)s"
                tmpCommand = tmpCommand % {'feat':featureMapFileNameRegion,'mask':pl_file_nameRegion,'airwayness_th':self._airwayness_th,'out':maskFileNameRegion}
                print(tmpCommand)
                subprocess.call( tmpCommand , shell=True)
            elif self._init_method == 'StrainEnergy':
                tmpCommand = "ComputeFeatureStrength -i %(in)s -m StrainEnergy -f RidgeLine --std %(minscale)f,4,%(maxscale)f --ssm 1 --alpha 0.2 --beta 0.1 --kappa 0.5 --nu 0.1 -o %(out)s"
                tmpCommand = tmpCommand % {'in':ct_file_nameRegion,'out':featureMapFileNameRegion,'minscale':self._min_scale,'maxscale':self._max_scale}
                tmpCommand  = os.path.join(path['CIP_PATH'],tmpCommand)
                print(tmpCommand)
                subprocess.call( tmpCommand, shell=True )
                    
                #Hist equalization, threshold Feature strength and masking
                tmpCommand = "unu 2op x %(feat)s %(mask)s -t float | unu heq -b 10000 -a 0.5 -s 2 | unu 2op gt - %(airwayness_th)f  | unu convert -t short -o %(out)s"
                tmpCommand = tmpCommand % {'feat':featureMapFileNameRegion,'mask':pl_file_nameRegion,'airwayness_th':self._airwayness_th,'out':maskFileNameRegion}
                print(tmpCommand)
                subprocess.call( tmpCommand , shell=True)
            elif self._init_method == 'Threshold':
                tmpCommand = "unu 2op lt %(in)s %(intensity_th)f | unu 2op x - %(mask)s -o %(out)s"
                tmpCommand = tmpCommand % {'in':ct_file_nameRegion,'mask':pl_file_nameRegion,'intensity_th':self._intensity_th,'out':maskFileNameRegion}
                print(tmpCommand)
                subprocess.call( tmpCommand , shell=True)
            
            #Binary Thinning
            tmpCommand = "GenerateBinaryThinning3D -i %(in)s -o %(out)s"
            tmpCommand = tmpCommand % {'in':maskFileNameRegion,'out':maskFileNameRegion}
            tmpCommand = os.path.join(path['CIP_PATH'],tmpCommand)
            print(tmpCommand)
            subprocess.call( tmpCommand, shell=True)

        # Vessel Particles For the Region
        if self._multires==False:
            particlesGenerator = AirwayParticles(ct_file_nameRegion,particlesFileNameRegion,tmpDir,maskFileNameRegion,live_thresh=self._lth,seed_thresh=self._sth,min_intensity=-1100,max_intensity=-500)
            particlesGenerator._clean_tmp_dir=self._clean_cache
            particlesGenerator._interations_phase3 = 70
            particlesGenerator._irad_phase3 = 0.9
            particlesGenerator._srad_phase3 = 4
            particlesGenerator._verbose = 1
            particlesGenerator.execute()
        else:
            particlesGenerator = MultiResAirwayParticles(ct_file_nameRegion,particlesFileNameRegion,tmpDir,maskFileNameRegion,live_thresh=-600,seed_thresh=-600)
            particlesGenerator._clean_tmp_dir=self._clean_cache
            particlesGenerator.execute()


if __name__ == "__main__":
  import argparse

  parser = argparse.ArgumentParser(description='Airway particle extraction pipeline')
  parser.add_argument("-i", dest="ct_file_name",required=True)
  parser.add_argument("-l",dest="pl_file_name",required=True)
  parser.add_argument("-o",dest="output_prefix",required=True)
  parser.add_argument("--tmpDir", dest="tmp_dir",required=True)
  parser.add_argument("-r",dest="regions",required=True)
  parser.add_argument("--liveTh",dest="lth",type=float,default=100)
  parser.add_argument("--seedTh",dest="sth",type=float,default=80)
  parser.add_argument("-s", dest="voxel_size",type=float,default=0)
  parser.add_argument("--crop",dest="crop",default="0")
  parser.add_argument("--rate",dest="rate",type=float,default=1)
  parser.add_argument("--minscale",dest="min_scale",type=float,default=0.7)
  parser.add_argument("--maxscale",dest="max_scale",type=float,default=4)
  parser.add_argument("--init",dest="init_method",default="Frangi")
  parser.add_argument("--multires",dest="multires",action="store_true", default = False)
  parser.add_argument("--justparticles",dest="justparticles",action="store_true", default=False)
  parser.add_argument("--cleanCache", action="store_true", dest="clean_cache", default=False)


  #Check required tools path enviroment variables for tools path
  toolsPaths = ['CIP_PATH','TEEM_PATH','ITKTOOLS_PATH'];
  path=dict()
  for path_name in toolsPaths:
    path[path_name]=os.environ.get(path_name,False)
    if path[path_name] == False:
      print(path_name + " environment variable is not set")
      exit()

  op  = parser.parse_args()
  assert op.init_method == 'Frangi' or op.init_method == 'Threshold' or op.init_method == 'StrainEnergy'

  #region = [2,3]
  #region=[2]
  #regionTag = ['right','left']
  crop = [int(kk) for kk in str.split(op.crop,',')]
  regions = [kk for kk in str.split(op.regions,',')]

  ap=AirwayParticlesPipeline(op.ct_file_name,op.pl_file_name,regions,op.tmp_dir,op.output_prefix,op.init_method,\
                             op.lth,op.sth,op.voxel_size,op.min_scale,op.max_scale,crop,op.rate,op.multires,op.justparticles,op.clean_cache)

  ap.execute()
