# Supplementary material for: Automatic pulmonary artery-vein separation in CT images using a twin-pipe network and topology reconstruction
Source: PeerJ Comput Sci. 2023 Oct 3;9:e1537. doi: 10.7717/peerj-cs.1537 (PMC10557495; doi:10.7717/peerj-cs.1537)
Supplement: Supplemental Information 1 [file peerj-cs-09-1537-s001.zip › Scripts/cip_compute_vessel_particles.py]

#!/usr/bin/python
import matplotlib.pyplot as pyplot
import sys
import string
import subprocess
import os
import nrrd

from cip_python.particles.vessel_particles import VesselParticles
from cip_python.particles.multires_vessel_particles import MultiResVesselParticles

class VesselParticlesPipeline:
    """Class that implements a vessel particle extraction pipeline for a given region
        This tools currently depends on Teem, ITKTools and CIP
        Parameters
        ---------
        
        """
    def __init__(self,ct_file_name,pl_file_name,regions,tmp_dir,output_prefix,init_method='Frangi',\
                 lth=-125,sth=-100,voxel_size=0,min_scale=0.7,max_scale=4,crop=0,rate=1,multires=False,justparticles=False,clean_cache=True):
        
        assert init_method == 'Frangi' or init_method == 'Threshold' or init_method == 'StrainEnergy'
        
        self._ct_file_name=ct_file_name
        self._pl_file_name=pl_file_name
        self._regions=regions
        self._tmp_dir=tmp_dir
        self._output_prefix=output_prefix
        self._init_method=init_method
        self._lth=lth
        self._sth=sth
        self._voxel_size=voxel_size
        self._min_scale=min_scale
        self._max_scale=max_scale
        self._crop=crop
        self._rate=rate
        self._multires=multires
        self._justparticles=justparticles
        self._clean_cache=clean_cache
        
        self._case_id = str.split(os.path.basename(ct_file_name),'.')[0]
        
        #Internal params
        #Distance from wall that we don't want to consider in the initialization (negative= inside the lung, positive= outside the lung)
        self._distance_from_wall = -2
        #Threshold on the vesselness map (for particles initialization mask)
        self._vesselness_th = 0.5
        #Intensity threshold (for particles initialization mask)
        self._intensity_th = -700
    
    def execute(self):
        
        header=nrrd.read_header(open(self._ct_file_name, "rb"))

        print(header['space directions'])
        max_z=header['sizes'][2]

        spacing = [header['space directions'][kk][kk] for kk in range(3)]
        
        if len(crop) < 2:
            crop_flag = False
        else:
            if crop[0]<0:
                crop[0]=0
            elif crop[1]>max_z:
                crop_flag = False
            
            crop_flag = True
        
        ct_file_name = self._ct_file_name
        #pl_file_name = self._pl_file_name
        pl_file_name = "1.nrrd"
        
        #Data preprocessing (cropping and/or resampling) before region based analysis
        if self._justparticles == False:


            #Crop volume if flag is set
            ct_file_name_crop = os.path.join(self._tmp_dir,self._case_id + "_crop.nhdr")
            pl_file_name_crop = os.path.join(self._tmp_dir,self._case_id + "_croppartialLungLabelMap.nhdr")
            if crop_flag == True:
                if self._rate == 1:
                    ratestr = "="
                else:
                    ratestr = 'x%f' % rate
                tmpCommand = "unu crop -min 0 0 %(z1)d -max M M %(z2)d -i %(in)s | unu resample -k %(kernel)s -s = = %(ratestr)s -o %(out)s"
                
                tmpCommandCT = tmpCommand % {'z1':crop[0],'z2':crop[1],'in':ct_file_name,'out':ct_file_name_crop,'ratestr':ratestr,'kernel':"cubic:1,0"}
                #tmpCommandPL = tmpCommand % {'z1':crop[0],'z2':crop[1],'in':pl_file_name,'out':pl_file_name_crop,'ratestr':ratestr,'kernel':"cheap"}
                print(tmpCommandCT)
                #print(tmpCommandPL)
                
                subprocess.call(tmpCommandCT,shell=True)
                #subprocess.call(tmpCommandPL,shell=True)
                ct_file_name = ct_file_name_crop
                #pl_file_name = pl_file_name_crop
            
            #Do resampling to isotropic voxel size to compute accurate scale measurements
            ct_file_name_resample = os.path.join(self._tmp_dir,self._case_id + "_resample.nhdr")
            #pl_file_name_resample = os.path.join(self._tmp_dir,self._case_id + "_resamplepartialLungLabelMap.nhdr")
            
            if self._voxel_size>0:
                tmpCommand = "unu resample -k %(kernel)s -s x%(f1)f x%(f2)f x%(f3)f -i %(in)s -o %(out)s"
                tmpCommandCT = tmpCommand % {'in':ct_file_name,'out':ct_file_name_resample,'kernel':"tent",'f1':spacing[0]/self._voxel_size,'f2':spacing[1]/self._voxel_size,'f3':spacing[2]/self._voxel_size}
                #tmpCommandPL = tmpCommand % {'in':pl_file_name,'out':pl_file_name_resample,'kernel':"cheap",'f1':spacing[0]/self._voxel_size,'f2':spacing[1]/self._voxel_size,'f3':spacing[2]/self._voxel_size}
                print(tmpCommandCT)
                #print(tmpCommandPL)
                
                subprocess.call(tmpCommandCT,shell=True)
                #subprocess.call(tmpCommandPL,shell=True)
                ct_file_name = ct_file_name_resample
                #pl_file_name = pl_file_name_resample
        
        
        for ii in self._regions:
            rtag = ii.lower()
            tmpDir = os.path.join(self._tmp_dir,rtag)
            if os.path.exists(tmpDir) == False:
                os.mkdir(tmpDir)
            
            # Define FileNames that will be used
            pl_file_nameRegion= os.path.join(tmpDir,self._case_id + "_" + rtag + "_partialLungLabelMap.nhdr")
            ct_file_nameRegion= os.path.join(tmpDir,self._case_id + "_" + rtag + ".nhdr")
            featureMapFileNameRegion = os.path.join(tmpDir,self._case_id + "_" + rtag + "_featureMap.nhdr")
            maskFileNameRegion = os.path.join(tmpDir,self._case_id + "_" + rtag + "_mask.nhdr")
            particlesFileNameRegion = os.path.join(self._output_prefix+ "_" + rtag + "VesselParticles.vtk")
            
            if self._justparticles == False:

                # Generate Patial Lung Label Map
                tmpCommand = "GeneratePartialLungLabelMap  --ict %(ct-in)s  --olm %(lm-out)s"
                tmpCommand = tmpCommand % {'ct-in': ct_file_name,   'lm-out': pl_file_name}
                tmpCommand = os.path.join(path['CIP_PATH'], tmpCommand)
                print(tmpCommand)
                subprocess.call(tmpCommand, shell=True)


                #Create SubVolume Region
                tmpCommand ="CropLung  -m 0 -v -1000 --ict %(ct-in)s --ilm %(lm-in)s  --cipt Airway --cipr WholeLung --oct %(ct-out)s --olm %(lm-out)s"
                tmpCommand = tmpCommand % {'ct-in':ct_file_name,'lm-in':pl_file_name,'ct-out':ct_file_nameRegion,'lm-out':pl_file_nameRegion}
                tmpCommand = os.path.join(path['CIP_PATH'],tmpCommand)
                print(tmpCommand)
                subprocess.call(tmpCommand, shell=True)
                
                #Extract Lung Region + Distance map to peel lung
                tmpCommand ="ExtractChestLabelMap -r %(region)s -i %(lm-in)s -o %(lm-out)s"
                tmpCommand = tmpCommand % {'region':ii,'lm-in':pl_file_nameRegion,'lm-out':pl_file_nameRegion}
                tmpCommand = os.path.join(path['CIP_PATH'],tmpCommand)
                print(tmpCommand)
                subprocess.call( tmpCommand, shell=True )
                
                tmpCommand ="unu 2op gt %(lm-in)s 0.5 -o %(lm-out)s"
                tmpCommand = tmpCommand % {'lm-in':pl_file_nameRegion,'lm-out':pl_file_nameRegion}
                print(tmpCommand)
                subprocess.call( tmpCommand, shell=True )
                
                tmpCommand ="ComputeDistanceMap -l %(lm-in)s -d %(distance-map)s -s 2"
                tmpCommand = tmpCommand % {'lm-in':pl_file_nameRegion,'distance-map':pl_file_nameRegion}
                tmpCommand = os.path.join(path['CIP_PATH'],tmpCommand)
                print(tmpCommand)
                subprocess.call( tmpCommand, shell=True )
                
                #tmpCommand ="pxdistancetransform -in %(lm-in)s -out %(distance-map)s"
                #tmpCommand = tmpCommand % {'lm-in':pl_file_nameRegion,'distance-map':pl_file_nameRegion}
                #tmpCommand = os.path.join(path['ITKTOOLS_PATH'],tmpCommand)
                #print(tmpCommand)
                #subprocess.call( tmpCommand, shell=True )
                
                tmpCommand ="unu 2op lt %(distance-map)s %(distance)f -t short -o %(lm-out)s"
                tmpCommand = tmpCommand % {'distance-map':pl_file_nameRegion,'distance':self._distance_from_wall,'lm-out':pl_file_nameRegion}
                print(tmpCommand)
                subprocess.call( tmpCommand, shell=True )
                
                # Compute Frangi
                if self._init_method == 'Frangi':
                    tmpCommand = "ComputeFeatureStrength -i %(in)s -m Frangi -f RidgeLine --std %(minscale)f,4,%(maxscale)f --ssm 1 --alpha 0.5 --beta 0.5 --C 250 -o %(out)s"
                    tmpCommand = tmpCommand % {'in':ct_file_nameRegion,'out':featureMapFileNameRegion,'minscale':self._min_scale,'maxscale':self._max_scale}
                    tmpCommand  = os.path.join(path['CIP_PATH'],tmpCommand)
                    print(tmpCommand)
                    subprocess.call( tmpCommand, shell=True )
                    
                    #Hist equalization, threshold Feature strength and masking
                    tmpCommand = "unu 2op x %(feat)s %(mask)s -t float | unu heq -b 10000 -a 0.5 -s 2 | unu 2op gt - %(vesselness_th)f  | unu convert -t short -o %(out)s"
                    tmpCommand = tmpCommand % {'feat':featureMapFileNameRegion,'mask':pl_file_nameRegion,'vesselness_th':self._vesselness_th,'out':maskFileNameRegion}
                    print(tmpCommand)
                    subprocess.call( tmpCommand , shell=True)
                elif self._init_method == 'StrainEnergy':
                    tmpCommand = "ComputeFeatureStrength -i %(in)s -m StrainEnergy -f RidgeLine --std %(minscale)f,4,%(maxscale)f --ssm 1 --alpha 0.2 --beta 0.1 --kappa 0.5 --nu 0.1 -o %(out)s"
                    tmpCommand = tmpCommand % {'in':ct_file_nameRegion,'out':featureMapFileNameRegion,'minscale':self._min_scale,'maxscale':self._max_scale}
                    tmpCommand  = os.path.join(path['CIP_PATH'],tmpCommand)
                    print(tmpCommand)
                    subprocess.call( tmpCommand, shell=True )
                    
                    #Hist equalization, threshold Feature strength and masking
                    tmpCommand = "unu 2op x %(feat)s %(mask)s -t float | unu heq -b 10000 -a 0.5 -s 2 | unu 2op gt - %(vesselness_th)f  | unu convert -t short -o %(out)s"
                    tmpCommand = tmpCommand % {'feat':featureMapFileNameRegion,'mask':pl_file_nameRegion,'vesselness_th':self._vesselness_th,'out':maskFileNameRegion}
                    print(tmpCommand)
                    subprocess.call( tmpCommand , shell=True)
                elif self._init_method == 'Threshold':
                    tmpCommand = "unu 2op gt %(in)s %(intensity_th)f | unu 2op x - %(mask)s -o %(out)s"
                    tmpCommand = tmpCommand % {'in':ct_file_nameRegion,'mask':pl_file_nameRegion,'intensity_th':self._intensity_th,'out':maskFileNameRegion}
                    print(tmpCommand)
                    subprocess.call( tmpCommand , shell=True)
                
                #Binary Thinning
                tmpCommand = "GenerateBinaryThinning3D -i %(in)s -o %(out)s"
                tmpCommand = tmpCommand % {'in':maskFileNameRegion,'out':maskFileNameRegion}
                tmpCommand = os.path.join(path['CIP_PATH'],tmpCommand)
                print(tmpCommand)
                subprocess.call( tmpCommand, shell=True)
            
            # Vessel Particles For the Region
            if self._multires==False:
                particlesGenerator = VesselParticles(ct_file_nameRegion,particlesFileNameRegion,tmpDir,maskFileNameRegion,live_thresh=self._lth,seed_thresh=self._sth,min_intensity=-950,max_intensity=100)
                particlesGenerator._clean_tmp_dir=self._clean_cache
                particlesGenerator._interations_phase3 = 70
                particlesGenerator._irad_phase3 = 0.9
                particlesGenerator._srad_phase3 = 4
                particlesGenerator._verbose = 0
                particlesGenerator.execute()
            else:
                particlesGenerator = MultiResVesselParticles(ct_file_nameRegion,particlesFileNameRegion,tmpDir,maskFileNameRegion,live_thresh=-600,seed_thresh=-600)
                particlesGenerator._clean_tmp_dir=self._clean_cache
                particlesGenerator.execute()


if __name__ == "__main__":
    import argparse
    
    parser = argparse.ArgumentParser(description='Vessel particle extraction pipeline')
    parser.add_argument("-i", dest="ct_file_name",default='9_image.nrrd')
    parser.add_argument("-l",dest="pl_file_name",default='GeneratePatialLungLabelMap1.nrrd')
    parser.add_argument("-o",dest="output_prefix",default='result')
    parser.add_argument("--tmpDir", dest="tmp_dir",default='tmp')
    parser.add_argument("-r",dest="regions",default='0')
    parser.add_argument("--liveTh",dest="lth",type=float,default=-125)
    parser.add_argument("--seedTh",dest="sth",type=float,default=-100)
    parser.add_argument("-s", dest="voxel_size",type=float,default=0)
    parser.add_argument("--crop",dest="crop",default="0")
    parser.add_argument("--rate",dest="rate",type=float,default=1)
    parser.add_argument("--minscale",dest="min_scale",type=float,default=0.7)
    parser.add_argument("--maxscale",dest="max_scale",type=float,default=4)
    parser.add_argument("--init",dest="init_method",default="Frangi")
    parser.add_argument("--multires",dest="multires",action="store_true", default = False)
    parser.add_argument("--justparticles",dest="justparticles",action="store_true", default=False)
    parser.add_argument("--cleanCache", action="store_true", dest="clean_cache", default=False)
    
    
    #Check required tools path enviroment variables for tools path
    toolsPaths = ['CIP_PATH','TEEM_PATH','ITKTOOLS_PATH'];
    path=dict()
    for path_name in toolsPaths:
        path[path_name]=os.environ.get(path_name,False)
        if path[path_name] == False:
            print(path_name + " environment variable is not set")
            exit()
    
    op  = parser.parse_args()
    assert op.init_method == 'Frangi' or op.init_method == 'Threshold' or op.init_method == 'StrainEnergy'
    
    #region = [2,3]
    #region=[2]
    #regionTag = ['right','left']
    crop = [int(kk) for kk in str.split(op.crop,',')]
    regions = [kk for kk in str.split(op.regions,',')]
    
    vp=VesselParticlesPipeline(op.ct_file_name,op.pl_file_name,regions,op.tmp_dir,op.output_prefix,op.init_method,\
                               op.lth,op.sth,op.voxel_size,op.min_scale,op.max_scale,crop,op.rate,op.multires,op.justparticles,op.clean_cache)
                               
    vp.execute()
