# Supplementary material for: Automatic pulmonary artery-vein separation in CT images using a twin-pipe network and topology reconstruction
Source: PeerJ Comput Sci. 2023 Oct 3;9:e1537. doi: 10.7717/peerj-cs.1537 (PMC10557495; doi:10.7717/peerj-cs.1537)
Supplement: Supplemental Information 1 [file peerj-cs-09-1537-s001.zip › Scripts/dfs_and_bfs.py]

import queue

def bfs(adj, start):
    visited = set()
    visited.add(start)
    q = queue.Queue()
    q.put(start)
    while not q.empty():
        u = q.get()
        #print(u)
        for v in adj.get(u, []):
            if v not in visited:
                visited.add(v)
                q.put(v)
    #print('bfs visited', visited)
    #print('bfs q', q)

def dfs(adj, start):
    visited = set()
    visited.add(start)
    stack = [[start, 0]]
    while stack:
        (v, next_child_idx) = stack[-1]
        if (v not in adj) or (next_child_idx >= len(adj[v])):
            stack.pop()
            continue
        next_child = adj[v][next_child_idx]
        stack[-1][1] += 1
        if next_child in visited:
            continue
        # print(next_child)
        visited.add(next_child)
        stack.append([next_child, 0])
    #print('dfs visited', visited)
    #print('dfs stack', stack)


graph = {1: [4, 2], 2: [3, 6, 9], 3: [4], 4: [5], 6: [7, 8], 9: [10,11,12],11:[14,15,17]}
#print(graph)
#print('dfs')
dfs(graph, 1)

graph = {1: [4, 2], 2: [3, 6, 9,11], 3: [4], 4: [5], 6: [7, 8], 9: [10,11,12]}
#print('bfs')
bfs(graph, 1)

for i in [1,2,3,4,5,6]:
    print(i)
    if i < 7:


        if i==6:
            break
    print("1111")

for letter in 'Python':  # 第一个实例
    if letter == 'h':
        continue
    print('当前字母 :', letter)
