# Supplementary material for: Automatic pulmonary artery-vein separation in CT images using a twin-pipe network and topology reconstruction
Source: PeerJ Comput Sci. 2023 Oct 3;9:e1537. doi: 10.7717/peerj-cs.1537 (PMC10557495; doi:10.7717/peerj-cs.1537)
Supplement: Supplemental Information 1 [file peerj-cs-09-1537-s001.zip › Scripts/grow.py]

import cv2
import numpy as np
import cv2

class Point(object):
    def __init__(self,x,y):
        self.x = x
        self.y = y

    def getX(self):
        return self.x
    def getY(self):
        return self.y

def getGrayDiff(img,currentPoint,tmpPoint):
    return abs(int(img[currentPoint.x,currentPoint.y]) - int(img[tmpPoint.x,tmpPoint.y]))

def selectConnects(p):
    if p != 0:
        connects = [Point(-1, -1), Point(0, -1), Point(1, -1), Point(1, 0), Point(1, 1), \
                    Point(0, 1), Point(-1, 1), Point(-1, 0)]
    else:
        connects = [ Point(0, -1),  Point(1, 0),Point(0, 1), Point(-1, 0)]
    return connects

def regionGrow(img,seeds,thresh,p = 1):
    height, weight = img.shape
    seedMark = np.zeros(img.shape)
    seedList = []
    for seed in seeds:
        seedList.append(seed)
    label = 1
    connects = selectConnects(p)
    while(len(seedList)>0):
        currentPoint = seedList.pop(0)

        seedMark[currentPoint.x,currentPoint.y] = label
        for i in range(8):
            tmpX = currentPoint.x + connects[i].x
            tmpY = currentPoint.y + connects[i].y
            if tmpX < 0 or tmpY < 0 or tmpX >= height or tmpY >= weight:
                continue
            grayDiff = getGrayDiff(img,currentPoint,Point(tmpX,tmpY))
            if grayDiff < thresh and seedMark[tmpX,tmpY] == 0:
                seedMark[tmpX,tmpY] = label
                seedList.append(Point(tmpX,tmpY))
    return seedMark

img=cv2.imread("E:/vessel\Linking-CNN-GCN-master/region grow/bear.png",0)
x,y=img.shape
print(x, y)
#cv2.imshow(' ',img)
#cv2.waitKey(0)
seeds = [Point(60,60),Point(350,260)]
binaryImg = regionGrow(img,seeds,5)
cv2.imshow(' ',binaryImg)
cv2.waitKey(0)
img[binaryImg==1]=np.array([0])
cv2.imshow(' ',img)
cv2.waitKey(0)
