# Supplementary material for: Automatic pulmonary artery-vein separation in CT images using a twin-pipe network and topology reconstruction
Source: PeerJ Comput Sci. 2023 Oct 3;9:e1537. doi: 10.7717/peerj-cs.1537 (PMC10557495; doi:10.7717/peerj-cs.1537)
Supplement: Supplemental Information 1 [file peerj-cs-09-1537-s001.zip › Scripts/pass3_to_skel.py]

import nrrd
import numpy as np
import cv2
# img=cv2.imread("E:/vessel\Linking-CNN-GCN-master/region grow\lena.png",0)

# 制作测试数据
def test_cast(image_filename, posi_filename, skel_name):
    #  read image data
    image_data, image_options = nrrd.read(image_filename)
    space_directions = image_options['space directions']
    space_origin = image_options['space origin']
    art_image_mask = np.zeros(image_data.shape)
    # read artery data

    art_posi_data1, art_posi_options = nrrd.read(posi_filename)
    art_posi_data1[0, :] = (art_posi_data1[0, :] - space_origin[0]) / space_directions[0][0]
    art_posi_data1[1, :] = (art_posi_data1[1, :] - space_origin[1]) / space_directions[1][1]
    art_posi_data1[2, :] = (art_posi_data1[2, :] - space_origin[2]) / space_directions[2][2]
    art_posi_data = art_posi_data1[0:3, :].T
    art_posi_data.astype(np.int16)
    print("art_posi_data[1]", art_posi_data[1])
    #print(art_posi_options['sizes'][1])
    # 尺度信息
    # art_scale=art_posi_data1[3, :].T
    # print(posi_options['type'])
    for i in range(art_posi_options['sizes'][1]):
        x, y, z = art_posi_data[i]

        if art_image_mask[int(np.rint(x)), int(np.rint(y)), int(np.rint(z))] == 0:
            # art_pass_after.append(art_posi_data[i])
            art_image_mask[int(np.rint(x)), int(np.rint(y)), int(np.rint(z))] = 1

    nrrd.write(skel_name, art_image_mask, image_options)

def cast(image_filename, art_posi_filename, vein_posi_filename, art_name, vein_name,art_vein_name,real_art_vein_posi_filename,real_art_vein_name):
    #  read image data
    image_data, image_options = nrrd.read(image_filename)
    space_directions = image_options['space directions']
    space_origin = image_options['space origin']
    print(space_directions , space_origin )

    art_image_mask=np.zeros(image_data.shape)
    vein_image_mask = np.zeros(image_data.shape)
    real_art_vein_image_mask = np.zeros(image_data.shape)
    print(art_image_mask.shape)
    #将测试的结果导入（一个数组，输出的结果不是0就是1两类）
    #image_test = np.load('F:/pycharmuse/gujia/02test.npy')
    #使用对应数据的label来生成骨架分类的金标准

    # read artery data

    art_posi_data1, art_posi_options = nrrd.read(art_posi_filename)
    art_posi_data1[0, :] = (art_posi_data1[0, :] - space_origin[0]) / space_directions[0][0]
    art_posi_data1[1, :] = (art_posi_data1[1, :] - space_origin[1]) / space_directions[1][1]
    art_posi_data1[2, :] = (art_posi_data1[2, :] - space_origin[2]) / space_directions[2][2]
    art_posi_data = art_posi_data1[0:3, :].T
    art_posi_data.astype(np.int16)
    print("art_posi_data[1]", art_posi_data[1])
    print("art_posi_options", art_posi_options['sizes'])
    #尺度信息
    #art_scale=art_posi_data1[3, :].T
    # print(posi_options['type'])
    for i in range(art_posi_options['sizes'][1]):
        x, y, z = art_posi_data[i]

        if art_image_mask[int(np.rint(x)), int(np.rint(y)), int(np.rint(z))]==0:
            #art_pass_after.append(art_posi_data[i])
            art_image_mask[int(np.rint(x)), int(np.rint(y)), int(np.rint(z))] = 1


    vein_posi_data1, vein_posi_options = nrrd.read(vein_posi_filename)
    vein_posi_data1[0, :] = (vein_posi_data1[0, :] - space_origin[0]) / space_directions[0][0]
    vein_posi_data1[1, :] = (vein_posi_data1[1, :] - space_origin[1]) / space_directions[1][1]
    vein_posi_data1[2, :] = (vein_posi_data1[2, :] - space_origin[2]) / space_directions[2][2]
    vein_posi_data = vein_posi_data1[0:3, :].T
    vein_posi_data.astype(np.int16)
    # print(posi_data.dtype)
    # print(posi_data)
    print(vein_posi_options['sizes'][1])
    print("vein_posi_data[1]", vein_posi_data1[1])
    # print(posi_options['type'])
    # vein_scale = art_posi_data1[3, :].T
    for j in range(vein_posi_options['sizes'][1]):
        #print(j)
        x, y, z = vein_posi_data[j]
        #print(x,y,z)
        if vein_image_mask[int(np.rint(x)), int(np.rint(y)), int(np.rint(z))]==0:
            #vein_pass_after.append(vein_posi_data[j])
            vein_image_mask[int(np.rint(x)), int(np.rint(y)), int(np.rint(z))] = 1

    """
    real_art_vein_posi_data1, real_art_vein_posi_options = nrrd.read(real_art_vein_posi_filename)
    real_art_vein_posi_data1[0, :] = (real_art_vein_posi_data1[0, :] - space_origin[0]) / space_directions[0][0]
    real_art_vein_posi_data1[1, :] = (real_art_vein_posi_data1[1, :] - space_origin[1]) / space_directions[1][1]
    real_art_vein_posi_data1[2, :] = (real_art_vein_posi_data1[2, :] - space_origin[2]) / space_directions[2][2]
    real_art_vein_posi_data = real_art_vein_posi_data1[0:3, :].T
    real_art_vein_posi_data.astype(np.int16)
    # print(posi_data.dtype)
    # print(posi_data)
    print(real_art_vein_posi_options['sizes'][1])
    # print(posi_options['type'])
    # vein_scale = art_posi_data1[3, :].T
    for j in range(real_art_vein_posi_options['sizes'][1]):
        #print(j)
        x, y, z = real_art_vein_posi_data[j]
        #print(x,y,z)
        if real_art_vein_image_mask[int(np.rint(x)), int(np.rint(y)), int(np.rint(z))]==0:
            #vein_pass_after.append(vein_posi_data[j])
            real_art_vein_image_mask[int(np.rint(x)), int(np.rint(y)), int(np.rint(z))] = 1        
    """


    # print(image_options)
    nrrd.write(art_name, art_image_mask,image_options)
    nrrd.write(vein_name,vein_image_mask,image_options)
    # nrrd.write(real_art_vein_name, real_art_vein_image_mask, image_options)

    art_vein_image_mask=art_image_mask+vein_image_mask
    print('np.sum(art_vein_image_mask == 2)',np.sum(art_vein_image_mask == 2))
    print("art_vein_image_mask.shape",art_vein_image_mask.shape)
    nrrd.write(art_vein_name, art_vein_image_mask, image_options)
    #nrrd.write('pass_to_skel/01art_pass_after.nrrd', art_pass_after)
    #nrrd.write('pass_to_skel/01vein_pass_after.nrrd',vein_pass_after)
    #nrrd.write('pass_to_skel/01art_pass_scale_after.nrrd', art_pass_scale_after)
    #nrrd.write('pass_to_skel/01vein_pass_scale_after.nrrd',vein_pass_scale_after)

if __name__ == "__main__" :
    # for i in range(9):
    #     image_filename = 'E:/1/Scripts/01-24-particle/00' + str(i + 1) + '_image.nrrd'
    #     art_posi_filename = 'E:/1/Scripts/01-24-particle/0' + str(i + 1) + '_art_tmp/0/pass3.nrrd'
    #     vein_posi_filename = 'E:/1/Scripts/01-24-particle/0' + str(i + 1) + '_vein_tmp/0/pass3.nrrd'
    #     art_name = 'pass_to_skel/0' + str(i + 1) + 'art.nrrd'
    #     vein_name = 'pass_to_skel/0' + str(i + 1) + 'vein.nrrd'
    #     art_vein_name = 'pass_to_skel/0' + str(i + 1) + 'art_vein.nrrd'
    #     print(image_filename)
    #     print(art_posi_filename)
    #     print(vein_posi_filename)
    #     print(vein_name)
    #     print(art_name)
    #     cast(image_filename, art_posi_filename, vein_posi_filename, art_name, vein_name,art_vein_name)


    image_name = [ 'wuyiyi', 'zhanghaobo', 'xinzhu512', 'wuraofa512', 'shenliangyu512', 'liuqingpu', 'cheqinglin512',
                   'lankai512', 'guhongxu', 'baoyinghong',  'gujinmin', 'hudixia', 'jiangyunlin','jinshouguan']
    data_name = ['wuyiyi', 'zhanghaobo', 'xinzhu', 'wuraofa', 'shenliangyu', 'liuqingpu', 'cheqinglin',
                 'lankai', 'guhongxu', 'baoyinghong',  'gujinmin', 'hudixia', 'jiangyunlin','jinshouguan']
    # for i in ['wuyiyi']:
    for i in range(14):
        # 图像位置
        image_filename = 'D:\shanghai512/' + image_name[i] + '.nrrd'
        art_posi_filename = 'D:\shanghai512/tree_hevc_and_pass_modify/' + data_name[i] + '_art_pass.nrrd'
        vein_posi_filename = 'D:\shanghai512/tree_hevc_and_pass_modify/' + data_name[i] + '_vein_pass.nrrd'
        real_art_vein_posi_filename = 'D:\shanghai512/' + data_name[i] + '/pass3.nrrd'

        art_name = 'D:\shanghai512/tree_pass_to_skel_modify/' + data_name[i] + '_art.nrrd'
        vein_name = 'D:\shanghai512/tree_pass_to_skel_modify/' + data_name[i] + '_vein.nrrd'
        art_vein_name = 'D:\shanghai512/tree_pass_to_skel_modify/' + data_name[i] + '_art_vein.nrrd'
        real_art_vein_name = 'D:\shanghai512/tree_pass_to_skel_modify/' + data_name[i] + '_real_art_vein.nrrd'


        print(image_filename)
        print(art_posi_filename)
        print(vein_posi_filename)
        print(vein_name)
        print(art_name)
        cast(image_filename, art_posi_filename, vein_posi_filename, art_name, vein_name, art_vein_name,
             real_art_vein_posi_filename,real_art_vein_name)
    """
    

    for i in [ '1396', '2064', '2604', '3356','3476']:
        image_filename = 'E:/1\Scripts\jiafei/' + i + '.nrrd'
        art_posi_filename = 'D:\shanghai512\hevc_and_pass_modify/' + i + '_art_pass.nrrd'
        vein_posi_filename = 'D:\shanghai512\hevc_and_pass_modify/' + i + '_vein_pass.nrrd'
        real_art_vein_posi_filename = 'D:\shanghai512/' + i + '/pass3.nrrd'

        art_name = 'D:\shanghai512\pass_to_skel_modify/' + i + '_art.nrrd'
        vein_name = 'D:\shanghai512\pass_to_skel_modify/' + i + '_vein.nrrd'
        art_vein_name = 'D:\shanghai512\pass_to_skel_modify/' + i + '_art_vein.nrrd'
        real_art_vein_name = 'D:\shanghai512\pass_to_skel_modify/' + i + '_real_art_vein.nrrd'


        print(image_filename)
        print(art_posi_filename)
        print(vein_posi_filename)
        print(vein_name)
        print(art_name)
        cast(image_filename, art_posi_filename, vein_posi_filename, art_name, vein_name, art_vein_name,
             real_art_vein_posi_filename,real_art_vein_name)

    """

    for i in [ 'zhangqunfeng', 'zhangxiaoying', 'zhangyoufang', 'zhouhongfang', 'zhuangfengling']:

        image_filename = 'D:\shanghai512/cip_data/' + i + '/' + i + '512.nrrd'
        art_posi_filename = 'D:\shanghai512/tree_hevc_and_pass_modify/' + i + '_art_pass.nrrd'
        vein_posi_filename = 'D:\shanghai512/tree_hevc_and_pass_modify/' + i + '_vein_pass.nrrd'
        real_art_vein_posi_filename = 'D:\shanghai512/cip_data/' + i + '/' + i + '_AV512' + '/0/pass3.nrrd'

        art_name = 'D:\shanghai512/tree_pass_to_skel_modify/' + i + '_art.nrrd'
        vein_name = 'D:\shanghai512/tree_pass_to_skel_modify/' + i + '_vein.nrrd'
        art_vein_name = 'D:\shanghai512/tree_pass_to_skel_modify/' + i + '_art_vein.nrrd'
        real_art_vein_name = 'D:\shanghai512/tree_pass_to_skel_modify/' + i+ '_real_art_vein.nrrd'


        print(image_filename)
        print(art_posi_filename)
        print(vein_posi_filename)
        print(vein_name)
        print(art_name)
        cast(image_filename, art_posi_filename, vein_posi_filename, art_name, vein_name, art_vein_name,
             real_art_vein_posi_filename,real_art_vein_name)    


    '''  
    image_filename = 'E:/cheparticle/cheimage.nrrd'
    posi_filename = 'E:/cheparticle/pass3.nrrd'
    skel_name = 'E:/cheparticle/skel.nrrd'

    test_cast(image_filename, posi_filename, skel_name)
    '''
