# Supplementary material for: Automatic pulmonary artery-vein separation in CT images using a twin-pipe network and topology reconstruction
Source: PeerJ Comput Sci. 2023 Oct 3;9:e1537. doi: 10.7717/peerj-cs.1537 (PMC10557495; doi:10.7717/peerj-cs.1537)
Supplement: Supplemental Information 1 [file peerj-cs-09-1537-s001.zip › Scripts/patch.py]

import numpy as np
import nrrd

image_data, image_options = nrrd.read("D:\shanghai512/baoyinghong.nrrd")
image_data = np.clip(image_data, -1024, 600)
image_data = (image_data - np.mean(image_data)) / np.std(image_data)
nrrd.write("D:\shanghai512/baoyinghongprocess.nrrd",image_data,image_options)
import nibabel as nib
x=np.load('E:\shanghai512\patch/wu_label_data.npy')
print(x[0,8])
batch_size=32

#  read image data
image_filename = 'E:/1/Scripts/image_9.nrrd'
image_data, image_options = nrrd.read(image_filename)
#print(image_data.shape)
print(image_options)
space_directions = image_options['space directions']
space_origin = image_options['space origin']

# read artery data
posi_filename = 'E:/1/Scripts/9_art_tmp/0/pass3.nrrd'
posi_data, posi_options = nrrd.read(posi_filename)
posi_data[0,:] = (posi_data[0,:] - space_origin[0])/space_directions[0][0]
posi_data[1,:] = (posi_data[1,:] - space_origin[1])/space_directions[1][1]
posi_data[2,:] = (posi_data[2,:] - space_origin[2])/space_directions[2][2]
posi_data=np.rint(posi_data[0:3,:].T)
posi_data.astype(np.int16)
#print(posi_data.dtype)
#print(posi_data)
print(posi_options['sizes'][1])
#print(posi_options['type'])

# read vein data
vein_posi_filename = 'E:/1/Scripts/9_vein_tmp/0/pass3.nrrd'
vein_posi_data, vein_posi_options = nrrd.read(vein_posi_filename)
vein_posi_data[0,:] = (vein_posi_data[0,:] - space_origin[0])/space_directions[0][0]
vein_posi_data[1,:] = (vein_posi_data[1,:] - space_origin[1])/space_directions[1][1]
vein_posi_data[2,:] = (vein_posi_data[2,:] - space_origin[2])/space_directions[2][2]
vein_posi_data=np.rint(vein_posi_data[0:3,:].T)
vein_posi_data.astype(np.int16)
#print(posi_data.dtype)
#print(posi_data)
print(vein_posi_options['sizes'][1])
#print(posi_options['type'])

i = 0
npy_data = np.zeros( (posi_options['sizes'][1]+vein_posi_options['sizes'][1],batch_size,batch_size,3) )
npy_label=np.zeros( (1,posi_options['sizes'][1]+vein_posi_options['sizes'][1]) )

# artery is 0, vein is 1 , make labe
npy_label[0, posi_options['sizes'][1] : posi_options['sizes'][1]+vein_posi_options['sizes'][1]] = 1
print(npy_label[0,posi_options['sizes'][1]])

# make patch
for point in posi_data:
    x, y, z = point
    x_plane = image_data[int(x-1), int(y-batch_size/2) : int(y+batch_size/2), int(z-batch_size/2) : int(z+batch_size/2)]
    y_plane = image_data[int(x - batch_size / 2): int(x + batch_size / 2), int(y - 1), int(z - batch_size / 2): int(z + batch_size / 2)]
    z_plane = image_data[int(x - batch_size / 2): int(x + batch_size / 2), int(y - batch_size / 2): int(y + batch_size /2), int(z - 1)]
    npy = np.zeros((batch_size, batch_size,3))
    npy[:,:,0] = x_plane
    npy[:, :, 1] = y_plane
    npy[:, :, 2] = z_plane
    npy_data[i, :, :, :] = npy
    i = i+1
print(i)
for point in vein_posi_data:
    x, y, z = point
    x_plane = image_data[int(x-1), int(y-batch_size/2) : int(y+batch_size/2), int(z-batch_size/2) : int(z+batch_size/2)]
    y_plane = image_data[int(x - batch_size / 2): int(x + batch_size / 2), int(y - 1), int(z - batch_size / 2): int(z + batch_size / 2)]
    z_plane = image_data[int(x - batch_size / 2): int(x + batch_size / 2), int(y - batch_size / 2): int(y + batch_size /2), int(z - 1)]
    npy = np.zeros((batch_size, batch_size,3))
    npy[:,:,0] = x_plane
    npy[:, :, 1] = y_plane
    npy[:, :, 2] = z_plane
    npy_data[i, :, :, :] = npy
    i = i+1

print(npy_data.shape)
print(npy_data[6312, :, :, :])


# save path_data and label data
np.save('9_patch_data.npy', npy_data)
np.save('9_label_data.npy', npy_label)
