# Supplementary material for: Automatic pulmonary artery-vein separation in CT images using a twin-pipe network and topology reconstruction
Source: PeerJ Comput Sci. 2023 Oct 3;9:e1537. doi: 10.7717/peerj-cs.1537 (PMC10557495; doi:10.7717/peerj-cs.1537)
Supplement: Supplemental Information 1 [file peerj-cs-09-1537-s001.zip › Scripts/proces.py]

import os

from train_particle import VesselParticlesPipeline1
from transform5 import tranform
from pass3_to_skel import cast, test_cast
from graph import graph, test_graph
from test_tranform import test_tranform


if_train = False
if if_train:

    # cip 分开跑动脉和静脉
    ct_file_name = "input_nrrd" # 图片nrrd名
    art_pl_file_name = "art_mask.nrrd" # mask 跑两次
    art_tmp_dir = 'art_vtkname' # vtk名字前缀
    art_output_prefix = 'art_Dirname' # 输出文件夹名
    ap = VesselParticlesPipeline1(ct_file_name, art_pl_file_name, ['0'], art_tmp_dir, art_output_prefix, init_method='Frangi', \
                 lth=-125, sth=-100, voxel_size=0, min_scale=0.7, max_scale=4, crop=0, rate=1, multires=False,
                 justparticles=False, clean_cache=True)
    ap.execute()

    vein_pl_file_name = "vein_mask.nrrd" # mask 跑两次
    vein_tmp_dir = 'vtkname' # vtk名字前缀
    vein_output_prefix = 'Dirname' # 输出文件夹名
    ap = VesselParticlesPipeline1(ct_file_name, vein_pl_file_name, ['0'], vein_tmp_dir, vein_output_prefix, init_method='Frangi', \
                 lth=-125, sth=-100, voxel_size=0, min_scale=0.7, max_scale=4, crop=0, rate=1, multires=False,
                 justparticles=False, clean_cache=True)
    ap.execute()

    # 提取 patch 数据
    # 图像位置
    image_filename = ct_file_name
    #血管动脉particle位置
    posi_filename = art_output_prefix + '/0/pass3.nrrd'
    #血管动脉particle的方向文件位置
    hevec0_data_filename = art_output_prefix + '/0/hevec0.nrrd'
    # 血管静脉particle位置
    vein_posi_filename = vein_output_prefix + '/0/pass3.nrrd'
    # 血管静脉particle的方向文件位置
    vein_hevec0_data_filename = vein_output_prefix + '/0/hevec0.nrrd'
    # patch数据保存位置
    npy_data_filename = 'E:/1/Scripts/tranform5_data/24_patch_data.npy'
    # label数据保存位置
    npy_label_filename = 'E:/1/Scripts/tranform5_data/24_label_data.npy'

    ap = tranform(image_filename, posi_filename, hevec0_data_filename, vein_posi_filename, vein_hevec0_data_filename, npy_data_filename, npy_label_filename)
    ap.execute()

    # 做 骨架 将particle投成nrrd
    art_name = 'pass_to_skel/art.nrrd'
    vein_name = 'pass_to_skel/vein.nrrd'
    art_vein_name = 'pass_to_skel/art_vein.nrrd'  #trian不需要这个数据
    cast(image_filename, posi_filename, vein_posi_filename, art_name, vein_name, art_vein_name)

    # 做graph数据
    # artgraph数据保存位置
    artgraph_data_filename = 'E:/1/Scripts/graph_data/01_artgraph_data.npy'
    # art startset数据保存位置
    art_startsrt_filename = 'E:/1/Scripts/graph_data/01_art_startset.npy'
    # veingraph_data数据保存位置
    veingraph_data_filename = 'E:/1/Scripts/graph_data/01_veingraph_data.npy'
    # vein startset数据保存位置
    vein_startsrt_filename = 'E:/1/Scripts/graph_data/01_vein_startset.npy'

    ap = graph(art_name, posi_filename, hevec0_data_filename, vein_name, vein_posi_filename,
               vein_hevec0_data_filename, artgraph_data_filename, art_startsrt_filename, veingraph_data_filename,
               vein_startsrt_filename)
    ap.execute()


if not if_train:

    # cip 跑血管
    ct_file_name = "input_nrrd" # 图片nrrd名
    pl_file_name = "mask.nrrd" # 网络跑出来的mask
    tmp_dir = 'art_vtkname' # vtk名字前缀
    output_prefix = 'art_Dirname' # 输出文件夹名
    ap = VesselParticlesPipeline1(ct_file_name, pl_file_name, ['0'], tmp_dir, output_prefix, init_method='Frangi', \
                 lth=-125, sth=-100, voxel_size=0, min_scale=0.7, max_scale=4, crop=0, rate=1, multires=False,
                 justparticles=False, clean_cache=True)
    ap.execute()

    # 提取 patch 数据
    # 图像位置
    image_filename = ct_file_name
    # 血管particle位置
    posi_filename = output_prefix + '/0/pass3.nrrd'
    # 血管particle的方向文件位置
    hevec0_data_filename = output_prefix + '/0/hevec0.nrrd'

    # patch数据保存位置
    npy_data_filename = 'E:/1/Scripts/tranform5_data/24_patch_data.npy'
    ap = test_tranform(image_filename, posi_filename, hevec0_data_filename, npy_data_filename)
    ap.execute()

    # 做 骨架 将particle投成nrrd
    skel_name = 'pass_to_skel/skel.nrrd'
    test_cast(image_filename, posi_filename, skel_name)

    # 做graph数据
    # artgraph数据保存位置
    graph_data_filename = 'E:/1/Scripts/graph_data/01_artgraph_data.npy'
    # art startset数据保存位置
    startsrt_filename = 'E:/1/Scripts/graph_data/01_art_startset.npy'

    ap = test_graph(skel_name, posi_filename, hevec0_data_filename, graph_data_filename, startsrt_filename)
    ap.execute()
