# Supplementary material for: Automatic pulmonary artery-vein separation in CT images using a twin-pipe network and topology reconstruction
Source: PeerJ Comput Sci. 2023 Oct 3;9:e1537. doi: 10.7717/peerj-cs.1537 (PMC10557495; doi:10.7717/peerj-cs.1537)
Supplement: Supplemental Information 1 [file peerj-cs-09-1537-s001.zip › Scripts/process_nrrd.py]

import nrrd
import numpy as np

image_data, image_options = nrrd.read("D:/fullanotation/4584.nrrd")
space_directions = image_options['space directions']
space_origin = image_options['space origin']
print(space_directions)
print(space_origin)

art_image_mask = np.zeros(image_data.shape)
art_image_mask[image_data == 1] = 1
print(art_image_mask)

vein_image_mask = np.zeros(image_data.shape)
vein_image_mask[image_data == 2] = 1

art_vein_image_mask = np.zeros(image_data.shape)
art_vein_image_mask=art_image_mask+vein_image_mask
print(art_image_mask.shape)
print(image_data.shape[1])

nrrd.write("D:/fullanotation/4584_a.nrrd", art_image_mask, image_options)
nrrd.write("D:/fullanotation/4584_v.nrrd", vein_image_mask, image_options)
nrrd.write("D:/fullanotation/4584_av.nrrd", art_vein_image_mask, image_options)
