# Supplementary material for: Automatic pulmonary artery-vein separation in CT images using a twin-pipe network and topology reconstruction
Source: PeerJ Comput Sci. 2023 Oct 3;9:e1537. doi: 10.7717/peerj-cs.1537 (PMC10557495; doi:10.7717/peerj-cs.1537)
Supplement: Supplemental Information 1 [file peerj-cs-09-1537-s001.zip › Scripts/ReadNRRDsWriteVTKModule.py]

#!/usr/bin/python

import subprocess

class ReadNRRDsWriteVTKModule:
        def __init__( self ):
                self._argumentList = ""

        # TODO: Add backslash check for last 'dir' character.
        # TODO: Add check for 'exe' extension to executable name.
        def SetCIPBuildDirectory( self, dir ):
                self._cipBuildDirectory = dir

        def AddFileNameArrayNamePair( self, fileName, arrayName ):
                self._argumentList = self._argumentList + " -i " + fileName + " -a " + arrayName

        def SetOutputFileName( self, fileName ):
                self._argumentList = self._argumentList + " -o " + fileName

        def Execute( self ):
                tmpCommand = self._cipBuildDirectory + "bin/ReadNRRDsWriteVTK " + self._argumentList                
                subprocess.call( tmpCommand, shell=True )
