# Supplementary material for: Automatic pulmonary artery-vein separation in CT images using a twin-pipe network and topology reconstruction
Source: PeerJ Comput Sci. 2023 Oct 3;9:e1537. doi: 10.7717/peerj-cs.1537 (PMC10557495; doi:10.7717/peerj-cs.1537)
Supplement: Supplemental Information 1 [file peerj-cs-09-1537-s001.zip › Scripts/test_tranform.py]

import numpy as np
import nrrd
import time
import matplotlib

from rotation  import  Calculation

# 沿particle血管方向取particle及其前后两个切面垂直血管的32*32*3切面

class test_tranform():
    def __init__(self, image_filename, posi_filename, hevec0_data_filename,  npy_data_filename):
        self.image_filename = image_filename
        self.posi_filename = posi_filename
        self.hevec0_data_filename = hevec0_data_filename
        self.npy_data_filename = npy_data_filename

    def execute(self):

        batch_size=32

        #  read image data
        image_filename = self.image_filename
        image_data, image_options = nrrd.read(image_filename)
        #print(image_data.shape)
        #print(image_options)
        space_directions = image_options['space directions']
        space_origin = image_options['space origin']

        # read artery particle data
        posi_filename = self.posi_filename
        posi_data, posi_options = nrrd.read(posi_filename)
        posi_data[0,:] = (posi_data[0,:] - space_origin[0])/space_directions[0][0]
        posi_data[1,:] = (posi_data[1,:] - space_origin[1])/space_directions[1][1]
        posi_data[2,:] = (posi_data[2,:] - space_origin[2])/space_directions[2][2]
        # posi_data=np.rint(posi_data[0:3,:].T)
        posi_data=(posi_data[0:3,:].T)
        print(posi_options['sizes'])
        #print(posi_data[0,:])
        #print(image_data[320,323,115])

        # read artery hevc0  data
        hevec0_data_filename =  self.hevec0_data_filename
        hevec0_data, hevec0_data_options = nrrd.read(hevec0_data_filename)
        hevec0_data=hevec0_data.T
        print(hevec0_data[0,:])
        #print(hevec0_data.shape)


        count = 0
        npy_data = np.zeros((posi_options['sizes'][1], batch_size, batch_size, 3))

        vectorBefore = np.array([0, 0, 1])
        for point in  posi_data:
            vectorAfter = hevec0_data[count,:]
            rotatinMatrix11 = Calculation(vectorBefore,vectorAfter)
            rataion_matrix = rotatinMatrix11.execute()
            patch = np.zeros((batch_size,batch_size,3))
            #print(rataion_matrix)
            #print(vectorAfter)
            for i in range(-16, 16):
                for j in range(-16, 16):
                    for k in range(-1,2):

                        rotationvector =  np.array([i, j, k])
                        rotationresult = rataion_matrix.dot(rotationvector)
                        rotaionpoint = np.rint(point + rotationresult - np.array([1,1,1]))
                        #print(rotationresult)
                        patch[i+16,j+16,k+1] = image_data[ int(rotaionpoint[0]), int(rotaionpoint[1]), int(rotaionpoint[2]) ]

            #print(patch)
            npy_data[count,:] = patch
            count = count + 1


        #print(npy_data[1,:])
        np.save(self.npy_data_filename, npy_data)


if __name__ == "__main__" :
    image_name = ['008', '009', 'wuraofa512', 'baoyinghong']
    count=0
    for i in ['008', '009']:
        # 图像位置
        image_filename = 'D:\shanghai512/' + image_name[count] + '.nrrd'
        #血管动脉particle位置
        posi_filename = 'D:\shanghai512/' + i + '\pass3.nrrd'
        #血管动脉particle的方向文件位置
        hevec0_data_filename = 'D:\shanghai512/' + i + '\hevec0.nrrd'

        # patch数据保存位置
        npy_data_filename = 'E:/vessel\Linking-CNN-GCN-master/real_testing/' + i + '.npy'

        ap = test_tranform(image_filename, posi_filename, hevec0_data_filename, npy_data_filename)
        ap.execute()
        count=count+1
