# Supplementary material for: Automatic pulmonary artery-vein separation in CT images using a twin-pipe network and topology reconstruction
Source: PeerJ Comput Sci. 2023 Oct 3;9:e1537. doi: 10.7717/peerj-cs.1537 (PMC10557495; doi:10.7717/peerj-cs.1537)
Supplement: Supplemental Information 1 [file peerj-cs-09-1537-s001.zip › Scripts/thinning_hevc_and_pass_modify.py]

# 动静脉数据重复部分删除

import nrrd
import numpy as np

def cast(image_filename, art_posi_filename, art_hevc_filename,vein_posi_filename, vein_hevc_filename,
         real_art_vein_posi_filename,art_posi_data_modify_name,art_hevc_data_modify_name,vein_posi_data_modify_name,
             vein_hevc_data_modify_name,thinning_skel_name):
    #  read image data
    image_data, image_options = nrrd.read(image_filename)
    space_directions = image_options['space directions']
    space_origin = image_options['space origin']

    thinning_skel_data, thinning_skel_options = nrrd.read(thinning_skel_name)
    thinning_skelspace_directions = thinning_skel_options['space directions']
    thinning_skelspace_origin = thinning_skel_options['space origin']

    art_image_mask=np.zeros(image_data.shape)
    vein_image_mask = np.zeros(image_data.shape)
    count_art_image_mask=np.zeros(image_data.shape)
    count_vein_image_mask = np.zeros(image_data.shape)
    real_art_vein_image_mask = np.zeros(image_data.shape)
    print(art_image_mask.shape)
    #将测试的结果导入（一个数组，输出的结果不是0就是1两类）
    #image_test = np.load('F:/pycharmuse/gujia/02test.npy')
    #使用对应数据的label来生成骨架分类的金标准

    # read artery data

    art_posi_data1, art_posi_options = nrrd.read(art_posi_filename)
    art_posi_data1[0, :] = (art_posi_data1[0, :] - space_origin[0]) / space_directions[0][0]
    art_posi_data1[1, :] = (art_posi_data1[1, :] - space_origin[1]) / space_directions[1][1]
    art_posi_data1[2, :] = (art_posi_data1[2, :] - space_origin[2]) / space_directions[2][2]
    art_posi_data = art_posi_data1[0:3, :].T
    art_posi_data.astype(np.int16)
    print("art_posi_data[1]", art_posi_data[1])
    print("art_posi_options",art_posi_options['sizes'])
    #尺度信息
    #art_scale=art_posi_data1[3, :].T
    # print(posi_options['type'])
    for i in range(art_posi_options['sizes'][1]):
        x, y, z = art_posi_data[i]

        if art_image_mask[int(np.rint(x)), int(np.rint(y)), int(np.rint(z))]==0:
            #art_pass_after.append(art_posi_data[i])
            art_image_mask[int(np.rint(x)), int(np.rint(y)), int(np.rint(z))] = 1


    vein_posi_data1, vein_posi_options = nrrd.read(vein_posi_filename)
    vein_posi_data1[0, :] = (vein_posi_data1[0, :] - space_origin[0]) / space_directions[0][0]
    vein_posi_data1[1, :] = (vein_posi_data1[1, :] - space_origin[1]) / space_directions[1][1]
    vein_posi_data1[2, :] = (vein_posi_data1[2, :] - space_origin[2]) / space_directions[2][2]
    vein_posi_data = vein_posi_data1[0:3, :].T
    vein_posi_data.astype(np.int16)
    # print(posi_data.dtype)
    # print(posi_data)
    print(vein_posi_options['sizes'][1])
    # print(posi_options['type'])
    # vein_scale = art_posi_data1[3, :].T
    for j in range(vein_posi_options['sizes'][1]):
        #print(j)
        x, y, z = vein_posi_data[j]
        #print(x,y,z)
        if vein_image_mask[int(np.rint(x)), int(np.rint(y)), int(np.rint(z))]==0:
            #vein_pass_after.append(vein_posi_data[j])
            vein_image_mask[int(np.rint(x)), int(np.rint(y)), int(np.rint(z))] = 1


    # nrrd.write(art_name, art_image_mask,image_options)
    # nrrd.write(vein_name,vein_image_mask,image_options)
    # nrrd.write(real_art_vein_name, real_art_vein_image_mask, image_options)

    art_vein_image_mask=art_image_mask+vein_image_mask
    print('np.sum(art_vein_image_mask == 2)',np.sum(art_vein_image_mask == 2))
    print("art_vein_image_mask.shape",art_vein_image_mask.shape)
    # nrrd.write(art_vein_name, art_vein_image_mask, image_options)

    art_posi_data_real, art_posi_options = nrrd.read(art_posi_filename)
    art_posi_data_real=art_posi_data_real.T
    art_hevc_data, hevec0_data_options = nrrd.read(art_hevc_filename)
    art_hevc_data=art_hevc_data.T
    art_posi_data_modify=[]
    art_hevc_data_modify=[]
    count=0
    for i in range(art_posi_options['sizes'][1]):
        x, y, z = art_posi_data[i]

        if art_vein_image_mask[int(np.rint(x)), int(np.rint(y)), int(np.rint(z))] != 2:
            count_art_image_mask[int(np.rint(x)), int(np.rint(y)), int(np.rint(z))]=count_art_image_mask[int(np.rint(x)), int(np.rint(y)), int(np.rint(z))]+1
            if count_art_image_mask[int(np.rint(x)), int(np.rint(y)), int(np.rint(z))]>1:
                continue
            if thinning_skel_data[int(np.rint(x)), int(np.rint(y)), int(np.rint(z))]!=0:
                art_posi_data_modify.append(art_posi_data_real[i, :])
                art_hevc_data_modify.append(art_hevc_data[i,:])


    art_posi_data_modify = np.array(art_posi_data_modify)
    art_hevc_data_modify=np.array(art_hevc_data_modify)
    art_posi_data_modify=art_posi_data_modify.T
    art_hevc_data_modify=art_hevc_data_modify.T
    print("art_posi_data_modify", art_posi_data_modify.shape)
    print("art_hevc_data_modify",art_hevc_data_modify.shape)
    nrrd.write(art_posi_data_modify_name, art_posi_data_modify)
    nrrd.write(art_hevc_data_modify_name, art_hevc_data_modify)


    vein_posi_data_real, vein_posi_options = nrrd.read(vein_posi_filename)
    vein_posi_data_real=vein_posi_data_real.T
    vein_hevc_data, vein_hevec0_data_options = nrrd.read(vein_hevc_filename)
    vein_hevc_data=vein_hevc_data.T
    vein_posi_data_modify=[]
    vein_hevc_data_modify=[]
    for j in range(vein_posi_options['sizes'][1]):

        x, y, z = vein_posi_data[j]
        if art_vein_image_mask[int(np.rint(x)), int(np.rint(y)), int(np.rint(z))]!=2:
            count_vein_image_mask[int(np.rint(x)), int(np.rint(y)), int(np.rint(z))]=count_vein_image_mask[int(np.rint(x)), int(np.rint(y)), int(np.rint(z))]+1
            if count_vein_image_mask[int(np.rint(x)), int(np.rint(y)), int(np.rint(z))]>1:
                continue
            if thinning_skel_data[int(np.rint(x)), int(np.rint(y)), int(np.rint(z))] != 0:
                vein_posi_data_modify.append(vein_posi_data_real[j, :])
                vein_hevc_data_modify.append(vein_hevc_data[j,:])

    print("count",count)
    vein_posi_data_modify = np.array(vein_posi_data_modify)
    vein_posi_data_modify = vein_posi_data_modify.T
    vein_hevc_data_modify = np.array(vein_hevc_data_modify)
    vein_hevc_data_modify = vein_hevc_data_modify.T

    print("vein_posi_data_modify",vein_posi_data_modify.shape)
    print("vein_hevc_data_modify",vein_hevc_data_modify.shape)
    nrrd.write(vein_posi_data_modify_name,vein_posi_data_modify)
    nrrd.write(vein_hevc_data_modify_name,vein_hevc_data_modify)


if __name__ == "__main__" :


    for i in ['3356','1396', '2064', '2604', '3476']:
        # 图像位置
        image_filename = 'D:\ct/' + i + '.nrrd'
        art_posi_filename = 'E:/1\Scripts\jiafei/' + i + '_a_tmp/0/' + 'pass3.nrrd'
        vein_posi_filename = 'E:/1\Scripts\jiafei/' + i + '_v_tmp/0/' + 'pass3.nrrd'
        art_hevc_filename = 'E:/1\Scripts\jiafei/' + i + '_a_tmp/0/' + 'hevec0.nrrd'
        vein_hevc_filename = 'E:/1\Scripts\jiafei/' + i + '_v_tmp/0/' + 'hevec0.nrrd'
        real_art_vein_posi_filename = 'D:\shanghai512/' + i + '/pass3.nrrd'

        art_posi_data_modify_name = 'D:\shanghai512/thin_tree_hevc_and_pass_modify/' + i + '_art_pass.nrrd'
        art_hevc_data_modify_name = 'D:\shanghai512/thin_tree_hevc_and_pass_modify/' + i + '_art_hevec0.nrrd'
        vein_posi_data_modify_name = 'D:\shanghai512/thin_tree_hevc_and_pass_modify/' + i + '_vein_pass.nrrd'
        vein_hevc_data_modify_name = 'D:\shanghai512/thin_tree_hevc_and_pass_modify/' + i + '_vein_hevec0.nrrd'

        thinning_skel_name = 'D:\shanghai512/tree_pass_to_skel_modify/' + i + 'thinning12_art_vein.nrrd'

        cast(image_filename, art_posi_filename, art_hevc_filename,vein_posi_filename, vein_hevc_filename,
             real_art_vein_posi_filename,art_posi_data_modify_name,art_hevc_data_modify_name,vein_posi_data_modify_name,
             vein_hevc_data_modify_name,thinning_skel_name)


"""

    image_name = [ 'wuyiyi', 'zhanghaobo', 'xinzhu512', 'wuraofa512', 'shenliangyu512', 'liuqingpu', 'cheqinglin512',
                   'lankai512', 'guhongxu', 'baoyinghong',  'gujinmin', 'hudixia', 'jiangyunlin','jinshouguan']
    data_name = ['wuyiyi', 'zhanghaobo', 'xinzhu', 'wuraofa', 'shenliangyu', 'liuqingpu', 'cheqinglin',
                 'lankai', 'guhongxu', 'baoyinghong',  'gujinmin', 'hudixia', 'jiangyunlin','jinshouguan']
    # for i in ['wuyiyi']:
    for i in range(14):
        # 图像位置
        image_filename = 'D:\shanghai512/' + image_name[i] + '.nrrd'
        art_posi_filename = 'D:\shanghai512/' + data_name[i] + '_A/pass3.nrrd'
        art_hevc_filename = 'D:\shanghai512/' + data_name[i] + '_A/hevec0.nrrd'
        vein_posi_filename = 'D:\shanghai512/' + data_name[i] + '_V/pass3.nrrd'
        vein_hevc_filename = 'D:\shanghai512/' + data_name[i] + '_V/hevec0.nrrd'
        real_art_vein_posi_filename = 'D:\shanghai512/' + data_name[i] + '/pass3.nrrd'

        art_posi_data_modify_name = 'D:\shanghai512/thin_tree_hevc_and_pass_modify/' + data_name[i] + '_art_pass.nrrd'
        art_hevc_data_modify_name = 'D:\shanghai512/thin_tree_hevc_and_pass_modify/' + data_name[i] + '_art_hevec0.nrrd'
        vein_posi_data_modify_name = 'D:\shanghai512/thin_tree_hevc_and_pass_modify/' + data_name[i] + '_vein_pass.nrrd'
        vein_hevc_data_modify_name = 'D:\shanghai512/thin_tree_hevc_and_pass_modify/' + data_name[i] + '_vein_hevec0.nrrd'

        thinning_skel_name = 'D:\shanghai512/tree_pass_to_skel_modify/' + data_name[i] + 'thinning12_art_vein.nrrd'


        cast(image_filename, art_posi_filename, art_hevc_filename,vein_posi_filename, vein_hevc_filename,
             real_art_vein_posi_filename,art_posi_data_modify_name,art_hevc_data_modify_name,vein_posi_data_modify_name,
             vein_hevc_data_modify_name,thinning_skel_name)
 """
