# Supplementary material for: Automatic pulmonary artery-vein separation in CT images using a twin-pipe network and topology reconstruction
Source: PeerJ Comput Sci. 2023 Oct 3;9:e1537. doi: 10.7717/peerj-cs.1537 (PMC10557495; doi:10.7717/peerj-cs.1537)
Supplement: Supplemental Information 1 [file peerj-cs-09-1537-s001.zip › Scripts/transform.py]

import numpy as np
import nrrd
import vtk
for i in range(8):
    print(i)
image_data, image_options = nrrd.read('E:/APCTP_001-008/001/001_image.nrrd')
image_data=image_data[0:512, 0:512, 300:400]
for i in range(512):
    for j in range(512):
        for k in range(100):
            if image_data[i, j, k] <0:
                image_data[i, j, k] = 0
            if image_data[i, j, k] > 255:
                image_data[i, j, k] = 255
image_data=image_data.astype(np.int8)
nrrd.write("E:/APCTP_001-008/001/001_image_2.nrrd", image_data, image_options)
print("1")

image_data, image_options = nrrd.read('E:/APCTP_001-008/001/001_art.nrrd')
mask=np.zeros([image_options['sizes'][0]-256,512,image_options['sizes'][2]-550])
print(image_options['sizes'])
for i in range(image_options['sizes'][0]-256):
    for j in range(image_options['sizes'][1]):
        for k in range(image_options['sizes'][2]-550):
            if image_data[i+256, j, k+300] == 1:
                mask[i, j, k] = 255
                print(i, j, k)
mask=mask.astype(np.int8)
nrrd.write("E:/APCTP_001-008/001/001_art_3.nrrd", mask, image_options)

for i in range(9):
    image_filename= 'E:/1/Scripts/01-24-particle/00' + str(i+1) + '_image.nrrd'
    art_posi_filename = 'E:/1/Scripts/01-24-particle/0' + str(i+1) + '_art_tmp/0/pass3.nrrd'
    vein_posi_filename = 'E:/1/Scripts/01-24-particle/0' + str(i+1) + '_vein_tmp/0/pass3.nrrd'
    art_name = 'pass_to_skel/0' + str(i+1) + 'art.nrrd'
    vein_name = 'pass_to_skel/0' + str(i+1) + 'vein.nrrd'
    art_vein_name = 'pass_to_skel/0' + str(i+1) + 'art_vein.nrrd'
    print(image_filename)
    print(art_posi_filename)
    print(vein_posi_filename)
    print(vein_name)
    print(art_name)

for i in range(14):
    image_filename= 'E:/1/Scripts/01-24-particle/0' + str(i+10) + '_image.nrrd'
    art_posi_filename = 'E:/1/Scripts/01-24-particle/' + str(i+10) + '_art_tmp/0/pass3.nrrd'
    vein_posi_filename = 'E:/1/Scripts/01-24-particle/' + str(i+10) + '_vein_tmp/0/pass3.nrrd'
    art_name = 'pass_to_skel/' + str(i+10) + 'art.nrrd'
    vein_name = 'pass_to_skel/' + str(i+10) + 'vein.nrrd'
    art_vein_name = 'pass_to_skel/' + str(i + 10) + 'art_vein.nrrd'
    print(image_filename)
    print(art_posi_filename)
    print(vein_posi_filename)
    print(vein_name)
    print(art_name)
