# Supplementary material for: Automatic pulmonary artery-vein separation in CT images using a twin-pipe network and topology reconstruction
Source: PeerJ Comput Sci. 2023 Oct 3;9:e1537. doi: 10.7717/peerj-cs.1537 (PMC10557495; doi:10.7717/peerj-cs.1537)
Supplement: Supplemental Information 1 [file peerj-cs-09-1537-s001.zip › Scripts/transform2.py]

import numpy as np
import queue
def bfs(adj, start):
    print("start", start)
    visited = set()
    visited.add(start)
    q = queue.Queue()
    q.put(start)
    count=0
    while not q.empty():
        u = q.get()
        for v in adj.get(u, []):
            print("adj.get(u, [])",adj.get(u, []))
            if v not in visited:
                visited.add(v)
                count = count + 1
                q.put(v)
    print('bfs visited', visited)
    #print("v count", count)
    return visited, count
def dfs(adj, start):
    visited = []
    visited.append(start)
    print("start", start)
    stack = [[start, 0]]
    while stack:
        (v, next_child_idx) = stack[-1]
        if (v not in adj) or (next_child_idx >= len(adj[v])):
            stack.pop()
            continue
        next_child = adj[v][next_child_idx]
        stack[-1][1] += 1
        if next_child in visited:
            continue
        #print(next_child)
        visited.append(next_child)
        stack.append([next_child, 0])
    visited=np.array(visited)
    #print('dfs visited', visited)
    return visited
def get_graph(txt_data):
    count=1
    art_graph = {}
    start_set = []

    for data in txt_data:
        if (int(data[6]) == -1):
            start_set.append(int(data[0]))
            continue
        if int(data[6]) in art_graph:
            temp = art_graph[int(data[6])]
            temp = np.append(temp, int(data[0]))
            temp_dict = {int(data[6]): temp}
            art_graph.update(temp_dict)
            print("temp_dict",temp_dict)
            print("art_graph", art_graph)
            count = count + 1
        else:
            temp_dict = {int(data[6]): np.array([int(data[0])])}
            #print("temp_dict", temp_dict)
            art_graph.update(temp_dict)
            count=count+1
    start_set = np.array(start_set)
    print("graph count",count)
    return art_graph, start_set


txt_data = np.loadtxt("E:/1/Scripts/a1.txt")
data6=txt_data[:,6].T
data6=set(data6)
print("data6size",len(data6))
print(txt_data.shape)

art_graph, start_set=get_graph(txt_data)
print("art_graph",art_graph)
graph_dict = {}
count = 0
for i in art_graph:
    count = count + len(art_graph[i])
print("art_graph couny" , count)

countx = 0
for start in start_set:
    visited, count  = bfs(art_graph, start)
    # print("visited size", visited.siz)
    countx = count + countx
    # print('visited',visited)
    graph_dict.update({start: visited})

print("countx", countx)
count=1
color=1
for start in start_set :
    num = 0
    num1 = 0
    #print(start)
    branch=graph_dict[start]
    #print(branch.size)
    count=count+len(branch)
    for i in branch:

           color=color+1

print("count",count)
print("color",color)
