# Supplementary material for: Automatic pulmonary artery-vein separation in CT images using a twin-pipe network and topology reconstruction
Source: PeerJ Comput Sci. 2023 Oct 3;9:e1537. doi: 10.7717/peerj-cs.1537 (PMC10557495; doi:10.7717/peerj-cs.1537)
Supplement: Supplemental Information 1 [file peerj-cs-09-1537-s001.zip › Scripts/transform4.py]

__author__ = 'xin yang'

import os
import nibabel as nib
import numpy as np
import math
import nrrd

def cosVector(x,y):
    if(len(x)!=len(y)):
        print('error input,x and y is not in the same space')
        return
    result1=0.0
    result2=0.0
    result3=0.0
    for i in range(len(x)):
        result1+=x[i]*y[i]   #sum(X*Y)
        result2+=x[i]**2     #sum(X*X)
        result3+=y[i]**2     #sum(Y*Y)

    return result1/((result2*result3)**0.5)


src_us_folder = 'E:/1/Scripts/transform'

# augmentation
aug_cnt = 0

    # load .nii files
src_us_vol = nib.load('E:/1/Scripts/9_art_tmp/image_9.nii.gz')
#print(src_us_vol)
pass3_vol = nib.load('E:/1/Scripts/9_art_tmp/pass3.nii.gz')
#print(pass3_vol)
hevec0_vol = nib.load('E:/1/Scripts/9_art_tmp/hevec0.nii.gz')
# volume data
us_vol_data = src_us_vol.get_data()
ref_affine = src_us_vol.affine
print((ref_affine))


pass3_data_filename = 'E:/1/Scripts/9_art_tmp/0/pass3.nrrd'
pass3_data, posi_options = nrrd.read(pass3_data_filename)
pass3_data[0,:] = (pass3_data[0,:] + ref_affine[0][3])/abs(ref_affine[0][0])
pass3_data[1,:] = (pass3_data[1,:] + ref_affine[1][3])/abs(ref_affine[1][1])
pass3_data[2,:] = (pass3_data[2,:] - ref_affine[2][3])/abs(ref_affine[2][2])
pass3_data=np.rint(pass3_data[0:3,:].T)
print(pass3_data[0,:])

hevec0_data_filename = 'E:/1/Scripts/9_art_tmp/0/hevec0.nrrd'
hevec0_data, hevec0_data_options = nrrd.read(hevec0_data_filename)
print(hevec0_data[:,0])
print(pass3_data.shape)
print(hevec0_data.shape)
# print(us_vol_data)
# us_vol_data = (np.array(us_vol_data)).astype('uint8')
# seg_vol_data = (np.array(seg_vol_data)).astype('uint8')
# get refer affine matrix


i=0
############### rotate volume ###############
for point in pass3_data:
    #print('rotating  volume...')
    # print(len(rotate_theta))
    cos_gamma_x = cosVector(hevec0_data[:,i],[1,0,0])
    sin_gamma_x = (1-cos_gamma_x**2)**0.5
    cos_gamma_y = cosVector(hevec0_data[:,i],[0,1,0])
    sin_gamma_y = (1-cos_gamma_y**2)**0.5
    cos_gamma_z = cosVector(hevec0_data[:,i],[0,0,1])
    sin_gamma_z = (1-cos_gamma_z**2)**0.5
    print(cos_gamma_x)
    print(cos_gamma_y)
    print(cos_gamma_z)

    rot_affine_x = np.array([[ 1, 0,           0,             0],
                            [ 0,  cos_gamma_x, -sin_gamma_x,   0],
                            [ 0,  sin_gamma_x,cos_gamma_x,   0],
                            [ 0,   0,           0,            1]])

    rot_affine_y = np.array([[cos_gamma_y, 0, sin_gamma_y, 0],
                           [  0,           1,  0,           0],
                           [-sin_gamma_y,   0, cos_gamma_y,  0],
                           [0,             0, 0,            1]])

    rot_affine_z = np.array([[cos_gamma_z, sin_gamma_z, 0, 0],
                           [ -sin_gamma_z, cos_gamma_z, 0, 0],
                           [0,             0,           1, 0],
                           [0,              0,          0, 1]])

    new_affine =rot_affine_y.dot(rot_affine_x.dot(rot_affine_z))

    #point_affine = rot_affine_z[0:3,0:3].dot(rot_affine_x[0:3,0:3].dot(rot_affine_y[0:3,0:3].dot(ref_affine[0:3,0:3])))
    #print(point_affine)
    #new_affine = rot_affine.
    # construct new volumes
    print(new_affine)
    new_us_vol = nib.Nifti1Image(us_vol_data, new_affine)
    print(us_vol_data[225, 225, 311])
    print(new_us_vol.get_data()[225,225,311])
    #print(new_affine)

    point[0]=0;
    point[1] = 1;
    point[2] = 0;
    new_us_point =(rot_affine_z[0:3,0:3]).dot(rot_affine_x[0:3,0:3]).dot(rot_affine_y[0:3,0:3]).dot(point)
    #new_us_point = nib.Nifti1Image(point, new_affine)
    print(point)
    print(new_us_point)
    #print(new_us_vol.get_data())
    i=i+1
    if i==1:
        break
