# Supplementary material for: Automatic pulmonary artery-vein separation in CT images using a twin-pipe network and topology reconstruction
Source: PeerJ Comput Sci. 2023 Oct 3;9:e1537. doi: 10.7717/peerj-cs.1537 (PMC10557495; doi:10.7717/peerj-cs.1537)
Supplement: Supplemental Information 1 [file peerj-cs-09-1537-s001.zip › Scripts/transform5.py]

import numpy as np
import nrrd
import nibabel as nib
import time
import matplotlib.pyplot as pyplot
import matplotlib

from rotation  import  Calculation

# 沿particle血管方向取particle及其前后两个切面垂直血管的32*32*3切面

class tranform():
    def __init__(self, image_filename, posi_filename, hevec0_data_filename, vein_posi_filename, vein_hevec0_data_filename, npy_data_filename, npy_label_filename):
        self.image_filename = image_filename
        self.posi_filename = posi_filename
        self.hevec0_data_filename = hevec0_data_filename
        self.vein_posi_filename = vein_posi_filename
        self.vein_hevec0_data_filename = vein_hevec0_data_filename
        self.npy_data_filename = npy_data_filename
        self.npy_label_filename = npy_label_filename

    def execute(self):

        batch_size=32

        #  read image data
        image_filename = self.image_filename
        image_data, image_options = nrrd.read(image_filename)
        image_data = np.clip(image_data, -1024, 600)
        image_data = (image_data - np.mean(image_data)) / np.std(image_data)
        #print(image_data.shape)
        #print(image_options)
        space_directions = image_options['space directions']
        space_origin = image_options['space origin']
        print("space_directions", space_directions)

        # read artery particle data
        posi_filename = self.posi_filename
        posi_data, posi_options = nrrd.read(posi_filename)
        posi_data[0,:] = (posi_data[0,:] - space_origin[0])/space_directions[0][0]
        posi_data[1,:] = (posi_data[1,:] - space_origin[1])/space_directions[1][1]
        posi_data[2,:] = (posi_data[2,:] - space_origin[2])/space_directions[2][2]
        # posi_data=np.rint(posi_data[0:3,:].T)
        posi_data=(posi_data[0:3,:].T)
        print(posi_options['sizes'])
        #print(posi_data[0,:])
        #print(image_data[320,323,115])

        # read artery hevc0  data
        hevec0_data_filename = self.hevec0_data_filename
        hevec0_data, hevec0_data_options = nrrd.read(hevec0_data_filename)
        hevec0_data=hevec0_data.T
        print(hevec0_data[0,:])
        #print(hevec0_data.shape)

        # read vein data
        vein_posi_filename = self.vein_posi_filename
        vein_posi_data, vein_posi_options = nrrd.read(vein_posi_filename)
        vein_posi_data[0, :] = (vein_posi_data[0, :] - space_origin[0]) / space_directions[0][0]
        vein_posi_data[1, :] = (vein_posi_data[1, :] - space_origin[1]) / space_directions[1][1]
        vein_posi_data[2, :] = (vein_posi_data[2, :] - space_origin[2]) / space_directions[2][2]
        #vein_posi_data = np.rint(vein_posi_data[0:3, :].T)
        vein_posi_data = (vein_posi_data[0:3, :].T)
        print(vein_posi_options['sizes'][1])
        # print(posi_options['type'])

        # read vein hevc0  data
        vein_hevec0_data_filename = self.vein_hevec0_data_filename
        vein_hevec0_data, vein_hevec0_data_options = nrrd.read(vein_hevec0_data_filename)
        vein_hevec0_data=vein_hevec0_data.T


        count = 0
        npy_data = np.zeros((posi_options['sizes'][1] + vein_posi_options['sizes'][1], batch_size, batch_size, 3))
        npy_label = np.zeros((1, posi_options['sizes'][1] + vein_posi_options['sizes'][1]))

        # artery is 0, vein is 1 , make labe
        npy_label[0, posi_options['sizes'][1]: posi_options['sizes'][1] + vein_posi_options['sizes'][1]] = 1
        print(npy_label[0, posi_options['sizes'][1]])

        vectorBefore = np.array([0, 0, 1])
        for point in posi_data:
            vectorAfter = hevec0_data[count,:]
            rotatinMatrix11 = Calculation(vectorBefore,vectorAfter)
            rataion_matrix = rotatinMatrix11.execute()
            patch = np.zeros((batch_size,batch_size,3))
            #print(rataion_matrix)
            #print(vectorAfter)
            for i in range(-16, 16):
                for j in range(-16, 16):
                    for k in range(-1,2):

                        rotationvector = np.array([i, j, k])
                        rotationresult = rataion_matrix.dot(rotationvector)
                        rotaionpoint = np.rint(point + rotationresult - np.array([1,1,1]))
                        # print("point",point)
                        # print("rotaionpoint", rotaionpoint)
                        if rotaionpoint[0]<0:
                            rotaionpoint[0]=0
                        if rotaionpoint[1]<0:
                            rotaionpoint[1] = 0
                        if rotaionpoint[2]<0:
                            rotaionpoint[2] = 0

                        if rotaionpoint[0] > (image_data.shape[0] - 1):
                            rotaionpoint[0] = image_data.shape[0] - 1
                        if rotaionpoint[1] > (image_data.shape[1] - 1):
                            rotaionpoint[1] = image_data.shape[1] - 1
                        if rotaionpoint[2] > (image_data.shape[2] - 1):
                            rotaionpoint[2] = image_data.shape[2] - 1
                        #print(rotationresult)
                        patch[i+16,j+16,k+1] = image_data[ int(rotaionpoint[0]), int(rotaionpoint[1]), int(rotaionpoint[2]) ]
                        #print(rotationresult)
                        #print(rotaionpoint)
                        #print(vectorBefore,vectorAfter)

            #print(patch)
            npy_data[count,:] = patch
            #png_name = "E:/png/" + str(count) + '.png'
            #matplotlib.image.imsave(png_name, patch[:,:,0], cmap='gray')
            count = count + 1

            """""  
            if count == 5116:
                pyplot.imshow(patch, cmap='gray')
                pyplot.show()
                break
            """""
        #print(npy_data[1,:])

        count2 = 0
        for point in  vein_posi_data:
            vectorAfter = vein_hevec0_data[count2,:]
            rotatinMatrix11 = Calculation(vectorBefore,vectorAfter)
            rataion_matrix = rotatinMatrix11.execute()
            patch = np.zeros((batch_size,batch_size,3))
            #print(rataion_matrix)
            #print(vectorAfter)
            for i in range(-16, 16):
                for j in range(-16, 16):
                    for k in range(-1,2):

                        rotationvector = np.array([i, j, k])
                        rotationresult = rataion_matrix.dot(rotationvector)
                        rotaionpoint = np.rint(point + rotationresult - np.array([1,1,1]))
                        # print("rotaionpoint", rotaionpoint)
                        #print(rotationresult)
                        if rotaionpoint[0]<0:
                            rotaionpoint[0]=0
                        if rotaionpoint[1]<0:
                            rotaionpoint[1] = 0
                        if rotaionpoint[2]<0:
                            rotaionpoint[2] = 0

                        if rotaionpoint[0] > (image_data.shape[0] - 1):
                            rotaionpoint[0] = image_data.shape[0] - 1
                        if rotaionpoint[1] > (image_data.shape[1] - 1):
                            rotaionpoint[1] = image_data.shape[1] - 1
                        if rotaionpoint[2] > (image_data.shape[2] - 1):
                            rotaionpoint[2] = image_data.shape[2] - 1
                        patch[i+16,j+16,k+1] = image_data[ int(rotaionpoint[0]), int(rotaionpoint[1]), int(rotaionpoint[2]) ]
                        #print(rotationresult)
                        #print(rotaionpoint)
                        #print(vectorBefore,vectorAfter)

            #print(patch)
            npy_data[count,:] = patch
#            png_name = "E:/png1/" + str(count) + '.png'
#           matplotlib.image.imsave(png_name, patch[:,:,1], cmap='gray')
            count = count + 1
            count2 = count2 + 1

            """""  
            if count == 5116:
                pyplot.imshow(patch, cmap='gray')
                pyplot.show()
                break
            """""
        #print(npy_data[1,:])
        np.save(self.npy_data_filename, npy_data)
        np.save(self.npy_label_filename, npy_label)

if __name__ == "__main__" :

    """
    # 图像位置
    image_filename = 'E:/1/Scripts/024_image.nrrd'
    #血管动脉particle位置
    posi_filename = 'E:/1/Scripts/24_art_tmp/0/pass3.nrrd'
    #血管动脉particle的方向文件位置
    hevec0_data_filename = 'E:/1/Scripts/24_art_tmp/0/hevec0.nrrd'
    # 血管静脉particle位置
    vein_posi_filename = 'E:/1/Scripts/24_vein_tmp/0/pass3.nrrd'
    # 血管静脉particle的方向文件位置
    vein_hevec0_data_filename = 'E:/1/Scripts/24_vein_tmp/0/hevec0.nrrd'
    # patch数据保存位置
    npy_data_filename = 'E:/1/Scripts/tranform5_data/24_patch_data.npy'
    # label数据保存位置
    npy_label_filename = 'E:/1/Scripts/tranform5_data/24_label_data.npy'

    time_start = time.time()
    ap = tranform(image_filename, posi_filename, hevec0_data_filename, vein_posi_filename, vein_hevec0_data_filename, npy_data_filename, npy_label_filename)
    ap.execute()
    time_end = time.time()
    print('totallycost', time_end - time_start)    
    """


    image_name = ['3356','zhanghaobo' ,'wuyiyi', 'liuqingpu', 'xinzhu512', 'wuraofa512', 'shenliangyu512',  'cheqinglin512',
                   'lankai512', 'guhongxu', 'baoyinghong',  'gujinmin', 'hudixia', 'jiangyunlin','jinshouguan']
    data_name = ['3356','zhanghaobo','wuyiyi','liuqingpu',  'xinzhu', 'wuraofa', 'shenliangyu',  'cheqinglin',
                 'lankai', 'guhongxu', 'baoyinghong',  'gujinmin', 'hudixia', 'jiangyunlin','jinshouguan']
    count= 0
    for i in range(14):
        # 图像位置
        #image_filename = 'D:\shanghai512/' + image_name[count] + '.nrrd'
        image_filename = 'D:\ct/' + data_name[count] + '.nrrd'
        # 血管动脉particle位置
        posi_filename = 'D:\shanghai512/thin_tree_hevc_and_pass_modify/' + data_name[count] + '_art_pass.nrrd'
        # 血管动脉particle的方向文件位置
        hevec0_data_filename = 'D:\shanghai512/thin_tree_hevc_and_pass_modify/' + data_name[count] + '_art_hevec0.nrrd'
        # 血管静脉particle位置
        vein_posi_filename = 'D:\shanghai512/thin_tree_hevc_and_pass_modify/' + data_name[count] + '_vein_pass.nrrd'
        # 血管静脉particle的方向文件位置
        vein_hevec0_data_filename = 'D:\shanghai512/thin_tree_hevc_and_pass_modify/' + data_name[count] + '_vein_hevec0.nrrd'
        # patch数据保存位置
        npy_data_filename = 'D:\shanghai512/thin_tree_patch_modify/' + data_name[count] + '_patch_data.npy'
        # label数据保存位置
        npy_label_filename = 'D:\shanghai512/thin_tree_patch_modify/' + data_name[count] + '_label_data.npy'

        count=count+1

        print(image_filename)
        time_start = time.time()
        ap = tranform(image_filename, posi_filename, hevec0_data_filename, vein_posi_filename,
                      vein_hevec0_data_filename, npy_data_filename, npy_label_filename)
        ap.execute()
        time_end = time.time()
        print('totallycost', time_end - time_start)


    
    """

    import os
#  skel.nrrd 用 script里的pass_to_skel生成
    
    #假肺数据对数据有处理
    for i in ['001', '002', '003', '004', '005', '006', '007', '008']:

        # 图像位置
        image_filename = 'E:/1\Scripts\jiafei/' + i + '_image' + '.nrrd'
        # 血管动脉particle位置
        posi_filename = 'D:\shanghai512\hevc_and_pass_modify/' + i + '_art_pass.nrrd'
        # 血管动脉particle的方向文件位置
        hevec0_data_filename = 'D:\shanghai512\hevc_and_pass_modify/' + i + '_art_hevec0.nrrd'
        # 血管静脉particle位置
        vein_posi_filename = 'D:\shanghai512\hevc_and_pass_modify/' + i + '_vein_pass.nrrd'
        # 血管静脉particle的方向文件位置
        vein_hevec0_data_filename = 'D:\shanghai512\hevc_and_pass_modify/' + i + '_vein_hevec0.nrrd'
        # patch数据保存位置
        npy_data_filename = 'D:\shanghai512\patch_modify/' + i + '_patch_data.npy'
        # label数据保存位置
        npy_label_filename = 'D:\shanghai512\patch_modify/' + i + '_label_data.npy'

        # count=count+1

        print(image_filename)
        time_start = time.time()
        ap = tranform(image_filename, posi_filename, hevec0_data_filename, vein_posi_filename,
                      vein_hevec0_data_filename, npy_data_filename, npy_label_filename)
        ap.execute()
        time_end = time.time()
        print('totallycost', time_end - time_start)


   
"""

    """
    for i in  [ 'zhangqunfeng', 'zhangxiaoying', 'zhangyoufang', 'zhouhongfang', 'zhuangfengling']:
        # 图像位置
        image_filename = 'D:\shanghai512/cip_data/' + i + '/' + i + '512.nrrd'
        # 血管动脉particle位置
        posi_filename = 'D:\shanghai512/tree_hevc_and_pass_modify/' + i + '_art_pass.nrrd'
        # 血管动脉particle的方向文件位置
        hevec0_data_filename = 'D:\shanghai512/tree_hevc_and_pass_modify/' + i + '_art_hevec0.nrrd'
        # 血管静脉particle位置
        vein_posi_filename = 'D:\shanghai512/tree_hevc_and_pass_modify/' + i + '_vein_pass.nrrd'
        # 血管静脉particle的方向文件位置
        vein_hevec0_data_filename = 'D:\shanghai512/tree_hevc_and_pass_modify/' + i + '_vein_hevec0.nrrd'
        # patch数据保存位置
        npy_data_filename = 'D:\shanghai512/tree_patch_modify/' + i + '_patch_data.npy'
        # label数据保存位置
        npy_label_filename = 'D:\shanghai512/tree_patch_modify/' + i + '_label_data.npy'

        # count=count+1

        print(image_filename)
        time_start = time.time()
        ap = tranform(image_filename, posi_filename, hevec0_data_filename, vein_posi_filename,
                      vein_hevec0_data_filename, npy_data_filename, npy_label_filename)
        ap.execute()
        time_end = time.time()
        print('totallycost', time_end - time_start)   

"""
