# Supplementary material for: Automatic pulmonary artery-vein separation in CT images using a twin-pipe network and topology reconstruction
Source: PeerJ Comput Sci. 2023 Oct 3;9:e1537. doi: 10.7717/peerj-cs.1537 (PMC10557495; doi:10.7717/peerj-cs.1537)
Supplement: Supplemental Information 1 [file peerj-cs-09-1537-s001.zip › Training_gcn3D_AV_keras_generator.py]

from time import time
from datetime import date
from utils import ArteryVein_data
from tensorflow import keras
import tensorflow as tf
from keras.callbacks import TensorBoard, ModelCheckpoint
from utils import TrainValTensorBoard
import numpy as np
from utils.models import Av_jaifei_CNN3D_model,Av_nonlocal_jaifei_CNN3D_model, Av_CNN3D_model, Av_nonlocal_CNN3D_model, Av_CNN_GCN_model, Av_nonlocal_CNN_GCN_model, Av_CNN_GCN_trans_model
import os

# os.environ['TF_CPP_MIN_LOG_LEVEL'] = '3'
# os.environ["CUDA_DEVICE_ORDER"]="PCI_BUS_ID"   # Select a gpu card
# os.environ["CUDA_VISIBLE_DEVICES"]="2"

DataType = 'CTPA'
orient = 'Orient'

# path_data = './data/{}/'.format(orient)
# path_data = './modify_graphdata_num=5'
#path_data = './modify_guiyihua_graphdata_num=5'
# path_data = 'D:/data/cip_data/tree_modify_graphdata_num1119_2/endbranch'
# path_data = 'D:/data/prepare_data/tree_modify_graphdata_num0830'
# path_data = 'D:/data/cip_data/tree_check_graphdata_num1113'
# path_data = 'D:/data/data'
# path_data = 'D:/data/xiehe_cip_A/tree_check_graphdata_num0113_A'
# path_data = 'D:/data/shanghai/tree_check_graphdata_num10new4'
path_data = 'D:/tree_check_graphdata_num10new1'
Cases = [

'/shanghai/baoyinghong/', #0
'/shanghai/wuyiyi/' ,      #1  pingsao
'/shanghai/jinshouguan/', #2    pingsao
'/shanghai/zhangqunfeng/', #3
'/shanghai/gujinmin/',    #4
'/shanghai/hudixia/',     #5
'/shanghai/jiangyunlin/',
'/shanghai/cheqinglin/',
'/shanghai/guhongxu/',
 '/shanghai/lankai/',
'/shanghai/shenliangyu/',
'/shanghai/wuraofa/',
'/shanghai/zhangxiaoying/',
'/shanghai/zhangyoufang/',
'/shanghai/zhouhongfang/',
'/shanghai/zhuangfengling/',

'/xiehe_AV/ChenShiJun/', #16
'/xiehe_AV/zhengjinying_ct/',
'/xiehe_AV/zhengzizhen/',
'/xiehe_AV/wangqianghui_ct/',
'/xiehe_AV/ZhuangMingZhang/',
'/xiehe_AV/liaomeijuan/',
'/xiehe_AV/chencanshan/',

'/xiehe_V/linaijin/', #23
'/xiehe_V/zhangmeiwen/',
'/xiehe_V/wangliping/',
'/xiehe_V/liuxiaomei/',
'/xiehe_V/HuangChaoRong_ct/',
'/xiehe_V/ZhuJianChen_ct/',
'/xiehe_V/zhengzhen/',
'/xiehe_V/Chenrongkun/',
'/xiehe_V/lifeng/',
'/xiehe_V/wangyuqing/',
'/xiehe_V/linrijin/',
'/xiehe_V/Gaowenqin/',


'/xiehe_V1/linaijin/', #35
'/xiehe_V1/wangliping/',
'/xiehe_V1/liuxiaomei/',
'/xiehe_V1/lifeng/',
'/xiehe_V1/wangyuqing/',
'/xiehe_V1/Chenrongkun/',
'/xiehe_V1/HuangChaoRong_ct/',
'/xiehe_V1/linrijin/',
'/xiehe_V1/Gaowenqin/',
'/xiehe_V1/Lindaiqing/',

'/xiehe_V1/zhangmeiwen/',#45
'/xiehe_V1/zhengshouxiang/',
'/xiehe_V1/zhengzhen/',
'/xiehe_V1/ZhuJianChen_ct/',

'/xiehe_V125/ChenQiaoHua/', #49
'/xiehe_V125/HuangJingXin/',
'/xiehe_V125/JiangLingFang/',
'/xiehe_V125/LinQuanDi/',
'/xiehe_V125/LinYu/',
'/xiehe_V125/OuWenJie/',
'/xiehe_V125/WangXingGuan/',
'/xiehe_V125/XiaoJian/',
'/xiehe_V125/YouChunMei/',
'/xiehe_V125/ChenMin/',
'/xiehe_V125/HuangAiYu/',
'/xiehe_V125/WangLin/',
'/xiehe_V125/XuLiFeng/',
'/xiehe_V125/XuQiaoMin/',
'/xiehe_V125/YouZhangYun/',
'/xiehe_V125/YeYuJuan/',
'/xiehe_V125/ChiWeiQin/',
'/xiehe_V125/ShiMeiFang/',
'/xiehe_V125/WuQiaoXiang/',
'/xiehe_V125/YangXiaoFeng/',
'/xiehe_V125/ChenJuXiang/',

'/xiehe_V125/ZhangXiaoQin/',#70
'/xiehe_V125/ZhangZhiChen/',
'/xiehe_V125/ZhengWeiBiao/',
'/xiehe_V125/ZhengZuoQing/',
'/xiehe_V125/ZhongZhiQiang/',


'/xiehe_V125/CaiWenHe/',#75
'/xiehe_V125/ChenHeZhi/',
'/xiehe_V125/ChenHua/',
'/xiehe_V125/ChenJiaHong/',
'/xiehe_V125/ChenYouZhang/',
'/xiehe_V125/FuAiQin/',
'/xiehe_V125/HanHuiYing/',
'/xiehe_V125/HongMeiChao/',
'/xiehe_V125/HuYanLing/',
'/xiehe_V125/YouTangDi/',
'/xiehe_V125/LinNingYe_D/',
'/xiehe_V125/LinRiJin_D/',
'/xiehe_V125/LiuDaiQing_D/',
]
# Cases = [
# #'/DemoRightUpper05{}/right/'.format(DataType), #0
# '/001/', #0
# '/002/', #1
# '/003/', #2
# '/004/', #3
# '/005/', #4
# '/006/', #5
# '/007/', #6
# '/008/', #7
# '/009/', #8
# '/010/', #9
# '/011/', #10
# '/012/', #11
# '/013/', #12
# '/014/', #13
# '/015/', #14
# '/016/', #15
# '/017/', #16
# '/018/', #17
# '/019/', #18 missing
# '/020/', #19
# '/021/', #20
# '/022/', #21
# '/023/', #22
# '/024/', #23
#
# '/baoyinghong/', #24
# '/gujinmin/',    #25    pingsao
# '/hudixia/',     #26
# '/jiangyunlin/', #27   pingsao
# '/jinshouguan/', #28    pingsao
# '/wuyiyi/' ,      #29  pingsao
# '/cheqinglin/',  #30  pingsao
# '/guhongxu/',   #31
#  '/lankai/',    #32   pingsao
# '/liuqingpu/',   #33  diff
# '/shenliangyu/', #34
# '/wuraofa/',    #35
# '/xinzhu/',     #36  #有问题
# '/zhanghaobo/', #37  diff
# '/zhangqunfeng/', #38
# '/zhangxiaoying/', #39
# '/zhangyoufang/',  #40
# '/zhouhongfang/',  #41
# '/zhuangfengling/',  #42
#
#
#
# '/ZhuangMingZhang/', #43    #ddddd
# '/zhengjinying_ct/',
# '/wangqianghui_ct/',         #ddddd
# '/SunGuangQiang_ct/',#46    #ddddd
# '/heluanying_ct/',
# '/ChenShiJun/',
# '/zhengzizhen/',
# '/liaomeijuan/',
#
#
# '/chencanshan/',#51       #ddddd
# '/lifeng/',
# '/wangyuqing/',
# '/wuhongsi/',#lose
# '/zhangfujin/',#lose
# '/linguilong_ct/',        #ddddd
# '/liumeiqin_ct/',
# '/lvmengli_ct/',
# '/YaoZhenJiao_ct/',
# '/zhaoqiumei_ct/',           #ddddd
#
#
# '/1396/',   #61
# '/2064/',   #44
# '/2604/',   #45
# '/3356/',   #46
# '/3476/',   #47
# '/4584/',   #48
# '/4332/',   #49
# '/4840/',    #50
# ]

Case_train = [Cases[4],Cases[5],Cases[6], Cases[7],Cases[8],Cases[9],Cases[10],Cases[11],Cases[12],Cases[13],Cases[14],Cases[15],
              Cases[35],Cases[36],Cases[37], Cases[38],Cases[39],Cases[40],Cases[41],Cases[42],Cases[43],Cases[44],
             Cases[49],Cases[50],Cases[51],Cases[52],Cases[53],Cases[54],Cases[55],Cases[56],Cases[57],Cases[58],
              Cases[59],Cases[60],Cases[61],Cases[62],Cases[63],Cases[64],Cases[65],Cases[66],Cases[67],Cases[68]]#, Cases[31],Cases[33],Cases[36]
Case_val = [Cases[0],Cases[1],Cases[2],Cases[3],
            Cases[45], Cases[46], Cases[47], Cases[48],
            Cases[70],Cases[71],Cases[72],Cases[73],Cases[74]]
# Case_train = [
#               Cases[35],Cases[36],Cases[37], Cases[38],Cases[39],Cases[40],Cases[41],Cases[42],Cases[43],Cases[44],
#              Cases[49],Cases[50],Cases[51],Cases[52],Cases[53],Cases[54],Cases[55],Cases[56],Cases[57],Cases[58],
#               Cases[59],Cases[60],Cases[61],Cases[62],Cases[63],Cases[64],Cases[65],Cases[66],Cases[67],Cases[68]]#, Cases[31],Cases[33],Cases[36]
# Case_val = [
#             Cases[45], Cases[46], Cases[47], Cases[48],
#             Cases[70],Cases[71],Cases[72],Cases[73],Cases[74]]

# Case_train = [Cases[35],Cases[36],Cases[37], Cases[38],Cases[39],Cases[40],Cases[41],Cases[44],Cases[45],Cases[46],Cases[47],Cases[48],Cases[49],Cases[50],Cases[51],Cases[52],Cases[53],Cases[54],Cases[55],Cases[60],Cases[61],Cases[62],Cases[63],Cases[64],Cases[65],Cases[66],Cases[67],Cases[68],Cases[69],Cases[70]]#, Cases[31],Cases[33],Cases[36]
# Case_val = [Cases[42],Cases[43],Cases[56],Cases[57],Cases[58],Cases[59],Cases[71],Cases[72],Cases[73],Cases[74]]#,Cases[32]
# Case_train = [Cases[35],Cases[36],Cases[37], Cases[38],Cases[39],Cases[40],Cases[41],Cases[44],Cases[45],Cases[46],Cases[47],Cases[48],Cases[49],Cases[50],Cases[51],Cases[52],Cases[53],Cases[54],Cases[55]]#, Cases[31],Cases[33],Cases[36]
# Case_val = [Cases[42],Cases[43],Cases[56],Cases[57],Cases[58],Cases[59]]#,Cases[32]

# Case_train = [Cases[4],Cases[5],Cases[6], Cases[7],Cases[8],Cases[9],Cases[10],Cases[11],Cases[12],Cases[13],Cases[14],Cases[15],Cases[18],Cases[19],Cases[16],Cases[21],Cases[24],Cases[25],Cases[26],Cases[23]]#, Cases[31],Cases[33],Cases[36]
# Case_val = [Cases[0],Cases[1],Cases[2],Cases[3],Cases[20],Cases[17],Cases[22],Cases[27]]#,Cases[32]

# Case_train = [Cases[4],Cases[5],Cases[6], Cases[7],Cases[8],Cases[9],Cases[10],Cases[11],Cases[12],Cases[13],Cases[14],Cases[15],Cases[26],Cases[27],Cases[28],Cases[29],Cases[30],Cases[31],Cases[32],Cases[33],]#, Cases[31],Cases[33],Cases[36]
# Case_val = [Cases[0],Cases[1],Cases[2],Cases[3],Cases[23],Cases[24],Cases[25],Cases[34]]#,Cases[32]
# Case_train = [Cases[4],Cases[5],Cases[6], Cases[7],Cases[8],Cases[9],Cases[10],Cases[11],Cases[12],Cases[13],Cases[14],Cases[15],Cases[38],Cases[39],Cases[40],Cases[41],Cases[42],Cases[43],Cases[44],Cases[46],Cases[47],Cases[48]]#, Cases[31],Cases[33],Cases[36]
# Case_val = [Cases[0],Cases[1],Cases[2],Cases[3],Cases[35],Cases[36],Cases[37],Cases[45]]#,Cases[32]

# Case_train = [Cases[4],Cases[5],Cases[6], Cases[7],Cases[8],Cases[9],Cases[10],Cases[11],Cases[12],Cases[13],Cases[14],Cases[15],Cases[26],Cases[27],Cases[28],Cases[29],Cases[30],Cases[31],Cases[32],Cases[33],Cases[16],Cases[17],Cases[18],Cases[19],Cases[22]]#, Cases[31],Cases[33],Cases[36]
# Case_val = [Cases[0],Cases[1],Cases[2],Cases[3],Cases[23],Cases[24],Cases[25],Cases[34],Cases[20],Cases[21]]#,Cases[32]

# shanghai
# Case_train = [Cases[25],Cases[26],Cases[27], Cases[30],Cases[31],Cases[32],Cases[34],Cases[35],Cases[39],Cases[40],Cases[41],Cases[42]]#, Cases[31],Cases[33],Cases[36]
# Case_val = [Cases[24],Cases[28],Cases[38],Cases[29]]#,Cases[32]
# Case_train = [Cases[24],Cases[25],Cases[26],Cases[27],Cases[28],Cases[30],Cases[32],Cases[34],Cases[35],Cases[38],Cases[39],Cases[40],Cases[41]]#, Cases[31],Cases[33],Cases[36]
# Case_val = [Cases[29],Cases[35],Cases[42]]#,Cases[32]

# shanghai xiehe
# Case_train = [Cases[25],Cases[26],Cases[27], Cases[30],Cases[31],Cases[32],Cases[34],Cases[35],Cases[39],Cases[40],Cases[41],Cases[42],Cases[44],Cases[47],Cases[48],Cases[49],Cases[50]]#, Cases[31],Cases[33],Cases[36]
# Case_val = [Cases[24],Cases[28],Cases[38],Cases[29],Cases[43],Cases[45],Cases[46]]#,Cases[32]


# xiehe_A
# Case_train = [Cases[52],Cases[53],Cases[54],Cases[55],Cases[57],Cases[58],Cases[59]]#, Cases[31],Cases[33],Cases[36]
# Case_val = [Cases[51],Cases[56],Cases[60]]#,Cases[32]


# shanghai xiehe_A
# Case_train = [Cases[25],Cases[26],Cases[27], Cases[30],Cases[31],Cases[32],Cases[34],Cases[35],Cases[39],Cases[40],Cases[41],Cases[42],Cases[52],Cases[53],Cases[57],Cases[58],Cases[59]]#, Cases[31],Cases[33],Cases[36]
# Case_val = [Cases[24],Cases[28],Cases[38],Cases[29],Cases[51],Cases[56],Cases[60]]#,Cases[32]

# Case_train = [Cases[25],Cases[26],Cases[27], Cases[30],Cases[31],Cases[32],Cases[34],Cases[35],Cases[39],Cases[40],Cases[41],Cases[42],Cases[61],Cases[62],Cases[66],Cases[67],Cases[65]]#, Cases[31],Cases[33],Cases[36]
# Case_val = [Cases[24],Cases[28],Cases[38],Cases[29],Cases[63],Cases[64],Cases[68]]#,Cases[32]

# Case_train = [Cases[25],Cases[26],Cases[27], Cases[30],Cases[31],Cases[32],Cases[34],Cases[35],Cases[33]]#, Cases[31],Cases[33],Cases[36]
# Case_val = [Cases[24],Cases[29]]#,Cases[32]
# Case_train = [Cases[30],Cases[31]]#, Cases[31],Cases[33],Cases[36]
# Case_val = [Cases[24]]#,Cases[32]
# new data
# Case_train = [Cases[43], Cases[44],Cases[45],Cases[47],Cases[48],Cases[49],Cases[50] ]
#Case_val = [Cases[7],Cases[8],Cases[16],Cases[17]] no case 43 44
# Case_train = [Cases[51] ]
# Case_val = [ Cases[51]]

#jiafei
#Case_train = [Cases[0], Cases[1],Cases[2],Cases[4], Cases[5],Cases[6],Cases[7]]
#Case_val = [ Cases[3]]

batchSz = 128
learning_rate = 1e-3
epochs = 100
Num_classes = 2
Num_neighbors = 4   #修改改变邻居
# 数
dp = 0.5
nornalization = 'pnormalization'
#nornalization = 'none'
[pSx, pSy, pSz] = [32, 32, 3]


tf.set_random_seed(1234)

# model_name = 'AV_CNN3D'#1
# model_name = 'Av_jaifei_CNN3D'0
#model_name = 'AV_nonlocal_jaifei_CNN3D'
#model_name = 'AV_nonlocal_CNN3D'#2
# model_name = 'AV_CNN_GCN'#3
model_name = 'AV_nonlocal_CNN_GCN'#4
#model_name = 'AV_CNN_GCN_trans'
print("model_name", model_name)
Tdate = '2020-09-29'
if model_name == 'AV_CNN3D':
    timeR = '{}/{}/{}_ep{}_bt{}_lr{}_dp{}_avs{}'.format(DataType,nornalization,model_name,epochs, batchSz,learning_rate,dp, Tdate)
    usingNeighbors = False
    ch_select = False
    model = Av_CNN3D_model(patch_sz=(pSx, pSy, pSz), droupout_rate= dp, number_class=Num_classes, )
elif model_name == 'Av_jaifei_CNN3D':
    timeR = '{}/{}/{}_ep{}_bt{}_lr{}_dp{}_avs{}'.format(DataType,nornalization,model_name,epochs, batchSz,learning_rate,dp, Tdate)
    usingNeighbors = False
    ch_select = False
    model = Av_jaifei_CNN3D_model(patch_sz=(pSx, pSy, pSz), droupout_rate= dp, number_class=Num_classes, )
elif model_name == 'AV_nonlocal_jaifei_CNN3D':
    timeR = '{}/{}/{}_ep{}_bt{}_lr{}_dp{}_avs{}'.format(DataType, nornalization, model_name, epochs, batchSz,
                                                        learning_rate, dp, Tdate)
    usingNeighbors = False
    ch_select = False
    model = Av_nonlocal_jaifei_CNN3D_model(patch_sz=(pSx, pSy, pSz), droupout_rate=dp, number_class=Num_classes, )
elif model_name == 'AV_nonlocal_CNN3D':
    timeR = '{}/{}/{}_ep{}_bt{}_lr{}_dp{}_avs{}'.format(DataType,nornalization,model_name,epochs, batchSz,learning_rate,dp, Tdate)
    usingNeighbors = False
    ch_select = False
    model = Av_nonlocal_CNN3D_model(patch_sz=(pSx, pSy, pSz), droupout_rate= dp, number_class=Num_classes, )
elif model_name=='AV_CNN_GCN':
    timeR = '{}/{}/{}_ep{}_bt{}_lr{}_dp{}_avs{}'.format(DataType,nornalization, model_name, epochs, batchSz,
                                                                learning_rate, dp, Tdate)
    usingNeighbors = True
    ch_select = False
    model = Av_CNN_GCN_model(patch_sz=(pSx, pSy, pSz), droupout_rate= dp, number_class=Num_classes, number_neighbors=Num_neighbors)
elif model_name=='AV_nonlocal_CNN_GCN':
    timeR = '{}/{}/{}_ep{}_bt{}_lr{}_dp{}_avs{}'.format(DataType,nornalization, model_name, epochs, batchSz,
                                                                learning_rate, dp, Tdate)
    usingNeighbors = True
    ch_select = False
    model = Av_nonlocal_CNN_GCN_model(patch_sz=(pSx, pSy, pSz), droupout_rate= dp, number_class=Num_classes, number_neighbors=Num_neighbors)
elif model_name=='AV_CNN_GCN_trans':
    timeR = '{}/{}/{}_ep{}_bt{}_lr{}_dp{}_avs{}'.format(DataType,nornalization, model_name, epochs, batchSz,
                                                                learning_rate, dp, Tdate)
    usingNeighbors = True
    ch_select = False
    model = Av_CNN_GCN_trans_model(patch_sz=(pSx, pSy, pSz), droupout_rate= dp, number_class=Num_classes, number_neighbors=Num_neighbors)


optimizer = keras.optimizers.SGD(lr=learning_rate, momentum=0.9, nesterov=True)
# optimizer = keras.optimizers.Adam(lr=learning_rate)
loss = keras.losses.categorical_crossentropy
cfilepath ='./logs/rivulet/AV_nonlocal_CNN_GCN_graph_new10_16_14_1mm/models_ep029_acc0.940val_acc0.879val_loss0.299.h5'
# cfilepath = "./logs/rivulet/AV_nonlocal_CNN_GCN1113_new_num10/models_ep060_acc0.982val_acc0.914val_loss0.219.h5"
if os.path.isfile(cfilepath):
    print("Resumed modelś weights from {}".format(cfilepath))
    # model.load_weights(cfilepath)

#ep{epoch:03d}-loss{loss:.3f}-val_loss{val_loss:.3f}
# model.summary()
model.compile(loss=loss, optimizer=optimizer, metrics=['accuracy'])
callbacks = [
    TrainValTensorBoard.TrainValTensorBoard( log_dir="./logs/2020_09_29/{}/summary/".format(timeR) ),
    ModelCheckpoint("./logs/rivulet/AV_nonlocal_CNN_GCN_graph_new10_16_40_30_10/models_ep{epoch:03d}_acc{acc:.3f}val_acc{val_acc:.3f}val_loss{val_loss:.3f}.h5", monitor='val_acc', verbose=1, save_best_only=False, mode='max'),
]


if model_name == 'Av_jaifei_CNN3D' or model_name == 'AV_nonlocal_jaifei_CNN3D':
    x_train, y_train  = ArteryVein_data.load_data_patch(path=path_data, case_name=Case_train, Num_neighbor=Num_neighbors, shuffel=True,nornalization=nornalization)
    x_test, y_test = ArteryVein_data.load_data_patch(path=path_data, case_name=Case_val, Num_neighbor=Num_neighbors,shuffel=True, nornalization=nornalization)

else:
    trainGraphes = ArteryVein_data.load_data(path=path_data, case_name=Case_train, Num_neighbor=Num_neighbors,shuffel=True,
                                             nornalization=nornalization)
    valGraphes = ArteryVein_data.load_data(path=path_data, case_name=Case_val, Num_neighbor=Num_neighbors,shuffel=True,
                                           nornalization=nornalization)
    Num_samples = 0
    for graph in trainGraphes:
        Num_samples += graph.num_nodes

    Num_samples_val = 0
    for graph in valGraphes:
        Num_samples_val += graph.num_nodes
    print("Num_samples_val", Num_samples_val)
    print("Num_samples_val/batchSz", np.ceil(Num_samples_val/batchSz))

Start_time = time()
print('Start training! start time is {}'.format(Start_time))
if model_name == 'Av_jaifei_CNN3D' or model_name == 'AV_nonlocal_jaifei_CNN3D':
    model.fit(x_train, y_train, validation_data=(x_test, y_test), batch_size=batchSz, epochs=200,
              callbacks=callbacks,verbose=1)
else:
    model.fit_generator(generator=ArteryVein_data.DataGenerator(trainGraphes,ch_select,batch_sz=batchSz, withNeighbor=usingNeighbors),
                    epochs=epochs, callbacks=callbacks, verbose=1,steps_per_epoch=np.ceil(Num_samples/batchSz),
                    validation_data=ArteryVein_data.DataGenerator(valGraphes,ch_select,batch_sz=batchSz,withNeighbor=usingNeighbors),
                    validation_steps=np.ceil(Num_samples_val/batchSz)
                    )
End_time = time()
print('Finishing training! Total traing time is {} in sedonds'.format(End_time - Start_time) )
