# Supplementary material for: Automatic pulmonary artery-vein separation in CT images using a twin-pipe network and topology reconstruction
Source: PeerJ Comput Sci. 2023 Oct 3;9:e1537. doi: 10.7717/peerj-cs.1537 (PMC10557495; doi:10.7717/peerj-cs.1537)
Supplement: Supplemental Information 1 [file peerj-cs-09-1537-s001.zip › Training_gcn3D_AV_keras_generator_ch.py]

from time import time
from datetime import date
from utils import ArteryVein_data
from tensorflow import keras
import tensorflow as tf
from keras.callbacks import TensorBoard, ModelCheckpoint
from utils import TrainValTensorBoard
import numpy as np
from utils.models import Av_jaifei_CNN3D_model,Av_nonlocal_jaifei_CNN3D_model, Av_CNN3D_model, Av_nonlocal_CNN3D_model, Av_CNN_GCN_model, Av_nonlocal_CNN_GCN_model,Av_nonlocal_CNN_GCN_model_ch, Av_CNN_GCN_trans_model
import os

# os.environ['TF_CPP_MIN_LOG_LEVEL'] = '3'
# os.environ["CUDA_DEVICE_ORDER"]="PCI_BUS_ID"   # Select a gpu card
# os.environ["CUDA_VISIBLE_DEVICES"]="2"

DataType = 'CTPA'
orient = 'Orient'

# path_data = './data/{}/'.format(orient)
# path_data = './modify_graphdata_num=5'
#path_data = './modify_guiyihua_graphdata_num=5'
path_data = 'D:/data/cip_data/tree_modify_graphdata_num1201_2_ch2_200/endbranch'
# path_data = 'D:/data/prepare_data/tree_modify_graphdata_num0830'


Cases = [
#'/DemoRightUpper05{}/right/'.format(DataType), #0
'/001/', #0
'/002/', #1
'/003/', #2
'/004/', #3
'/005/', #4
'/006/', #5
'/007/', #6
'/008/', #7
'/009/', #8
'/010/', #9
'/011/', #10
'/012/', #11
'/013/', #12
'/014/', #13
'/015/', #14
'/016/', #15
'/017/', #16
'/018/', #17
'/019/', #18 missing
'/020/', #19
'/021/', #20
'/022/', #21
'/023/', #22
'/024/', #23
'/baoyinghong/', #24
'/gujinmin/',    #25    pingsao
'/hudixia/',     #26
'/jiangyunlin/', #27   pingsao
'/jinshouguan/', #28    pingsao
'/wuyiyi/' ,      #29  pingsao
'/cheqinglin/',  #30  pingsao
'/guhongxu/',   #31
 '/lankai/',    #32   pingsao
'/liuqingpu/',   #33  diff
'/shenliangyu/', #34
'/wuraofa/',    #35
'/xinzhu/',     #36  #有问题
'/zhanghaobo/', #37  diff
'/zhangqunfeng/', #38
'/zhangxiaoying/', #39
'/zhangyoufang/',  #40
'/zhouhongfang/',  #41
'/zhuangfengling/',  #42
'/1396/',   #43
'/2064/',   #44
'/2604/',   #45
'/3356/',   #46
'/3476/',   #47
'/4584/',   #48
'/4332/',   #49
'/4840/',    #50
]
# Case_train = [Cases[24], Cases[25],Cases[26],Cases[27], Cases[28],Cases[30],Cases[31],Cases[32],Cases[34],Cases[38], Cases[39],Cases[40],Cases[41] ]
# Case_val = [Cases[29],Cases[35], Cases[42]] # not Cases[10]
# Case_train = [Cases[25],Cases[26],Cases[27], Cases[28],Cases[29],Cases[30]]#, Cases[31],Cases[33],Cases[36]
# Case_val = [Cases[24],Cases[38]]#,Cases[32]
# Case_train = [Cases[25],Cases[26],Cases[27], Cases[28],Cases[38],Cases[31],Cases[32],Cases[33],Cases[34],Cases[35],Cases[36],Cases[37],Cases[39],Cases[40]]#, Cases[31],Cases[33],Cases[36]
# Case_val = [Cases[24],Cases[29],Cases[30],Cases[41],Cases[42]]#,Cases[32]
# Case_train = [Cases[25],Cases[26],Cases[27], Cases[28],Cases[30],Cases[31],Cases[32],Cases[33],Cases[34],Cases[35],Cases[36],Cases[37],Cases[39],Cases[40]]#, Cases[31],Cases[33],Cases[36]
# Case_val = [Cases[24],Cases[29],Cases[38],Cases[41],Cases[42]]#,Cases[32]

Case_train = [Cases[25],Cases[26],Cases[27], Cases[30],Cases[31],Cases[32],Cases[34],Cases[35],Cases[39],Cases[40],Cases[41],Cases[42],Cases[33]]#, Cases[31],Cases[33],Cases[36]
Case_val = [Cases[24],Cases[28],Cases[38],Cases[29]]#,Cases[32]

# Case_train = [Cases[25],Cases[26],Cases[27], Cases[30],Cases[31],Cases[32],Cases[34],Cases[35],Cases[33]]#, Cases[31],Cases[33],Cases[36]
# Case_val = [Cases[24],Cases[29]]#,Cases[32]
# Case_train = [Cases[30],Cases[31]]#, Cases[31],Cases[33],Cases[36]
# Case_val = [Cases[24]]#,Cases[32]
# new data
# Case_train = [Cases[43], Cases[44],Cases[45],Cases[47],Cases[48],Cases[49],Cases[50] ]
#Case_val = [Cases[7],Cases[8],Cases[16],Cases[17]] no case 43 44
# Case_train = [Cases[51] ]
# Case_val = [ Cases[51]]

#jiafei
#Case_train = [Cases[0], Cases[1],Cases[2],Cases[4], Cases[5],Cases[6],Cases[7]]
#Case_val = [ Cases[3]]

batchSz = 128
learning_rate = 1e-3
epochs = 200
Num_classes = 2
Num_neighbors = 4   #修改改变邻居数
dp = 0.5
nornalization = 'pnormalization'
# nornalization = 'none'
[pSx, pSy, pSz,pch] = [32, 32, 3,2]


tf.set_random_seed(1234)

# model_name = 'AV_CNN3D'#1
# model_name = 'Av_jaifei_CNN3D'
#model_name = 'AV_nonlocal_jaifei_CNN3D'
#model_name = 'AV_nonlocal_CNN3D'#2
# model_name = 'AV_CNN_GCN'#3
model_name = 'AV_nonlocal_CNN_GCN'#4
#model_name = 'AV_CNN_GCN_trans'
print("model_name", model_name)
Tdate = '2020-09-29'
if model_name == 'AV_CNN3D':
    timeR = '{}/{}/{}_ep{}_bt{}_lr{}_dp{}_avs{}'.format(DataType,nornalization,model_name,epochs, batchSz,learning_rate,dp, Tdate)
    usingNeighbors = False
    model = Av_CNN3D_model(patch_sz=(pSx, pSy, pSz), droupout_rate= dp, number_class=Num_classes, )
elif model_name == 'Av_jaifei_CNN3D':
    timeR = '{}/{}/{}_ep{}_bt{}_lr{}_dp{}_avs{}'.format(DataType,nornalization,model_name,epochs, batchSz,learning_rate,dp, Tdate)
    usingNeighbors = False
    model = Av_jaifei_CNN3D_model(patch_sz=(pSx, pSy, pSz), droupout_rate= dp, number_class=Num_classes, )
elif model_name == 'AV_nonlocal_jaifei_CNN3D':
    timeR = '{}/{}/{}_ep{}_bt{}_lr{}_dp{}_avs{}'.format(DataType, nornalization, model_name, epochs, batchSz,
                                                        learning_rate, dp, Tdate)
    usingNeighbors = False
    model = Av_nonlocal_jaifei_CNN3D_model(patch_sz=(pSx, pSy, pSz), droupout_rate=dp, number_class=Num_classes, )
elif model_name == 'AV_nonlocal_CNN3D':
    timeR = '{}/{}/{}_ep{}_bt{}_lr{}_dp{}_avs{}'.format(DataType,nornalization,model_name,epochs, batchSz,learning_rate,dp, Tdate)
    usingNeighbors = False
    model = Av_nonlocal_CNN3D_model(patch_sz=(pSx, pSy, pSz), droupout_rate= dp, number_class=Num_classes, )
elif model_name=='AV_CNN_GCN':
    timeR = '{}/{}/{}_ep{}_bt{}_lr{}_dp{}_avs{}'.format(DataType,nornalization, model_name, epochs, batchSz,
                                                                learning_rate, dp, Tdate)
    usingNeighbors = True
    model = Av_CNN_GCN_model(patch_sz=(pSx, pSy, pSz), droupout_rate= dp, number_class=Num_classes, number_neighbors=Num_neighbors)
elif model_name=='AV_nonlocal_CNN_GCN':
    timeR = '{}/{}/{}_ep{}_bt{}_lr{}_dp{}_avs{}'.format(DataType,nornalization, model_name, epochs, batchSz,
                                                                learning_rate, dp, Tdate)
    usingNeighbors = True
    ch_select = True
    model = Av_nonlocal_CNN_GCN_model_ch(patch_sz=(pSx, pSy, pSz,pch), droupout_rate= dp, number_class=Num_classes, number_neighbors=Num_neighbors)
elif model_name=='AV_CNN_GCN_trans':
    timeR = '{}/{}/{}_ep{}_bt{}_lr{}_dp{}_avs{}'.format(DataType,nornalization, model_name, epochs, batchSz,
                                                                learning_rate, dp, Tdate)
    usingNeighbors = True
    model = Av_CNN_GCN_trans_model(patch_sz=(pSx, pSy, pSz), droupout_rate= dp, number_class=Num_classes, number_neighbors=Num_neighbors)


optimizer = keras.optimizers.SGD(lr=learning_rate, momentum=0.9, nesterov=True)
# optimizer = keras.optimizers.Adam(lr=learning_rate)
loss = keras.losses.categorical_crossentropy

cfilepath = "./logs/rivulet/AV_nonlocal_CNN_GCN1130_graph_full_num10_ch2/models_ep080_acc0.991val_acc0.924val_loss0.199.h5"
if os.path.isfile(cfilepath):
    print("Resumed modelś weights from {}".format(cfilepath))
    model.load_weights(cfilepath)

#ep{epoch:03d}-loss{loss:.3f}-val_loss{val_loss:.3f}
# model.summary()
model.compile(loss=loss, optimizer=optimizer, metrics=['accuracy'])
callbacks = [
    TrainValTensorBoard.TrainValTensorBoard( log_dir="./logs/2020_09_29/{}/summary/".format(timeR) ),
    ModelCheckpoint("./logs/rivulet/AV_nonlocal_CNN_GCN1201_graph_full_endbranch_num10_ch2/models_ep{epoch:03d}_acc{acc:.3f}val_acc{val_acc:.3f}val_loss{val_loss:.3f}.h5", monitor='val_acc', verbose=1, save_best_only=False, mode='max'),
]


if model_name == 'Av_jaifei_CNN3D' or model_name == 'AV_nonlocal_jaifei_CNN3D':
    x_train, y_train  = ArteryVein_data.load_data_patch(path=path_data, case_name=Case_train, Num_neighbor=Num_neighbors, shuffel=True,nornalization=nornalization)
    x_test, y_test = ArteryVein_data.load_data_patch(path=path_data, case_name=Case_val, Num_neighbor=Num_neighbors,shuffel=True, nornalization=nornalization)

else:
    trainGraphes = ArteryVein_data.load_data(path=path_data, case_name=Case_train, Num_neighbor=Num_neighbors,shuffel=True,
                                             nornalization=nornalization)
    valGraphes = ArteryVein_data.load_data(path=path_data, case_name=Case_val, Num_neighbor=Num_neighbors,shuffel=True,
                                           nornalization=nornalization)
    Num_samples = 0
    for graph in trainGraphes:
        Num_samples += graph.num_nodes

    Num_samples_val = 0
    for graph in valGraphes:
        Num_samples_val += graph.num_nodes
    print("Num_samples_val", Num_samples_val)
    print("Num_samples_val/batchSz", np.ceil(Num_samples_val/batchSz))

Start_time = time()
print('Start training! start time is {}'.format(Start_time))
if model_name == 'Av_jaifei_CNN3D' or model_name == 'AV_nonlocal_jaifei_CNN3D':
    model.fit(x_train, y_train, validation_data=(x_test, y_test), batch_size=batchSz, epochs=200,
              callbacks=callbacks,verbose=1)
else:
    model.fit_generator(generator=ArteryVein_data.DataGenerator(trainGraphes,ch_select,batch_sz=batchSz, withNeighbor=usingNeighbors),
                    epochs=epochs, callbacks=callbacks, verbose=1,steps_per_epoch=np.ceil(Num_samples/batchSz),
                    validation_data=ArteryVein_data.DataGenerator(valGraphes,ch_select,batch_sz=batchSz,withNeighbor=usingNeighbors),
                    validation_steps=np.ceil(Num_samples_val/batchSz)
                    )
End_time = time()
print('Finishing training! Total traing time is {} in sedonds'.format(End_time - Start_time) )
