# Supplementary material for: Automatic pulmonary artery-vein separation in CT images using a twin-pipe network and topology reconstruction
Source: PeerJ Comput Sci. 2023 Oct 3;9:e1537. doi: 10.7717/peerj-cs.1537 (PMC10557495; doi:10.7717/peerj-cs.1537)
Supplement: Supplemental Information 1 [file peerj-cs-09-1537-s001.zip › utils/11.py]

import numpy as np

# .npy文件是numpy专用的二进制文件
arr = np.array([[1, 2], [3, 4]])

# 保存.npy文件
np.save("../data/arr.npy", arr)
print("save .npy done")

# 读取.npy文件
np.load("../data/arr.npy")
print(arr)
print("load .npy done")

Label = np.load("E:/Linking-CNN-GCN-master/data/Orient/DemoRightUpper05CTPA/right/graph.npy")
print(Label)
