# Supplementary material for: Automatic pulmonary artery-vein separation in CT images using a twin-pipe network and topology reconstruction
Source: PeerJ Comput Sci. 2023 Oct 3;9:e1537. doi: 10.7717/peerj-cs.1537 (PMC10557495; doi:10.7717/peerj-cs.1537)
Supplement: Supplemental Information 1 [file peerj-cs-09-1537-s001.zip › utils/models.py]

from tensorflow import keras
from tensorflow.keras.layers import Conv2D,Conv3D, MaxPooling2D,MaxPool3D, Dense, Dropout, Flatten, Input, Reshape, Lambda, TimeDistributed, concatenate, Activation,BatchNormalization
from tensorflow.keras.backend import stack, stop_gradient
import tensorflow as tf
import numpy as np
import  os, sys
from utils.layer_GCN import gcn_layer, slicelayer
from utils.non_local import non_local_block
import time
tf.set_random_seed(1234)

def phi_fun(patch_sz, droupout_rate=0.5, kernel_reg = None):
    img_input = Input(shape=(patch_sz[0], patch_sz[1],patch_sz[2],1) )
    x = Conv3D(32, kernel_size=(7, 7, 5), activation='relu', padding='same', kernel_regularizer=kernel_reg,
                                name="Conv_1")(img_input)
    x = Conv3D(64, kernel_size=(7, 7, 5), activation='relu', padding='same', kernel_regularizer=kernel_reg,
                                 name="Conv_2")(x)

    x = MaxPool3D(pool_size=(2, 2, 2), name="Mp_3")(x)
    x = Dropout(droupout_rate, name="Dp_4")(x)
    x = Conv3D(128, kernel_size=(5, 5, 2), activation='relu', padding='same',
                        kernel_regularizer=kernel_reg, name="Conv_5")(x)
    x = Dropout(droupout_rate, name="Dp_6")(x)
    x = Flatten()(x)
    x= Dense(50, kernel_regularizer=kernel_reg, name='Fc_7')(x)
    x = Dense(100, kernel_regularizer=kernel_reg, name='Fc_8')(x)
    x = Dense(10, kernel_regularizer=kernel_reg, name='Fc_9')(x)
    out = Dropout(droupout_rate, name="Dp_10")(x)

    model = keras.Model(img_input, out)
    return model

def phi_fun_jaifei(patch_sz, droupout_rate=0.5, kernel_reg = None):
    img_input = Input(shape=(patch_sz[0], patch_sz[1], patch_sz[2]))
    conv1 = Conv2D(padding='same', filters=32, kernel_size=(7, 7))(img_input)
    conv1 = BatchNormalization()(conv1)
    conv1 = Activation('relu')(conv1)
    conv2 = Conv2D(padding='same', filters=48, kernel_size=(7, 7))(conv1)
    conv2 = BatchNormalization()(conv2)
    conv2 = Activation('relu')(conv2)
    conv3 = Conv2D(padding='same', filters=112, kernel_size=(7, 7))(conv2)
    conv3 = BatchNormalization()(conv3)
    conv3 = Activation('relu')(conv3)
    pool1 = MaxPooling2D(pool_size=(2, 2))(conv3)
    drop1 = Dropout(0.5)(pool1)
    conv4 = Conv2D(padding='same', filters=100, kernel_size=(5, 5))(drop1)
    conv4 = BatchNormalization()(conv4)
    conv4 = Activation('relu')(conv4)
    conv6 = Conv2D(padding='same', filters=32, kernel_size=(5, 5))(conv4)
    conv6 = BatchNormalization()(conv6)
    conv6 = Activation('relu')(conv6)
    poo2 = MaxPooling2D(pool_size=(2, 2))(conv6)
    drop2 = Dropout(0.5)(poo2)
    flat = Flatten()(drop2)
    fc1 = Dense(128, activation='relu')(flat)
    fc2 = Dense(100, activation='relu')(fc1)
    out = Dense(50, activation='relu')(fc2)
    """
    x = Conv3D(32, kernel_size=(7, 7, 5), activation='relu', padding='same', kernel_regularizer=kernel_reg,
               name="Conv_1")(img_input)
    x = Conv3D(48, kernel_size=(7, 7, 5), activation='relu', padding='same', kernel_regularizer=kernel_reg,
               name="Conv_2")(x)
    x = Conv3D(112, kernel_size=(7, 7, 5), activation='relu', padding='same', kernel_regularizer=kernel_reg,
               name="Conv_3")(x)
    x = MaxPool3D(pool_size=(2, 2, 2), name="Mp_4")(x)
    x = Dropout(droupout_rate, name="Dp_5")(x)
    x = Conv3D(32, kernel_size=(5, 5, 2), activation='relu', padding='same',
               kernel_regularizer=kernel_reg, name="Conv_6")(x)
    x = MaxPool3D(pool_size=(2, 2, 2), name="Mp_7")(x)
    x = Dropout(droupout_rate, name="Dp_8")(x)
    x = Flatten()(x)
    x = Dense(128, kernel_regularizer=kernel_reg, name='Fc_9')(x)
    x = Dense(100, kernel_regularizer=kernel_reg, name='Fc_10')(x)
    x = Dense(50, kernel_regularizer=kernel_reg, name='Fc_11')(x)
    x = Dense(2, kernel_regularizer=kernel_reg, name='Fc_12')(x)
    out = Dropout(droupout_rate, name="Dp_13")(x)    
    """
    model = keras.Model(img_input, out)
    return model

def phi_fun_nonlocal(patch_sz, droupout_rate=0.5, kernel_reg = None):
    img_input = Input(shape=(patch_sz[0], patch_sz[1],patch_sz[2],1) )
    x = Conv3D(32, kernel_size=(7, 7, 5), activation='relu', padding='same', kernel_regularizer=kernel_reg,
                                name="Conv_1")(img_input)
    x = Conv3D(64, kernel_size=(7, 7, 5), activation='relu', padding='same', kernel_regularizer=kernel_reg,
                                 name="Conv_2")(x)
    x = MaxPool3D(pool_size=(2, 2, 2), name="Mp_3")(x)
    x = Dropout(droupout_rate, name="Dp_4")(x)
    x = non_local_block(x, intermediate_dim=None, compression=None, mode='embedded', add_residual=True)
    x = Conv3D(128, kernel_size=(5, 5, 2), activation='relu', padding='same',
                        kernel_regularizer=kernel_reg, name="Conv_5")(x)
    print('nonloacl', x.get_shape())
    x = Dropout(droupout_rate, name="Dp_6")(x)
    # print(x.get_shape())
    x = non_local_block(x, intermediate_dim=None, compression=None, mode='embedded', add_residual=True)
    x = Flatten()(x)
    x= Dense(50, kernel_regularizer=kernel_reg, name='Fc_7')(x)
    x = Dense(100, kernel_regularizer=kernel_reg, name='Fc_8')(x)
    x = Dense(10, kernel_regularizer=kernel_reg, name='Fc_9')(x)
    out = Dropout(droupout_rate, name="Dp_10")(x)

    model = keras.Model(img_input, out)
    return model
def phi_fun_nonlocal_ch(patch_sz, droupout_rate=0.5, kernel_reg = None):
    img_input = Input(shape=(patch_sz[0], patch_sz[1],patch_sz[2],patch_sz[3]) )
    x = Conv3D(32, kernel_size=(7, 7, 5), activation='relu', padding='same', kernel_regularizer=kernel_reg,
                                name="Conv_1")(img_input)
    x = Conv3D(64, kernel_size=(7, 7, 5), activation='relu', padding='same', kernel_regularizer=kernel_reg,
                                 name="Conv_2")(x)
    x = MaxPool3D(pool_size=(2, 2, 2), name="Mp_3")(x)
    x = Dropout(droupout_rate, name="Dp_4")(x)
    x = non_local_block(x, intermediate_dim=None, compression=None, mode='embedded', add_residual=True)
    x = Conv3D(128, kernel_size=(5, 5, 2), activation='relu', padding='same',
                        kernel_regularizer=kernel_reg, name="Conv_5")(x)
    print('nonloacl', x.get_shape())
    x = Dropout(droupout_rate, name="Dp_6")(x)
    # print(x.get_shape())
    x = non_local_block(x, intermediate_dim=None, compression=None, mode='embedded', add_residual=True)
    x = Flatten()(x)
    x= Dense(50, kernel_regularizer=kernel_reg, name='Fc_7')(x)
    x = Dense(100, kernel_regularizer=kernel_reg, name='Fc_8')(x)
    x = Dense(10, kernel_regularizer=kernel_reg, name='Fc_9')(x)
    out = Dropout(droupout_rate, name="Dp_10")(x)

    model = keras.Model(img_input, out)
    return model


def NonLocalBlock(X):
    print(X.get_shape())
    _, height, width,dd, channel = X.get_shape().as_list()     # (B, H, W, C)

    theta = tf.layers.conv3d(X, channel // 2, 1)    # (B, H, W, C // 2)
    theta = tf.reshape(theta, [-1, height*width, channel // 2])  # (B, H*W, C // 2)

    phi = tf.layers.conv3d(X, channel // 2, 1)  # (B, H, W, C // 2)
    phi = tf.reshape(phi, [-1, height * width, channel // 2])   # (B, H*W, C // 2)
    phi = tf.transpose(phi, [0, 2, 1])  # (B, C // 2, H*W)

    f = tf.matmul(theta, phi)   # (B, H*W, H*W)
    f = tf.nn.softmax(f)    # (B, H*W, H*W)

    g = tf.layers.conv3d(X, channel // 2, 1)  # (B, H, W, C // 2)
    g = tf.reshape(g, [-1, height * width, channel // 2])  # (B, H*W, C // 2)

    y = tf.matmul(f, g)     # (B, H*W, C // 2)
    y = tf.reshape(y, [-1, height, width, channel // 2])    # (B, H, W, C // 2)
    y = tf.layers.conv2d(y, channel, 1)  # (B, H, W, C)

    y = tf.add(X, y)    # (B, W, H, C)

    return y

def Av_CNN3D_model(patch_sz, number_class, droupout_rate=0.5, kernel_reg = None):

    img_input = Input(shape=(patch_sz[0], patch_sz[1],patch_sz[2],1), name="data")

    Phi_fun = phi_fun(patch_sz=patch_sz,kernel_reg=kernel_reg, droupout_rate=droupout_rate)
    x = Phi_fun(img_input)

    x = Dense(number_class, activation='softmax', kernel_regularizer=kernel_reg, name="Fc_11")(x)
    model = keras.Model(inputs=img_input, outputs=x, name='AV_CNN')
    return model


def Av_jaifei_CNN3D_model(patch_sz, number_class, droupout_rate=0.5, kernel_reg = None):

    print("Av_jaifei_CNN3D_model")
    img_input = Input(shape=(patch_sz[0], patch_sz[1],patch_sz[2]) )
    conv1 = Conv2D(padding='same', filters=32, kernel_size=(7, 7))(img_input)
    conv1 = BatchNormalization()(conv1)
    conv1 = Activation('relu')(conv1)
    conv2 = Conv2D(padding='same', filters=48, kernel_size=(7, 7))(conv1)
    conv2 = BatchNormalization()(conv2)
    conv2 = Activation('relu')(conv2)
    conv3 = Conv2D(padding='same', filters=112, kernel_size=(7, 7))(conv2)
    conv3 = BatchNormalization()(conv3)
    conv3 = Activation('relu')(conv3)
    pool1 = MaxPooling2D(pool_size=(2, 2))(conv3)
    drop1 = Dropout(0.5)(pool1)
    conv4 = Conv2D(padding='same', filters=100, kernel_size=(5, 5))(drop1)
    conv4 = BatchNormalization()(conv4)
    conv4 = Activation('relu')(conv4)
    conv6 = Conv2D(padding='same', filters=32, kernel_size=(5, 5))(conv4)
    conv6 = BatchNormalization()(conv6)
    conv6 = Activation('relu')(conv6)
    poo2 = MaxPooling2D(pool_size=(2, 2))(conv6)
    drop2 = Dropout(0.5)(poo2)
    flat = Flatten()(drop2)
    fc1 = Dense(128, activation='relu')(flat)
    fc2 = Dense(100, activation='relu')(fc1)
    fc3 = Dense(50, activation='relu')(fc2)
    x = Dense(2, activation='softmax')(fc3)
    model = keras.Model(inputs=img_input, outputs=x, name='AV_CNN_jaifei')
    return model

def Av_nonlocal_jaifei_CNN3D_model(patch_sz, number_class, droupout_rate=0.5, kernel_reg = None):

    print("Av_nonlocal_jaifei_CNN3D_model")
    img_input = Input(shape=(patch_sz[0], patch_sz[1],patch_sz[2]) )
    conv1 = Conv2D(padding='same', filters=32, kernel_size=(7, 7))(img_input)
    conv1 = BatchNormalization()(conv1)
    conv1 = Activation('relu')(conv1)
    conv2 = Conv2D(padding='same', filters=48, kernel_size=(7, 7))(conv1)
    conv2 = BatchNormalization()(conv2)
    conv2 = Activation('relu')(conv2)
    conv3 = Conv2D(padding='same', filters=112, kernel_size=(7, 7))(conv2)
    conv3 = BatchNormalization()(conv3)
    conv3 = Activation('relu')(conv3)
    pool1 = MaxPooling2D(pool_size=(2, 2))(conv3)
    drop1 = Dropout(0.5)(pool1)
    non_local1 = non_local_block(drop1, intermediate_dim=None, compression=None, mode='embedded', add_residual=True)
    conv4 = Conv2D(padding='same', filters=100, kernel_size=(5, 5))(non_local1)
    conv4 = BatchNormalization()(conv4)
    conv4 = Activation('relu')(conv4)
    conv6 = Conv2D(padding='same', filters=32, kernel_size=(5, 5))(conv4)
    conv6 = BatchNormalization()(conv6)
    conv6 = Activation('relu')(conv6)
    #non_local2 = non_local_block(conv6, intermediate_dim=None, compression=None, mode='embedded', add_residual=True)
    poo2 = MaxPooling2D(pool_size=(2, 2))(conv6)
    drop2 = Dropout(0.5)( poo2 )
    flat = Flatten()(drop2)
    fc1 = Dense(128, activation='relu')(flat)
    fc2 = Dense(100, activation='relu')(fc1)
    fc3 = Dense(50, activation='relu')(fc2)
    x = Dense(2, activation='softmax')(fc3)
    model = keras.Model(inputs=img_input, outputs=x, name='AV_CNN_jaifei')
    return model

def Av_nonlocal_CNN3D_model(patch_sz, number_class, droupout_rate=0.5, kernel_reg = None):

    img_input = Input(shape=(patch_sz[0], patch_sz[1],patch_sz[2],1), name="data")

    Phi_fun = phi_fun_nonlocal(patch_sz=patch_sz,kernel_reg=kernel_reg, droupout_rate=droupout_rate)
    x = Phi_fun(img_input)

    x = Dense(number_class, activation='softmax', kernel_regularizer=kernel_reg, name="Fc_11")(x)
    model = keras.Model(inputs=img_input, outputs=x, name='AV_CNN')
    return model

def Av_CNN_GCN_model(patch_sz, number_class, number_neighbors = 2, droupout_rate=0.5, kernel_reg = None):
    X_batch = Input(shape=(patch_sz[0], patch_sz[1],patch_sz[2],1), name="X_batch")
    NX_batch = Input(shape=(number_neighbors, patch_sz[0], patch_sz[1], patch_sz[2] ), name="NX_batch")

    reshape = Reshape((patch_sz[0], patch_sz[1],patch_sz[2],1))

    Phi_fun = phi_fun(patch_sz=patch_sz, kernel_reg=kernel_reg, droupout_rate=droupout_rate)
    X = Phi_fun(X_batch)
    NX =[]
    for i in range( NX_batch.shape[1].value ):
        NX_batch_i = slicelayer( index=i )( NX_batch )
        tmp = reshape( NX_batch_i )
        tmp = Phi_fun( tmp )
        NX.append( tmp )  # the size of tmp [b, F] & NX is a list with n [b, F]
    NX = concatenate(NX, axis = 1)
    NX = Lambda(lambda t: stop_gradient(t))(NX)

    x = gcn_layer(X, NX, Num_Gaussian=1, n_hidden_feat= 1, OFeat_len=2, lamda=1.0)
    xout = Activation('softmax')(x)

    model = keras.Model(inputs=[X_batch, NX_batch], outputs = xout, name='AV_GCN')
    return model

def Av_nonlocal_CNN_GCN_model(patch_sz, number_class, number_neighbors = 2, droupout_rate=0.5, kernel_reg = None):
    X_batch = Input(shape=(patch_sz[0], patch_sz[1],patch_sz[2],1), name="X_batch")
    NX_batch = Input(shape=(number_neighbors, patch_sz[0], patch_sz[1], patch_sz[2]), name="NX_batch")
    reshape = Reshape((patch_sz[0], patch_sz[1],patch_sz[2],1))
    Phi_fun = phi_fun_nonlocal(patch_sz=patch_sz, kernel_reg=kernel_reg, droupout_rate=droupout_rate)

    # reshape2 = Reshape((patch_sz[0], patch_sz[1],patch_sz[2],1))
    # patch_sz_2 = [patch_sz[0], patch_sz[1],patch_sz[2],1]
    # Phi_fun_2 = phi_fun_nonlocal(patch_sz=patch_sz_2, kernel_reg=kernel_reg, droupout_rate=droupout_rate)

    X = Phi_fun(X_batch)
    NX =[]
    # print("NX_batch.shape[1]",NX_batch.shape[1].value)
    for i in range( NX_batch.shape[1].value ):
        NX_batch_i = slicelayer( index=i )( NX_batch )
        tmp = reshape( NX_batch_i )
        tmp = Phi_fun( tmp )
        NX.append( tmp )  # the size of tmp [b, F] & NX is a list with n [b, F]
    NX = concatenate(NX, axis = 1)
    NX = Lambda(lambda t: stop_gradient(t))(NX)

    x = gcn_layer(X, NX, Num_Gaussian=1, n_hidden_feat= 1, OFeat_len=2, lamda=1.0)

    xout = Activation('softmax')(x)

    model = keras.Model(inputs=[X_batch, NX_batch], outputs = xout, name='AV_GCN')
    return model
def Av_nonlocal_CNN_GCN_model_ch(patch_sz, number_class, number_neighbors = 2, droupout_rate=0.5, kernel_reg = None):
    X_batch = Input(shape=(patch_sz[0], patch_sz[1],patch_sz[2],patch_sz[3]), name="X_batch")
    NX_batch = Input(shape=(number_neighbors, patch_sz[0], patch_sz[1], patch_sz[2],patch_sz[3] ), name="NX_batch")
    reshape = Reshape((patch_sz[0], patch_sz[1],patch_sz[2],patch_sz[3]))
    Phi_fun = phi_fun_nonlocal_ch(patch_sz=patch_sz, kernel_reg=kernel_reg, droupout_rate=droupout_rate)

    # reshape2 = Reshape((patch_sz[0], patch_sz[1],patch_sz[2],1))
    # patch_sz_2 = [patch_sz[0], patch_sz[1],patch_sz[2],1]
    # Phi_fun_2 = phi_fun_nonlocal(patch_sz=patch_sz_2, kernel_reg=kernel_reg, droupout_rate=droupout_rate)

    X = Phi_fun(X_batch)
    NX =[]
    # print("NX_batch.shape[1]",NX_batch.shape[1].value)
    for i in range( NX_batch.shape[1].value ):
        NX_batch_i = slicelayer( index=i )( NX_batch )
        tmp = reshape( NX_batch_i )
        tmp = Phi_fun( tmp )

        NX.append( tmp )  # the size of tmp [b, F] & NX is a list with n [b, F]
    NX = concatenate(NX, axis = 1)
    NX = Lambda(lambda t: stop_gradient(t))(NX)

    x = gcn_layer(X, NX, Num_Gaussian=1, n_hidden_feat= 1, OFeat_len=2, lamda=1.0)

    xout = Activation('softmax')(x)

    model = keras.Model(inputs=[X_batch, NX_batch], outputs = xout, name='AV_GCN')
    return model


def Av_CNN_GCN_trans_model(patch_sz, number_class, number_neighbors = 2, droupout_rate=0.5, kernel_reg = None):

    CNNmodel = Av_CNN3D_model( patch_sz, number_class, droupout_rate=0.5, kernel_reg = None )
    modeldir = './path-to-trained-CNNmodel/models.h5'
    if os.path.isfile( modeldir ):
        CNNmodel.load_weights( modeldir )
    else:
        sys.exit("Error! Please provide a trained model in Av_CNN_GCN_trans_model!")
        return 
    # CNNmodel.summary()

    X_batch = Input(shape=(patch_sz[0], patch_sz[1],patch_sz[2],1), name="X_batch")
    NX_batch = Input(shape=(number_neighbors, patch_sz[0], patch_sz[1], patch_sz[2] ), name="NX_batch")

    reshape = Reshape((patch_sz[0], patch_sz[1],patch_sz[2],1))

    Phi_fun = phi_fun(patch_sz=patch_sz, kernel_reg=kernel_reg, droupout_rate=droupout_rate)
    Phi_fun.set_weights(CNNmodel.layers[1].get_weights())
    X = Phi_fun(X_batch)
    NX =[]
    for i in range( NX_batch.shape[1].value ):
        NX_batch_i = slicelayer( index=i )( NX_batch )
        tmp = reshape( NX_batch_i )
        tmp = Phi_fun( tmp )
        NX.append( tmp )  # the size of tmp [b, F] & NX is a list with n [b, F]
    NX = concatenate(NX, axis = 1)
    NX = Lambda(lambda t: stop_gradient(t))(NX)

    x = gcn_layer(X, NX, Num_Gaussian=1, n_hidden_feat= 1, OFeat_len=2, lamda=1.0)
    xout = Activation('softmax')(x)

    model = keras.Model(inputs=[X_batch, NX_batch], outputs = xout, name='AV_GCN')
    return model

if __name__ == '__main__':
    [pSx, pSy, pSz] = [32, 32, 5]
    # weight_decay = 1e-4
    Num_classes = 2

    # model = Av_CNN3D_model(patch_sz=(pSx, pSy, pSz), number_class=Num_classes, droupout_rate=0.5)
    model = Av_CNN_GCN_model(patch_sz=(pSx, pSy, pSz), number_class=Num_classes, droupout_rate=0.5)

    layer = model.get_layer("model")
    for li in layer.layers:
        print("The name of layer {0} and output shape {1}".format(li.name, li.output_shape))
    model.summary()
    print('total number of variables %s' % (np.sum([np.prod(v.get_shape().as_list()) for v in tf.trainable_variables()])))
