# Supplementary material for: Automatic pulmonary artery-vein separation in CT images using a twin-pipe network and topology reconstruction
Source: PeerJ Comput Sci. 2023 Oct 3;9:e1537. doi: 10.7717/peerj-cs.1537 (PMC10557495; doi:10.7717/peerj-cs.1537)
Supplement: Supplemental Information 1 [file peerj-cs-09-1537-s001.zip › utils/non_local.py]

from tensorflow.keras.layers import Activation, Reshape, Lambda, dot, add
from tensorflow.keras.layers import Conv1D, Conv2D, Conv3D
from tensorflow.keras.layers import MaxPool1D
from tensorflow.keras import backend as K


def non_local_block(ip, intermediate_dim=None, compression=2,
                    mode='embedded', add_residual=True):
    """
    Adds a Non-Local block for self attention to the input tensor.
    Input tensor can be or rank 3 (temporal), 4 (spatial) or 5 (spatio-temporal).
    Arguments:
        ip: input tensor
        intermediate_dim: The dimension of the intermediate representation. Can be
            `None` or a positive integer greater than 0. If `None`, computes the
            intermediate dimension as half of the input channel dimension.
        compression: None or positive integer. Compresses the intermediate
            representation during the dot products to reduce memory consumption.
            Default is set to 2, which states halve the time/space/spatio-time
            dimension for the intermediate step. Set to 1 to prevent computation
            compression. None or 1 causes no reduction.
        mode: Mode of operation. Can be one of `embedded`, `gaussian`, `dot` or
            `concatenate`.
        add_residual: Boolean value to decide if the residual connection should be
            added or not. Default is True for ResNets, and False for Self Attention.
    Returns:
        a tensor of same shape as input
    """
    channel_dim = 1 if K.image_data_format() == 'channels_first' else -1
    ip_shape = K.int_shape(ip)
    print("ip_shape", ip_shape)

    if mode not in ['gaussian', 'embedded', 'dot', 'concatenate']:
        raise ValueError('`mode` must be one of `gaussian`, `embedded`, `dot` or `concatenate`')

    if compression is None:
        compression = 1

    dim1, dim2, dim3 = None, None, None

    # check rank and calculate the input shape
    if len(ip_shape) == 3:  # temporal / time series data
        rank = 3
        batchsize, dim1, channels = ip_shape

    elif len(ip_shape) == 4:  # spatial / image data
        rank = 4

        if channel_dim == 1:
            batchsize, channels, dim1, dim2 = ip_shape
        else:
            batchsize, dim1, dim2, channels = ip_shape

    elif len(ip_shape) == 5:  # spatio-temporal / Video or Voxel data
        rank = 5

        if channel_dim == 1:
            batchsize, channels, dim1, dim2, dim3 = ip_shape
        else:
            batchsize, dim1, dim2, dim3, channels = ip_shape

    else:
        raise ValueError('Input dimension has to be either 3 (temporal), 4 (spatial) or 5 (spatio-temporal)')

    # verify correct intermediate dimension specified
    if intermediate_dim is None:
        intermediate_dim = channels // 2

        if intermediate_dim < 1:
            intermediate_dim = 1

    else:
        intermediate_dim = int(intermediate_dim)

        if intermediate_dim < 1:
            raise ValueError('`intermediate_dim` must be either `None` or positive integer greater than 1.')

    if mode == 'gaussian':  # Gaussian instantiation
        x1 = Reshape((-1, channels))(ip)  # xi
        x2 = Reshape((-1, channels))(ip)  # xj
        f = dot([x1, x2], axes=2)
        f = Activation('softmax')(f)

    elif mode == 'dot':  # Dot instantiation
        # theta path
        theta = _convND(ip, rank, intermediate_dim)
        theta = Reshape((-1, intermediate_dim))(theta)

        # phi path
        phi = _convND(ip, rank, intermediate_dim)
        phi = Reshape((-1, intermediate_dim))(phi)

        f = dot([theta, phi], axes=2)

        size = K.int_shape(f)

        # scale the values to make it size invariant
        f = Lambda(lambda z: (1. / float(size[-1])) * z)(f)

    elif mode == 'concatenate':  # Concatenation instantiation
        raise NotImplementedError('Concatenate model has not been implemented yet')

    else:  # Embedded Gaussian instantiation
        # theta path
        theta = _convND(ip, rank, intermediate_dim)
        theta = Reshape((-1, intermediate_dim))(theta)

        # phi path
        phi = _convND(ip, rank, intermediate_dim)
        phi = Reshape((-1, intermediate_dim))(phi)

        if compression > 1:
            # shielded computation
            phi = MaxPool1D(compression)(phi)

        f = dot([theta, phi], axes=2)
        f = Activation('softmax')(f)

    # g path
    g = _convND(ip, rank, intermediate_dim)
    g = Reshape((-1, intermediate_dim))(g)

    if compression > 1 and mode == 'embedded':
        # shielded computation
        g = MaxPool1D(compression)(g)

    # compute output path
    y = dot([f, g], axes=[2, 1])

    # reshape to input tensor format
    if rank == 3:
        y = Reshape((dim1, intermediate_dim))(y)
    elif rank == 4:
        if channel_dim == -1:
            y = Reshape((dim1, dim2, intermediate_dim))(y)
        else:
            y = Reshape((intermediate_dim, dim1, dim2))(y)
    else:
        if channel_dim == -1:
            y = Reshape((dim1, dim2, dim3, intermediate_dim))(y)
        else:
            y = Reshape((intermediate_dim, dim1, dim2, dim3))(y)

    # project filters
    y = _convND(y, rank, channels)

    # residual connection
    if add_residual:
        y = add([ip, y])

    return y


def _convND(ip, rank, channels):
    assert rank in [3, 4, 5], "Rank of input must be 3, 4 or 5"

    if rank == 3:
        x = Conv1D(channels, 1, padding='same', use_bias=False, kernel_initializer='he_normal')(ip)
    elif rank == 4:
        x = Conv2D(channels, (1, 1), padding='same', use_bias=False, kernel_initializer='he_normal')(ip)
    else:
        x = Conv3D(channels, (1, 1, 1), padding='same', use_bias=False, kernel_initializer='he_normal')(ip)
    return x
